# Supplementary material for: 6-Shogaol Inhibits Oxidative Stress-Induced Rat Vascular Smooth Muscle Cell Apoptosis by Regulating OXR1-p53 Axis
Source: Front Mol Biosci. 2022 Jan 31;9:808162. doi: 10.3389/fmolb.2022.808162 (PMC8841977; doi:10.3389/fmolb.2022.808162)
Supplement: Supplementary file 2 [file DataSheet2.xlsx]

## Sheet: Index
Table S1 The quantification results of mass-spectrometry-based quantitative phosphoproteomic profiling of H2O2 injury and 6S protection. The VSMCs in control group were L labelled, the cells with H2O2 exposure were M labelled, and the cells with 6S pre-treatment before H2O2 exposure were H labelled.
Table S2 The significantly changed phosphorylation sites during H2O2 exposure.
Table S3 The significantly changed phosphorylation sites with 6S pre-treatment.
Table S4 The significantly changed proteins after OXR1 depletion. The VSMCs in control group were L labelled, the cells with OXR1 depletion were H labelled.

## Sheet: Table S1
Leading protein	Positions within proteins	Protein names	Gene names	Fasta headers	Localization prob	Score diff	Number of Phospho (STY)	Amino acid	Sequence window	PEP	Score	Score for localization	Modified sequence	Position in peptide	Charge	m/z	Mass error [ppm]	Localization prob Exp_1	Score diff Exp_1	PEP Exp_1	Score Exp_1	Localization prob Exp_2	Score diff Exp_2	PEP Exp_2	Score Exp_2	Localization prob Exp_3	Score diff Exp_3	PEP Exp_3	Score Exp_3	Ratio M/L Exp_1	Ratio M/L normalized Exp_1	Ratio H/L Exp_1	Ratio H/L normalized Exp_1	Ratio H/M Exp_1	Ratio H/M normalized Exp_1	Ratio M/L Exp_2	Ratio M/L normalized Exp_2	Ratio H/L Exp_2	Ratio H/L normalized Exp_2	Ratio H/M Exp_2	Ratio H/M normalized Exp_2	Ratio M/L Exp_3	Ratio M/L normalized Exp_3	Ratio H/L Exp_3	Ratio H/L normalized Exp_3	Ratio H/M Exp_3	Ratio H/M normalized Exp_3	Intensity Exp_1	Intensity L Exp_1
O08629	825	Transcription intermediary factor 1-beta	Trim28	>sp|O08629|TIF1B_RAT Transcription intermediary factor 1-beta OS=Rattus norvegicus GN=Trim28 PE=1 SV=2	0.533204	1.6595	1;2	S	LVEPPPLNLPSAGLSSQELSGPGDGP_____	5.61735e-18	131.33	99.6	_FSAVLVEPPPLNLPSAGLSS(ph)QELSGPGDGP_	20	4	753.87	-0.27479	0.503761	0	0.00360277	77.641	0.533204	1.6595	5.61735e-18	131.33					4.7507	5.029	6.5493	6.1094	1.3786	1.2492	32.571	36.183	50.294	47.332	1.5903	1.4179							660280	57094
O08629	820	Transcription intermediary factor 1-beta	Trim28	>sp|O08629|TIF1B_RAT Transcription intermediary factor 1-beta OS=Rattus norvegicus GN=Trim28 PE=1 SV=2	0.808455	9.26504	1	S	KFSAVLVEPPPLNLPSAGLSSQELSGPGDGP	3.93395e-08	101.41	101.41	_FSAVLVEPPPLNLPS(ph)AGLSSQELSGPGDGP_	15	4	753.87	-0.079888									0.808455	9.26504	3.93395e-08	101.41													24.451	26.905	38.536	33.019	1.576	1.2529	0	0
Q5U1W8	7	High-mobility group nucleosome binding domain 1	Hmgn1	>tr|Q5U1W8|Q5U1W8_RAT High-mobility group nucleosome binding domain 1 OS=Rattus norvegicus GN=Hmgn1 PE=4 SV=1	1	76.4649	1	S	_________MPKRKVSADGAAKAEPKRRSAR	2.3997e-09	108.72	76.465	_KVS(ph)ADGAAK_	3	2	463.721	-0.2762	1	68.6757	0.0110894	68.676	1	108.716	2.3997e-09	108.72	1	76.4649	0.004905	76.465	9.0698	10.01	9.9794	11.937	1.1447	1.1212	4.3229	4.8299	5.0507	6.3444	1.1684	1.2695	9.0919	10.043	10.466	13.117	1.1683	1.4078	4861800	242390
P31000	420	Vimentin	Vim	>sp|P31000|VIME_RAT Vimentin OS=Rattus norvegicus GN=Vim PE=1 SV=2;>tr|G3V8C3|G3V8C3_RAT Vimentin OS=Rattus norvegicus GN=Vim PE=3 SV=1	0.984871	18.1358	1	S	EGEESRISLPLPNFSSLNLRETNLESLPLVD	6.74765e-34	198.95	163.56	_ISLPLPNFSS(ph)LNLR_	10	2	825.934	0.26527	0.984871	18.1358	2.62742e-26	183.79	0.5	0	5.56453e-17	160.81	0.961378	13.9606	6.74765e-34	198.95	7.9028	8.6784	9.7133	8.9489	1.2267	1.0894	3.6229	4.0117	6.3716	5.9737	1.8733	1.584	7.8012	8.6196	9.7855	8.3489	1.2365	1.0161	8165400	471790
Q71F54	520	E3 ubiquitin-protein ligase SH3RF1	Sh3rf1	>sp|Q71F54|SH3R1_RAT E3 ubiquitin-protein ligase SH3RF1 OS=Rattus norvegicus GN=Sh3rf1 PE=1 SV=1	0.890719	9.11195	1	S	PGNYVAPVTRAVTNASQAKVPMSTAGQASRG	0.00659858	72.928	72.928	_AVTNAS(ph)QAK_	6	2	485.224	-0.05712	0.5	0	0.0306766	63.816	0.890719	9.11195	0.00659858	72.928	0.868187	8.18656	0.0134928	67.385	6.3531	6.9154	11.901	13.452	1.8178	1.9428	7.2576	8.0723	13.191	13.926	1.8256	1.9445	7.2934	8.0656	12.956	14.691	1.8766	2.0137	1502700	82969
P31000	426	Vimentin	Vim	>sp|P31000|VIME_RAT Vimentin OS=Rattus norvegicus GN=Vim PE=1 SV=2;>tr|G3V8C3|G3V8C3_RAT Vimentin OS=Rattus norvegicus GN=Vim PE=3 SV=1	0.671914	3.11325	1	T	ISLPLPNFSSLNLRETNLESLPLVDTHSKRT	6.2284e-05	101.5	101.5	_ET(ph)NLESLPLVDTHSK_	2	3	588.28	-0.034635	0.557973	1.01165	0.00178311	82.865					0.671914	3.11325	6.2284e-05	101.5	7.0926	7.8128	5.6939	6.464	0.82412	0.89369							7.4433	8.2324	6.0559	6.8364	0.82786	0.88863	3186400	187790
Q71F54	517	E3 ubiquitin-protein ligase SH3RF1	Sh3rf1	>sp|Q71F54|SH3R1_RAT E3 ubiquitin-protein ligase SH3RF1 OS=Rattus norvegicus GN=Sh3rf1 PE=1 SV=1	0.5	0	1	T	GVFPGNYVAPVTRAVTNASQAKVPMSTAGQA	0.0306766	63.816	63.816	_AVT(ph)NASQAK_	3	2	485.224	-0.12146	0.5	0	0.0306766	63.816									6.3531	6.9154	11.901	13.452	1.8178	1.9428													1502700	82969
D4A4P8	211	Protein tweety homolog	Ttyh2	>tr|D4A4P8|D4A4P8_RAT Protein tweety homolog OS=Rattus norvegicus GN=Ttyh2 PE=3 SV=1;>tr|D3ZU29|D3ZU29_RAT Protein tweety homolog OS=Rattus norvegicus GN=Ttyh2 PE=3 SV=1	0.782307	5.52714	3	Y	EELTALSHQTAYVEHYRWLSYLLLFILDLVI	0.0430411	50.539	50.539	_EVT(ph)EELT(ph)ALSHQTAYVEHY(ph)R_	19	3	872.687	-0.5831	0.782307	5.52714	0.0430411	50.539									5.9795	6.5209	1.0352	0.95497	0.17312	0.15465													1264200	137550
D3ZRS6	176	Protein LOC100360260	LOC100360260	>tr|D3ZRS6|D3ZRS6_RAT Protein LOC100360260 OS=Rattus norvegicus GN=LOC100360260 PE=4 SV=1;>tr|Q5RJK5|Q5RJK5_RAT Chromobox homolog 3 (HP1 gamma homolog, Drosophila) OS=Rattus norvegicus GN=Cbx3 PE=2 SV=1	0.999858	38.4876	1	S	PQIVIAFYEERLTWHSCPEDEAQ________	1.08105e-21	147.56	147.56	_LTWHS(ph)CPEDEAQ_	5	2	776.792	-0.21446	0.997214	25.5381	5.44429e-09	139.3	0.999858	38.4876	1.08105e-21	147.56					6.5978	7.1945	8.1837	7.5471	1.3657	1.2181	5.0204	5.592	6.4541	6.0415	1.2856	1.0924							1636700	83411
M0R6Q0	380	Protein Casd1	Casd1	>tr|M0R6Q0|M0R6Q0_RAT Protein Casd1 OS=Rattus norvegicus GN=Casd1 PE=4 SV=1	0.5	0	1	Y	EILLQSFCKLGLIMAYFYMCDRANLFMKENK	0.0459371	42.843	42.843	_LGLIM(ox)AY(ph)FYM(ox)CDR_	7	3	588.911	-0.023762									0.5	0	0.0459371	42.843													5.6321	6.1024	0.61096	0.51745	0.10848	0.093338	0	0
M0R6Q0	382	Protein Casd1	Casd1	>tr|M0R6Q0|M0R6Q0_RAT Protein Casd1 OS=Rattus norvegicus GN=Casd1 PE=4 SV=1	0.5	0	1	Y	LLQSFCKLGLIMAYFYMCDRANLFMKENKFY	0.0459371	42.843	42.843	_LGLIM(ox)AY(ph)FYM(ox)CDR_	9	3	588.911	-0.023762									0.5	0	0.0459371	42.843													5.6321	6.1024	0.61096	0.51745	0.10848	0.093338	0	0
D4A1B9	1065	Chondroitin sulfate proteoglycan 6, isoform CRA_b	Smc3	>tr|D4A1B9|D4A1B9_RAT Chondroitin sulfate proteoglycan 6, isoform CRA_b OS=Rattus norvegicus GN=Smc3 PE=4 SV=1;>tr|F1LQB2|F1LQB2_RAT Structural maintenance of chromosomes protein 3 OS=Rattus norvegicus GN=Smc3 PE=4 SV=1;>sp|P97690|SMC3_RAT Structural maint	1	63.6028	2	S	GGKATLVMKKGDVEGSQSQDEGEGSGESERG	8.88505e-05	100.28	100.28	_KGDVEGS(ph)QS(ph)QDEGEGSGESER_	7	3	776.283	-0.23279					1	63.6028	8.88505e-05	100.28											5.1979	5.5817	3.533	3.5455	0.67969	0.64008							0	0
D4A1B9	1067	Chondroitin sulfate proteoglycan 6, isoform CRA_b	Smc3	>tr|D4A1B9|D4A1B9_RAT Chondroitin sulfate proteoglycan 6, isoform CRA_b OS=Rattus norvegicus GN=Smc3 PE=4 SV=1;>tr|F1LQB2|F1LQB2_RAT Structural maintenance of chromosomes protein 3 OS=Rattus norvegicus GN=Smc3 PE=4 SV=1;>sp|P97690|SMC3_RAT Structural maint	1	63.6028	2	S	KATLVMKKGDVEGSQSQDEGEGSGESERGSG	8.88505e-05	100.28	100.28	_KGDVEGS(ph)QS(ph)QDEGEGSGESER_	9	3	776.283	-0.23279					1	63.6028	8.88505e-05	100.28											5.1979	5.5817	3.533	3.5455	0.67969	0.64008							0	0
P57093	142	Phytanoyl-CoA dioxygenase, peroxisomal	Phyh	>sp|P57093|PAHX_RAT Phytanoyl-CoA dioxygenase, peroxisomal OS=Rattus norvegicus GN=Phyh PE=1 SV=2	0.996197	24.1826	1	Y	NEELFRYCALPQIVKYVECFTGPNIMAMHTM	0.0121923	68.845	68.845	_Y(ph)VECFTGPNIM(ox)AM(ox)HTM(ox)LINK_	1	3	833.359	-0.090883									0.996197	24.1826	0.0121923	68.845													4.9946	5.4209	2.0697	2.209	0.4144	0.42253	0	0
G3V7Z8	91	Poly(A) binding protein, nuclear 1, isoform CRA_a	Pabpn1	>tr|G3V7Z8|G3V7Z8_RAT Poly(A) binding protein, nuclear 1, isoform CRA_a OS=Rattus norvegicus GN=Pabpn1 PE=4 SV=1	0.990319	20.5977	1	S	PPGAPGPGPGSGAPGSQEEEEEPGLVETDPG	4.15079e-20	109.99	68.728	_APPGAPGPGPGSGAPGS(ph)QEEEEEPGLVETDPGDGAIEDPELEAIK_	17	5	886.8	0.33094	0.990319	20.5977	0.00042544	68.728	0.95157	13.6498	0.000520248	67.684	0.98441	18.0078	4.15079e-20	109.99	4.7124	5.1987	8.325	9.4427	1.7666	1.916	4.8424	5.41	7.7001	8.3585	1.719	1.8819	4.9773	5.481	8.4564	9.5617	1.699	1.8235	5566600	233320
O08629	824	Transcription intermediary factor 1-beta	Trim28	>sp|O08629|TIF1B_RAT Transcription intermediary factor 1-beta OS=Rattus norvegicus GN=Trim28 PE=1 SV=2	0.503761	0	2	S	VLVEPPPLNLPSAGLSSQELSGPGDGP____	5.61735e-18	131.33	77.641	_FSAVLVEPPPLNLPSAGLS(ph)S(ph)QELSGPGDGP_	19	3	1031.48	0.45149	0.503761	0	0.00360277	77.641	0.499822	0	5.61735e-18	131.33					4.7507	5.029	6.5493	6.1094	1.3786	1.2492													660280	57094
O08629	829	Transcription intermediary factor 1-beta	Trim28	>sp|O08629|TIF1B_RAT Transcription intermediary factor 1-beta OS=Rattus norvegicus GN=Trim28 PE=1 SV=2	0.503761	0	2	S	PPLNLPSAGLSSQELSGPGDGP_________	0.00360277	77.641	77.641	_FSAVLVEPPPLNLPSAGLS(ph)S(ph)QELSGPGDGP_	24	3	1031.48	0.45149	0.503761	0	0.00360277	77.641									4.7507	5.029	6.5493	6.1094	1.3786	1.2492													660280	57094
P52909	100	Transcription factor jun-D	Jund	>sp|P52909|JUND_RAT Transcription factor jun-D OS=Rattus norvegicus GN=Jund PE=2 SV=1;>sp|P17325|JUN_RAT Transcription factor AP-1 OS=Rattus norvegicus GN=Jun PE=1 SV=1	1	102.514	1	S	DGLLASPDLGLLKLASPELERLIIQSNGLVT	0.00060416	102.51	102.51	_LAS(ph)PELER_	3	2	497.734	0.33228	1	78.3416	0.00060416	89.698	1	82.4525	0.00992336	82.452	1	102.514	0.00822168	102.51	4.0241	4.4036	3.463	3.2045	0.86057	0.77326	4.5302	5.0451	3.5877	3.3537	0.81818	0.6821	4.4119	4.8396	3.6695	3.1144	0.84327	0.71887	1911600	260110
F1LQN3	107	Reticulon	Rtn4	>tr|F1LQN3|F1LQN3_RAT Reticulon OS=Rattus norvegicus GN=Rtn4 PE=1 SV=1;>sp|Q9JK11|RTN4_RAT Reticulon-4 OS=Rattus norvegicus GN=Rtn4 PE=1 SV=1;>sp|Q9JK11-4|RTN4_RAT Isoform 4 of Reticulon-4 OS=Rattus norvegicus GN=Rtn4;>sp|Q9JK11-2|RTN4_RAT Isoform 2 of Ret	1	118.507	1	S	GPLPAAPPAAPERQPSWERSPAAPAPSLPPA	9.48572e-09	118.51	118.51	_GPLPAAPPAAPERQPS(ph)WER_	16	4	527.508	-0.17931	1	83.6916	0.000623563	83.692	1	71.0799	0.00412819	71.08	1	118.507	9.48572e-09	118.51	3.7173	4.067	3.4809	3.2198	0.92412	0.82979	4.2635	4.7273	3.3934	3.1742	0.87287	0.73689	4.0308	4.4259	3.3808	2.8698	0.87651	0.74672	973880	81963
F1LRH7	580	Protein Il12rb2	Il12rb2	>tr|F1LRH7|F1LRH7_RAT Protein Il12rb2 OS=Rattus norvegicus GN=Il12rb2 PE=4 SV=2	0.5	0	1	S	RGCILHYRIYWKERHSTAQPELCEIQYRHSQ	0.00722864	77.324	77.324	_HS(ph)TAQPELCEIQYR_	2	2	906.393	0.012026	0.5	0	0.0269955	63.614	0.5	0	0.00722864	77.324					3.8467	4.2072	0.48272	0.44626	0.12549	0.11258	4.0654	4.5313	0.39762	0.37169	0.097806	0.082078							998480	168680
F1LRH7	581	Protein Il12rb2	Il12rb2	>tr|F1LRH7|F1LRH7_RAT Protein Il12rb2 OS=Rattus norvegicus GN=Il12rb2 PE=4 SV=2	0.5	0	1	T	GCILHYRIYWKERHSTAQPELCEIQYRHSQN	0.00722864	77.324	77.324	_HS(ph)TAQPELCEIQYR_	3	2	906.393	0.012026	0.5	0	0.0269955	63.614	0.5	0	0.00722864	77.324					3.8467	4.2072	0.48272	0.44626	0.12549	0.11258	4.0654	4.5313	0.39762	0.37169	0.097806	0.082078							998480	168680
Q5RKG9	498	Eukaryotic translation initiation factor 4B	Eif4b	>tr|Q5RKG9|Q5RKG9_RAT Eukaryotic translation initiation factor 4B OS=Rattus norvegicus GN=Eif4b PE=2 SV=1	0.614797	0	2	S	AWVKRSSNPPARSQSSDTEQPSPTSGGGKVA	3.34187e-09	121.99	121.99	_S(ph)QS(ph)SDTEQPSPTSGGGK_	4	3	603.891	0.097761	0.612734	0	2.55283e-08	109.79	0.558516	0	0.00646362	86.548	0.614797	0	3.34187e-09	121.99	5.2396	5.5999	2.5527	2.6954	0.62115	0.62567	3.2351	3.4873	1.9087	1.9205	0.59	0.56131	4.0499	4.3628	2.1967	2.2652	0.5424	0.52331	286100	25170
Q9Z1W6	297	Protein LYRIC	Mtdh	>sp|Q9Z1W6|LYRIC_RAT Protein LYRIC OS=Rattus norvegicus GN=Mtdh PE=2 SV=2;>sp|Q9Z1W6-2|LYRIC_RAT Isoform 2 of Protein LYRIC OS=Rattus norvegicus GN=Mtdh;>tr|D3ZGX7|D3ZGX7_RAT Protein LYRIC OS=Rattus norvegicus GN=Mtdh PE=2 SV=1;>sp|Q9Z1W6-3|LYRIC_RAT Isofo	0.987808	19.3092	1	S	GGGWSEKSVKLSSQLSAGEEKWNSVPPASAG	0.00459666	71.08	71.08	_LSSQLS(ph)AGEEK_	6	2	614.776	0.030617	0.827393	7.02707	0.0429339	48.405	0.987808	19.3092	0.00459666	71.08	0.952612	13.0459	0.00786416	67.136	3.7357	4.0724	2.6825	3.0426	0.73102	0.78571	3.8302	4.258	2.6886	2.8369	0.69277	0.7374	3.587	3.9558	2.6978	3.057	0.75419	0.80934	1615800	226340
Q5FVC2	646	Rho guanine nucleotide exchange factor 2	Arhgef2	>sp|Q5FVC2|ARHG2_RAT Rho guanine nucleotide exchange factor 2 OS=Rattus norvegicus GN=Arhgef2 PE=2 SV=1	0.999957	43.6222	1	S	GMPPPTLPRGLFRLESFESLRGERLLKDALR	0.000318495	92.538	85.958	_LES(ph)FESLR_	3	2	530.739	0.17704	0.999201	30.9714	0.00474923	82.417	0.999858	38.4725	0.000318495	92.538	0.999957	43.6222	0.000980276	85.958	1.8852	2.001	1.7547	1.5477	0.93074	0.74442	3.7192	4.0076	3.1117	2.7874	0.83666	0.66745	4.3477	4.7075	3.8838	3.1709	0.8933	0.74655	374230	24029
G3V6C4	474	UDP-glucose 6-dehydrogenase	Ugdh	>tr|G3V6C4|G3V6C4_RAT UDP-glucose 6-dehydrogenase OS=Rattus norvegicus GN=Ugdh PE=3 SV=1;>sp|O70199|UGDH_RAT UDP-glucose 6-dehydrogenase OS=Rattus norvegicus GN=Ugdh PE=2 SV=1	0.939381	11.9024	1	T	IETIGKKVSSKRIPYTPGEIPKFSLQDPPNK	0.000301405	106.58	101.2	_RIPYT(ph)PGEIPK_	5	3	450.899	-0.37585	0.938163	11.8103	0.000463993	106.58	0.939381	11.9024	0.000301405	101.2	0.908287	9.9579	0.00297618	94.465							3.601	3.8855	2.0026	2.0176	0.55612	0.53178	3.7796	4.1013	1.6757	1.7403	0.44335	0.43421	0	0
D3ZU13	1209	Protein LOC100911431	Eif4g1	>tr|D3ZU13|D3ZU13_RAT Protein LOC100911431 OS=Rattus norvegicus GN=Eif4g1 PE=4 SV=1;>tr|D4AD15|D4AD15_RAT Protein LOC100911431 OS=Rattus norvegicus GN=Eif4g1 PE=4 SV=1;>tr|M0RD03|M0RD03_RAT Protein LOC100910289 (Fragment) OS=Rattus norvegicus GN=LOC1009102	0.999748	35.9827	1	S	SRERPSQPEGLRKAASLTEDRGRDPVKREAT	0.00103137	138.22	112.13	_AAS(ph)LTEDR_	3	2	471.7	0.27836	0.999748	35.9827	0.00706972	112.13	0.999681	34.9635	0.00103137	138.22	0.941477	12.0648	0.00198072	89.189	3.4534	3.7743	2.3341	2.6077	0.6758	0.70402	3.8774	4.3183	2.6569	2.6617	0.70673	0.65985	3.2346	3.5596	2.1177	2.3723	0.65472	0.69491	2858200	441740
G3V888	455	ATP citrate lyase, isoform CRA_a	Acly	>tr|G3V888|G3V888_RAT ATP citrate lyase, isoform CRA_a OS=Rattus norvegicus GN=Acly PE=1 SV=1;>sp|P16638|ACLY_RAT ATP-citrate synthase OS=Rattus norvegicus GN=Acly PE=1 SV=1;>tr|G3V9G4|G3V9G4_RAT ATP citrate lyase, isoform CRA_b OS=Rattus norvegicus GN=Acl	0.99735	25.7831	1	S	NASGSTSTPAPSRTASFSESRADEVAPAKKA	0.00836394	99.568	99.283	_TAS(ph)FSESR_	3	2	482.692	0.087498	0.997219	25.6815	0.00836394	99.568	0.979829	16.8678	0.00867655	93.096	0.99735	25.7831	0.00837773	99.283	3.2813	3.5921	2.001	1.8529	0.5933	0.53371	3.5971	4.0064	2.3387	2.1862	0.62022	0.51689	3.3742	3.7097	2.0252	1.7219	0.59796	0.50463	926690	135790
D4ABM5	34	Mitochondrial ribosomal protein S34 (Predicted), isoform CRA_a	Mrps34	>tr|D4ABM5|D4ABM5_RAT Mitochondrial ribosomal protein S34 (Predicted), isoform CRA_a OS=Rattus norvegicus GN=Mrps34 PE=4 SV=1	0.817308	10.9671	2	Y	RALREQRNQPRDSQLYALDYETLTRPHSGRR	0.00813981	78.964	78.964	_DS(ph)QLY(ph)ALDYETLTR_	5	2	924.379	-0.54067					0.817308	10.9671	0.00813981	78.964											3.4779	3.695	3.4254	2.9977	0.98491	0.77852							0	0
P31000	430	Vimentin	Vim	>sp|P31000|VIME_RAT Vimentin OS=Rattus norvegicus GN=Vim PE=1 SV=2;>tr|G3V8C3|G3V8C3_RAT Vimentin OS=Rattus norvegicus GN=Vim PE=3 SV=1	0.999982	49.8962	1	S	LPNFSSLNLRETNLESLPLVDTHSKRTLLIK	2.36225e-21	141.69	106.42	_ETNLES(ph)LPLVDTHSKR_	6	3	640.314	0.20448	0.999844	41.7655	2.62435e-09	123.12	0.999982	49.8962	2.36225e-21	141.69	0.999933	42.216	2.58691e-21	140.73	2.9812	3.1668	2.4493	2.7145	0.82168	0.83983	4.0236	4.3826	3.8887	4.0875	0.77728	0.83236	3.4895	3.8158	2.7273	2.8895	0.78158	0.79219	1917600	312760
G3V9X6	690	DNA repair protein RAD50	Rad50	>tr|G3V9X6|G3V9X6_RAT DNA repair protein RAD50 OS=Rattus norvegicus GN=Rad50 PE=4 SV=1;>sp|Q9JIL8|RAD50_RAT DNA repair protein RAD50 OS=Rattus norvegicus GN=Rad50 PE=1 SV=1	1	103.39	1	T	DENQSCCPVCQRVFQTEAELQEVISDLQSKL	1.92635e-22	149.73	135.09	_VFQT(ph)EAELQEVISDLQSK_	4	3	715.343	0.44695	1	89.8762	1.92635e-22	149.73	0.999996	53.6143	0.0171188	77.506	1	103.39	7.19576e-15	135.09	3.649	3.8807	1.9258	2.0734	0.52778	0.53631	3.8787	4.1699	2.0445	2.1496	0.52709	0.54945	2.5122	2.7546	1.3311	1.3936	0.52987	0.52783	716590	105180
M0R9D5	136	Uncharacterized protein	Ahnak	>tr|M0R9D5|M0R9D5_RAT Uncharacterized protein OS=Rattus norvegicus GN=Ahnak PE=1 SV=1	1	100.678	1	S	DYQRIYTTKIKPRLRSEDGVEGDLGETQSRT	3.89218e-41	205.52	185.62	_LRS(ph)EDGVEGDLGETQSR_	3	2	964.423	0.23513	1	91.6318	3.89218e-41	205.52	1	161.751	1.43361e-33	191.96	1	100.678	2.97975e-33	185.62	3.2219	3.5538	8.7776	8.0819	2.722	2.4111	3.1369	3.4815	8.6551	8.1218	2.7362	2.3768	3.1697	3.4916	8.5159	7.2713	2.7494	2.2457	11880000	891710
Q6IMY8	58	Heterogeneous nuclear ribonucleoprotein U	Hnrnpu	>tr|Q6IMY8|Q6IMY8_RAT Heterogeneous nuclear ribonucleoprotein U OS=Rattus norvegicus GN=Hnrnpu PE=2 SV=1	1	112.084	1	S	DNEAGGRPAMEPGNGSLDLGGDAAGRSGAGL	7.19526e-13	112.08	112.08	_LQAALDNEAGGRPAMEPGNGS(ph)LDLGGDAAGR_	21	3	1020.8	-1.1078	1	53.262	2.67188e-08	103.33	1	108.054	1.20229e-12	108.05	1	112.084	7.19526e-13	112.08	2.954	3.2289	6.1081	5.6452	2.0677	1.8537	2.7493	3.0662	5.0369	4.7088	1.8321	1.5341	3.2905	3.5484	5.9208	5.009	1.7994	1.5561	2111400	131490
D4A1B9	1081	Chondroitin sulfate proteoglycan 6, isoform CRA_b	Smc3	>tr|D4A1B9|D4A1B9_RAT Chondroitin sulfate proteoglycan 6, isoform CRA_b OS=Rattus norvegicus GN=Smc3 PE=4 SV=1;>tr|F1LQB2|F1LQB2_RAT Structural maintenance of chromosomes protein 3 OS=Rattus norvegicus GN=Smc3 PE=4 SV=1;>sp|P97690|SMC3_RAT Structural maint	0.915103	10.4924	1	S	QSQDEGEGSGESERGSGSQSSVPSVDQFTGV	4.09996e-33	155.92	155.92	_GS(ph)GSQSSVPSVDQFTGVGIR_	2	3	682.316	1.5181	0.249973	0	0.000282334	89.374	0.915103	10.4924	4.09996e-33	155.92	0.249947	0	9.5105e-06	102.89							2.955	3.2808	4.7433	4.4352	1.6052	1.3172							0	0
Q6AXU6	82	Hematological and neurological expressed 1 protein	Hn1	>sp|Q6AXU6|HN1_RAT Hematological and neurological expressed 1 protein OS=Rattus norvegicus GN=Hn1 PE=2 SV=3	0.998139	27.5437	1	S	GGREDSESPGTQRSNSSEASSGDFLDLKGES	5.87461e-46	144.27	144.27	_SNS(ph)SEASSGDFLDLK_	3	2	818.841	0.31039					0.801491	6.10801	4.31127e-06	114.55	0.998139	27.5437	5.87461e-46	144.27							2.9232	3.2598	0.56475	0.59797	0.1932	0.20263							0	0
F1LRJ2	776	Protein Srrm2	Srrm2	>tr|F1LRJ2|F1LRJ2_RAT Protein Srrm2 OS=Rattus norvegicus GN=Srrm2 PE=1 SV=2	0.551086	1.07764	2	S	SPRSKAKSLRRSLSGSSPCPKQKSQTPTRRS	0.0102597	61.423	61.423	_S(ph)LSGS(ph)SPCPK_	5	2	590.211	-0.28135	0.551086	1.07764	0.0102597	61.423									2.8536	3.1134	4.4033	4.9269	1.5133	1.5908													1215600	131750
D4ABM5	31	Mitochondrial ribosomal protein S34 (Predicted), isoform CRA_a	Mrps34	>tr|D4ABM5|D4ABM5_RAT Mitochondrial ribosomal protein S34 (Predicted), isoform CRA_a OS=Rattus norvegicus GN=Mrps34 PE=4 SV=1	1	65.8367	2	S	RRVRALREQRNQPRDSQLYALDYETLTRPHS	0.00813981	80.859	79.492	_DS(ph)QLYALDYET(ph)LTR_	2	2	924.379	-0.8931	1	65.8367	0.0102342	79.492	1	68.2664	0.00813981	78.964	0.999999	56.066	0.0122699	80.859	2.7683	2.9587	1.284	1.1662	0.46383	0.3877	3.4779	3.695	3.4254	2.9977	0.98491	0.77852	2.8328	3.0457	2.0016	1.6119	0.70657	0.58039	286810	43134
F7F744;P30427	4266	Plectin	Plec	>tr|F7F744|F7F744_RAT Plectin OS=Rattus norvegicus GN=Plec PE=1 SV=1;>sp|P30427-2|PLEC_RAT Isoform 2 of Plectin OS=Rattus norvegicus GN=Plec;>tr|F1MAL6|F1MAL6_RAT Plectin (Fragment) OS=Rattus norvegicus GN=Plec PE=1 SV=2;>tr|F7F9U6|F7F9U6_RAT Plectin OS=Ra	0.924938	15.6878	1	S	SSYPISSAVPRTQLASWSDPTEETGPVAGIL	1.10456e-97	206.49	206.49	_TQLAS(ph)WSDPTEETGPVAGILDTETLEK_	5	3	990.129	-0.20907	0.924938	15.6878	1.10456e-97	206.49	0.623392	6.35397	1.6971e-66	179.33	0.692727	5.52173	1.22113e-07	101.04	2.7767	2.976	6.6862	7.4546	2.4079	2.5271	5.5835	6.1947	16.173	17.212	2.8966	3.1145	5.1742	5.6972	15.016	17.009	2.9021	3.1144	2369500	130440
G3V8R0	15	Protein RGD1311703	RGD1311703	>tr|G3V8R0|G3V8R0_RAT Protein RGD1311703 OS=Rattus norvegicus GN=RGD1311703 PE=4 SV=1	0.5	0	1	S	_MSAARESHPHGVKRSASPDDDLGSSNWEAA	3.17286e-83	252.55	251.13	_S(ph)ASPDDDLGSSNWEAADLGNEER_	1	2	1258	0.1483					0.5	0	3.45096e-83	251.13	0.49931	0	3.17286e-83	252.55							2.5924	2.8906	1.3528	1.2648	0.4625	0.38221							0	0
G3V8F8	1145	Nestin	LOC100910255	>tr|G3V8F8|G3V8F8_RAT Nestin OS=Rattus norvegicus GN=LOC100910255 PE=3 SV=1;>sp|P21263|NEST_RAT Nestin OS=Rattus norvegicus GN=Nes PE=1 SV=2;>tr|D3ZWJ2|D3ZWJ2_RAT Nestin OS=Rattus norvegicus GN=Nes PE=3 SV=2;>sp|P21263-2|NEST_RAT Isoform 2 of Nestin OS=Rat	0.5	0	1	S	ESLVSLKEKGIETVKSLETEIIEPLETAEED	7.53681e-17	133.84	133.84	_S(ph)LETEIIEPLETAEEDLER_	1	3	766.021	0.2423					0.5	0	7.53681e-17	133.84											2.6978	2.8133	3.7836	3.2316	1.4025	1.103							0	0
G3V8F8	1148	Nestin	LOC100910255	>tr|G3V8F8|G3V8F8_RAT Nestin OS=Rattus norvegicus GN=LOC100910255 PE=3 SV=1;>sp|P21263|NEST_RAT Nestin OS=Rattus norvegicus GN=Nes PE=1 SV=2;>tr|D3ZWJ2|D3ZWJ2_RAT Nestin OS=Rattus norvegicus GN=Nes PE=3 SV=2;>sp|P21263-2|NEST_RAT Isoform 2 of Nestin OS=Rat	0.567226	1.17509	1	T	VSLKEKGIETVKSLETEIIEPLETAEEDLER	7.53681e-17	133.84	103.13	_SLET(ph)EIIEPLETAEEDLER_	4	3	766.021	-0.15264					0.5	0	7.53681e-17	133.84	0.567226	1.17509	1.37709e-05	103.13							2.6978	2.8133	3.7836	3.2316	1.4025	1.103							0	0
F1LNI5	201	Protein Ppm1g	Ppm1g	>tr|F1LNI5|F1LNI5_RAT Protein Ppm1g OS=Rattus norvegicus GN=Ppm1g PE=3 SV=2	0.999995	54.6869	1	S	LNGEAGPEDPSRETPSQENGPTAKGHTGPSS	3.87366e-06	110.35	110.35	_ETPS(ph)QENGPTAK_	4	2	669.782	-0.7805	0.999913	41.9414	0.00180953	87.148	0.999974	46.1033	3.87366e-06	110.35	0.999995	54.6869	3.87366e-06	110.35	2.7085	2.8068	1.2456	1.2746	0.45989	0.45311	1.4429	1.5074	0.53387	0.5293	0.36999	0.33568	2.7828	2.9337	1.0064	0.96914	0.36165	0.31114	89092	10282
F1LRJ2	772	Protein Srrm2	Srrm2	>tr|F1LRJ2|F1LRJ2_RAT Protein Srrm2 OS=Rattus norvegicus GN=Srrm2 PE=1 SV=2	0.997782	24.8868	2;3	S	RSLSSPRSKAKSLRRSLSGSSPCPKQKSQTP	0.0102597	61.423	58.079	_S(ph)LS(ph)GSS(ph)PCPK_	1	2	630.194	0.14268	0.997782	24.8868	0.0102597	61.423	0.992164	24.1099	0.0117993	59.116	0.960623	12.4756	0.0363648	41.967	2.8536	3.1134	4.4033	4.9269	1.5133	1.5908	2.4957	2.7851	3.6216	3.8733	1.5495	1.6451	0.63561	0.70212	1.3332	1.5123	2.0705	2.2217	2690800	535680
M0R894	142	Uncharacterized protein	Bcl10	>tr|M0R894|M0R894_RAT Uncharacterized protein OS=Rattus norvegicus PE=4 SV=1;>sp|Q9QYN5|BCL10_RAT B-cell lymphoma/leukemia 10 OS=Rattus norvegicus GN=Bcl10 PE=2 SV=1	0.999991	50.476	1	S	ESIAAGATNNLSRSNSDESNFSEKQRVSTVI	7.91981e-14	111.64	111.64	_SNS(ph)DESNFSEK_	3	2	662.24	-0.18747	0.999888	41.5555	6.96958e-05	109.07					0.999991	50.476	7.91981e-14	111.64	2.577	2.7542	1.0459	1.102	0.44922	0.45196							2.5431	2.7396	1.1517	1.17	0.44933	0.42225	280770	56060
F7F744;P30427	4250	Plectin	Plec	>tr|F7F744|F7F744_RAT Plectin OS=Rattus norvegicus GN=Plec PE=1 SV=1;>sp|P30427-2|PLEC_RAT Isoform 2 of Plectin OS=Rattus norvegicus GN=Plec;>tr|F1MAL6|F1MAL6_RAT Plectin (Fragment) OS=Rattus norvegicus GN=Plec PE=1 SV=2;>tr|F7F9U6|F7F9U6_RAT Plectin OS=Ra	0.632177	5.46959	2;3	S	GNAGGFRSRSSSVGSSSSYPISSAVPRTQLA	4.73077e-14	137.21	104.81	_SRS(ph)SSVGSS(ph)SSYPISSAVPR_	9	3	719.979	-0.5417	0.313572	0	4.77041e-06	101.92	0.51385	0	3.09215e-13	137.21	0.632177	5.46959	2.90901e-06	104.81							3.2343	3.5965	5.8725	5.4983	1.6786	1.4289	2.5804	2.743	3.3616	2.8456	1.4626	1.2827	0	0
Q32PX2	36	Aminoacyl tRNA synthase complex-interacting multifunctional protein 2	Aimp2	>sp|Q32PX2|AIMP2_RAT Aminoacyl tRNA synthase complex-interacting multifunctional protein 2 OS=Rattus norvegicus GN=Aimp2 PE=2 SV=1	0.946307	13.9281	1	S	PTCMYRLPNVHSKTTSPATDAGHVQEPSEPS	0.00379111	76.586	76.586	_TTS(ph)PATDAGHVQEPSEPSLR_	3	3	720.658	-0.2295									0.946307	13.9281	0.00379111	76.586													2.4929	2.742	1.5611	1.3353	0.54192	0.4841	0	0
Q03410	871	Synaptonemal complex protein 1	Sycp1	>sp|Q03410|SYCP1_RAT Synaptonemal complex protein 1 OS=Rattus norvegicus GN=Sycp1 PE=2 SV=2;>tr|F1LS76|F1LS76_RAT Synaptonemal complex protein 1 OS=Rattus norvegicus GN=Sycp1 PE=4 SV=2	0.912179	8.23643	6	T	DNRDSLRASAKSILSTTVTKEYTVKTPTKKS	0.0276229	45.878	45.878	_AS(ph)AKS(ph)ILST(ph)T(ph)VT(ph)KEYT(ph)VK_	9	3	802.962	0.24506					0.912179	8.23643	0.0276229	45.878											2.4512	2.6439	1.6473	2.0153	0.76357	0.78837							0	0
Q03410	872	Synaptonemal complex protein 1	Sycp1	>sp|Q03410|SYCP1_RAT Synaptonemal complex protein 1 OS=Rattus norvegicus GN=Sycp1 PE=2 SV=2;>tr|F1LS76|F1LS76_RAT Synaptonemal complex protein 1 OS=Rattus norvegicus GN=Sycp1 PE=4 SV=2	0.719051	3.06531	6	T	NRDSLRASAKSILSTTVTKEYTVKTPTKKSI	0.0276229	45.878	45.878	_AS(ph)AKS(ph)ILST(ph)T(ph)VT(ph)KEYT(ph)VK_	10	3	802.962	0.24506					0.719051	3.06531	0.0276229	45.878											2.4512	2.6439	1.6473	2.0153	0.76357	0.78837							0	0
Q03410	874	Synaptonemal complex protein 1	Sycp1	>sp|Q03410|SYCP1_RAT Synaptonemal complex protein 1 OS=Rattus norvegicus GN=Sycp1 PE=2 SV=2;>tr|F1LS76|F1LS76_RAT Synaptonemal complex protein 1 OS=Rattus norvegicus GN=Sycp1 PE=4 SV=2	0.917494	10.7183	6	T	DSLRASAKSILSTTVTKEYTVKTPTKKSIYQ	0.0276229	45.878	45.878	_AS(ph)AKS(ph)ILST(ph)T(ph)VT(ph)KEYT(ph)VK_	12	3	802.962	0.24506					0.917494	10.7183	0.0276229	45.878											2.4512	2.6439	1.6473	2.0153	0.76357	0.78837							0	0
Q03410	878	Synaptonemal complex protein 1	Sycp1	>sp|Q03410|SYCP1_RAT Synaptonemal complex protein 1 OS=Rattus norvegicus GN=Sycp1 PE=2 SV=2;>tr|F1LS76|F1LS76_RAT Synaptonemal complex protein 1 OS=Rattus norvegicus GN=Sycp1 PE=4 SV=2	0.848005	7.71722	6	T	ASAKSILSTTVTKEYTVKTPTKKSIYQRENK	0.0276229	45.878	45.878	_AS(ph)AKS(ph)ILST(ph)T(ph)VT(ph)KEYT(ph)VK_	16	3	802.962	0.24506					0.848005	7.71722	0.0276229	45.878											2.4512	2.6439	1.6473	2.0153	0.76357	0.78837							0	0
G3V7J2	18	Interferon-inducible double-stranded RNA-dependent protein kinase activator A	Prkra	>tr|G3V7J2|G3V7J2_RAT Interferon-inducible double-stranded RNA-dependent protein kinase activator A OS=Rattus norvegicus GN=Prkra PE=1 SV=1;>sp|Q4V8C7|PRKRA_RAT Interferon-inducible double-stranded RNA-dependent protein kinase activator A OS=Rattus norvegi	0.999971	45.3828	1	S	HSRHRAEAPPLQREDSGTFSLGKMITAKPGK	2.44851e-05	126.95	126.95	_EDS(ph)GTFSLGK_	3	2	560.732	0.042847	0.999067	30.461	0.000192466	107.65	0.999965	44.5762	0.00010719	117.07	0.999971	45.3828	2.44851e-05	126.95	1.8593	1.9952	1.9041	2.1195	1.0019	1.0286	2.4105	2.6873	1.7834	1.8903	0.69589	0.73048	2.5415	2.728	1.8422	2.0276	0.73478	0.76847	1506800	323770
P97834	454	COP9 signalosome complex subunit 1	Gps1	>sp|P97834|CSN1_RAT COP9 signalosome complex subunit 1 OS=Rattus norvegicus GN=Gps1 PE=1 SV=1	0.999985	48.2019	1	S	VLRNQIHVKSPPREGSQGELTPANSQSRMST	0.000838963	96.379	96.379	_EGS(ph)QGELTPANSQSR_	3	2	820.849	0.41293	0.999985	48.2019	0.000838963	96.379									2.3755	2.5142	1.2695	1.1186	0.53442	0.42742													175620	40043
Q5M943	312	Protein Thumpd1	Thumpd1	>tr|Q5M943|Q5M943_RAT Protein Thumpd1 OS=Rattus norvegicus GN=Thumpd1 PE=2 SV=1	0.989797	19.8412	2	S	NDPPKGKNNQQAAPESSEELGQTVPGSETQA	2.70473e-06	84.183	84.183	_NNQQAAPES(ph)S(ph)EELGQTVPGSETQAGSEGGAKPEPESQGSEGPK_	9	4	1110.97	0.031927									0.989797	19.8412	2.70473e-06	84.183													2.3237	2.5141	1.158	1.2342	0.49834	0.50071	0	0
Q5M943	313	Protein Thumpd1	Thumpd1	>tr|Q5M943|Q5M943_RAT Protein Thumpd1 OS=Rattus norvegicus GN=Thumpd1 PE=2 SV=1	0.989797	19.8412	2	S	DPPKGKNNQQAAPESSEELGQTVPGSETQAG	2.70473e-06	84.183	84.183	_NNQQAAPES(ph)S(ph)EELGQTVPGSETQAGSEGGAKPEPESQGSEGPK_	10	4	1110.97	0.031927									0.989797	19.8412	2.70473e-06	84.183													2.3237	2.5141	1.158	1.2342	0.49834	0.50071	0	0
D3ZFP4	682	Protein Mcm3	Mcm3	>tr|D3ZFP4|D3ZFP4_RAT Protein Mcm3 OS=Rattus norvegicus GN=Mcm3 PE=3 SV=2	0.999757	38.0994	2	S	KPSEDESDLEDEEEKSQEEDTEQTRKRRKTQ	2.93926e-14	119.42	81.48	_KPSEDES(ph)DLEDEEEKS(ph)QEEDTEQTR_	16	3	1048.06	-0.64079	0.993058	21.4233	2.93926e-14	119.42	0.999757	38.0994	0.0101131	81.48	0.980157	17.6876	0.0371509	72.935	2.774	2.9561	3.1452	3.4841	1.1338	1.2051	2.3156	2.5069	1.876	2.0312	0.81015	0.83902	2.0466	2.2074	1.8585	2.0055	0.90808	0.92049	357180	28683
F1M2K4	23	Protein Lats1	Lats1	>tr|F1M2K4|F1M2K4_RAT Protein Lats1 OS=Rattus norvegicus GN=Lats1 PE=4 SV=2	0.975689	19.8796	4	Y	EGYRQMRPKTFPASNYSGSSRQMLQEIRESL	0.0507107	38.417	38.417	_T(ph)FPAS(ph)NY(ph)S(ph)GSSRQM(ox)LQEIR_	7	2	1254.46	-0.46636					0.975689	19.8796	0.0507107	38.417											2.2662	2.5057	1.5034	1.5958	0.64983	0.69078							0	0
G3V8R0	17	Protein RGD1311703	RGD1311703	>tr|G3V8R0|G3V8R0_RAT Protein RGD1311703 OS=Rattus norvegicus GN=RGD1311703 PE=4 SV=1	0.91615	10.3846	1	S	SAARESHPHGVKRSASPDDDLGSSNWEAADL	5.36794e-226	275.02	275.02	_SAS(ph)PDDDLGSSNWEAADLGNEER_	3	2	1258	1.0752					0.5	0	3.45096e-83	251.13	0.91615	10.3846	5.36794e-226	275.02							2.5924	2.8906	1.3528	1.2648	0.4625	0.38221	2.2964	2.4935	1.0627	0.90047	0.46275	0.39727	0	0
G3V790	1347	Transcription activator BRG1	Smarca4	>tr|G3V790|G3V790_RAT Transcription activator BRG1 OS=Rattus norvegicus GN=Smarca4 PE=2 SV=2;>sp|Q8K1P7|SMCA4_RAT Transcription activator BRG1 OS=Rattus norvegicus GN=Smarca4 PE=1 SV=1	0.579947	1.41239	1	S	KMFGRGSRHRKEVDYSDSLTEKQWLKAIEEG	7.69547e-06	104.55	104.55	_EVDYS(ph)DSLTEK_	5	2	683.277	0.95564									0.579947	1.41239	7.69547e-06	104.55													2.29	2.4889	1.3929	1.4846	0.60824	0.61949	0	0
Q5M868	324	Non-lysosomal glucosylceramidase	Gba2	>sp|Q5M868|GBA2_RAT Non-lysosomal glucosylceramidase OS=Rattus norvegicus GN=Gba2 PE=2 SV=2;>tr|D4A6U0|D4A6U0_RAT Non-lysosomal glucosylceramidase OS=Rattus norvegicus GN=Gba2 PE=3 SV=1	1	31.1267	5	Y	TVQGLLLHHPTPPNPYTMAVAARHTADTTVT	0.0542837	31.127	31.127	_LEQDGT(ph)T(ph)VQGLLLHHPT(ph)PPNPY(ph)T(ph)MAVAAR_	22	3	1176.48	-1.5577					1	31.1267	0.0542837	31.127											2.2878	2.4691	0.59368	0.55641	0.2595	0.20865							0	0
Q63170	955	Dynein heavy chain 7, axonemal	Dnah7	>sp|Q63170|DYH7_RAT Dynein heavy chain 7, axonemal OS=Rattus norvegicus GN=Dnah7 PE=2 SV=2;>tr|F1LS28|F1LS28_RAT Uncharacterized protein (Fragment) OS=Rattus norvegicus GN=Dnah7 PE=4 SV=2	1	30.9614	2	Y	KMMTEWEAMEFVIHPYRESGTFILSAVDDIQ	0.053589	30.961	30.961	_M(ox)M(ox)T(ph)EWEAMEFVIHPY(ph)R_	15	3	754.622	-1.8976	1	30.9614	0.053589	30.961									2.3201	2.4625	1.2652	1.116	0.54532	0.43615													186970	24920
D3ZFP4	703	Protein Mcm3	Mcm3	>tr|D3ZFP4|D3ZFP4_RAT Protein Mcm3 OS=Rattus norvegicus GN=Mcm3 PE=3 SV=2	1	82.4791	1	S	EQTRKRRKTQAKDGESYDPYDFSEAEREMPQ	7.14843e-162	244.32	244.32	_DGES(ph)YDPYDFSEAER_	4	2	930.336	-0.13668	1	71.3525	5.04744e-139	231.83	0.98346	17.7666	0.000356265	102.52	1	82.4791	7.14843e-162	244.32	2.3888	2.5268	2.5713	2.3981	1.0764	0.93192	1.2677	1.3268	1.376	1.1819	1.0854	0.85371	2.2749	2.445	2.5802	2.1664	1.1342	0.99734	415700	50843
Q8K585	9	High mobility group protein HMG-I/HMG-Y	Hmga1	>sp|Q8K585|HMGA1_RAT High mobility group protein HMG-I/HMG-Y OS=Rattus norvegicus GN=Hmga1 PE=1 SV=3;>sp|Q8K585-2|HMGA1_RAT Isoform HMG-Y of High mobility group protein HMG-I/HMG-Y OS=Rattus norvegicus GN=Hmga1	0.980135	16.9321	1	S	_______MSESVSKSSQPLASKQEKDGTEKR	3.14036e-06	97.911	97.911	_SS(ph)QPLASK_	2	2	449.208	0.060289	0.968646	14.8988	0.000376549	91.961	0.965996	14.5347	0.00563167	81.92	0.980135	16.9321	3.14036e-06	97.911	2.001	2.1189	2.7518	2.8453	1.3752	1.3672	2.3248	2.4412	3.4717	3.4521	1.4933	1.3651	3.9192	4.2093	5.4971	5.3817	1.4026	1.2404	177520	36900
B5DF29	261	Protein Rfc5	Rfc5	>tr|B5DF29|B5DF29_RAT Protein Rfc5 OS=Rattus norvegicus GN=Rfc5 PE=2 SV=1	0.999855	38.3896	3	Y	ANILDWMLNQDFTTAYKNIMELKTLKGLALH	0.0548959	39.657	39.657	_TDIANILDWM(ox)LNQDFT(ph)T(ph)AY(ph)K_	19	3	877.017	-1.1284					0.999855	38.3896	0.0548959	39.657											2.1964	2.4313	2.2124	2.2938	1.0073	1.04							0	0
M0RBF0	355	Scaffold attachment factor B1	Safb	>tr|M0RBF0|M0RBF0_RAT Scaffold attachment factor B1 OS=Rattus norvegicus GN=Safb PE=4 SV=1;>sp|O88453|SAFB1_RAT Scaffold attachment factor B1 OS=Rattus norvegicus GN=Safb PE=1 SV=2	0.896083	10.4313	1	S	PVEQSSTAAQLPETTSQELVRAPTAAPSPEP	3.7373e-05	76.329	76.329	_EPAEAPGGGTGMDREPVGLEEPVEQSSTAAQLPETTS(ph)QELVR_	37	4	1108.26	-0.018842					0.896083	10.4313	3.7373e-05	76.329											2.2485	2.4078	3.8632	3.6336	1.7181	1.3682							0	0
M0R9D5	213	Uncharacterized protein	Ahnak	>tr|M0R9D5|M0R9D5_RAT Uncharacterized protein OS=Rattus norvegicus GN=Ahnak PE=1 SV=1	0.949043	14.5459	1;2	S	VETQPGKTVIRLPSGSGAASPTTGSAVDIRA	1.03777e-35	197.54	143.28	_LPSGS(ph)GAASPTTGSAVDIR_	5	3	608.623	0.096552	0.896819	13.3376	1.48457e-19	146.2	0.949043	14.5459	1.03777e-35	197.54	0.920011	10.6303	1.59675e-19	144.97	2.8541	3.0811	4.3636	4.0542	1.5289	1.383	2.3791	2.6607	1.6599	1.557	0.70838	0.61305	1.8708	2.0681	2.565	2.1898	1.4135	1.1559	14039000	944510
Q566R3	9	G patch domain-containing protein 4	Gpatch4	>sp|Q566R3|GPTC4_RAT G patch domain-containing protein 4 OS=Rattus norvegicus GN=Gpatch4 PE=2 SV=1	0.89676	9.38827	1	S	_______MSVTPEVKSRGMKFAEEQLLKHGW	0.00610311	69.825	69.825	_(ac)SVTPEVKS(ph)R_	8	2	562.771	0.14963									0.89676	9.38827	0.00610311	69.825													2.1278	2.3355	2.2272	2.3336	1.0378	1.0356	0	0
P06536	155	Glucocorticoid receptor	Nr3c1	>sp|P06536|GCR_RAT Glucocorticoid receptor OS=Rattus norvegicus GN=Nr3c1 PE=1 SV=2;>sp|P06536-2|GCR_RAT Isoform B of Glucocorticoid receptor OS=Rattus norvegicus GN=Nr3c1;>tr|G3V7U9|G3V7U9_RAT Glucocorticoid receptor OS=Rattus norvegicus GN=Nr3c1 PE=4 SV=2	0.999997	55.9863	1	S	FRLLEESIANLNRSTSVPENPKSSTSATGCA	2.28179e-06	156.36	156.36	_STS(ph)VPENPK_	3	2	519.729	0.56357	0.999997	55.9863	2.28179e-06	156.36	0.999997	55.1859	0.000107769	142.1	0.999997	54.62	0.000182932	140.14	2.3562	2.5034	1.4814	1.615	0.62415	0.63926	2.1455	2.329	1.4497	1.468	0.65266	0.6366	1.8444	1.9891	1.2528	1.295	0.60829	0.58982	383590	78306
D3ZWI4	3	Protein Sgol2	Sgol2	>tr|D3ZWI4|D3ZWI4_RAT Protein Sgol2 OS=Rattus norvegicus GN=Sgol2 PE=4 SV=2	1	40.3813	4	Y	_____________MEYPGIEDDSVSSGIKRR	0.0520595	40.381	40.381	_M(ox)EY(ph)PGIEDDS(ph)VS(ph)S(ph)GIKRR_	3	3	792.287	1.263	1	40.3813	0.0520595	40.381									2.1911	2.3197	1.3962	1.5442	0.66787	0.68162													660950	134600
F1LRJ2	1195	Protein Srrm2	Srrm2	>tr|F1LRJ2|F1LRJ2_RAT Protein Srrm2 OS=Rattus norvegicus GN=Srrm2 PE=1 SV=2	0.548514	1.3774	1;2;3	S	GSPPGTRDQKILLPNSSQDELMEVEKSEQPL	8.78478e-05	88.541	80.355	_ILLPNS(ph)SQDELMEVEKSEQPLSQVLPTLS(ph)PEHK_	6	4	969.716	-0.13603					0.548514	1.3774	8.78478e-05	88.541	0.54352	1.07418	0.00506812	84.842							1.6901	1.8165	1.3256	1.3311	0.78432	0.74038	2.109	2.2855	1.833	1.8247	0.86911	0.79012	0	0
G3V8F8	1196	Nestin	LOC100910255	>tr|G3V8F8|G3V8F8_RAT Nestin OS=Rattus norvegicus GN=LOC100910255 PE=3 SV=1;>sp|P21263|NEST_RAT Nestin OS=Rattus norvegicus GN=Nes PE=1 SV=2;>tr|D3ZWJ2|D3ZWJ2_RAT Nestin OS=Rattus norvegicus GN=Nes PE=3 SV=2;>sp|P21263-2|NEST_RAT Isoform 2 of Nestin OS=Rat	1	107.647	2	S	ETVEPPEDEPPGSLGSVDENRETLTSLEKES	2.89272e-40	151.12	123.24	_ETVEPPEDEPPGS(ph)LGS(ph)VDENR_	16	2	1206.98	-0.0011818	1	120.826	3.00443e-25	151.12	1	107.647	1.54511e-11	123.24	0.998548	31.1876	1.23269e-13	125.45	1.7552	1.8742	1.9445	1.7286	1.1078	0.89591	1.9035	2.049	2.4724	2.221	1.3076	1.0449	2.4404	2.691	5.2025	5.85	2.0437	2.1943	214490	42827
P47942	521	Dihydropyrimidinase-related protein 2	Dpysl2	>sp|P47942|DPYL2_RAT Dihydropyrimidinase-related protein 2 OS=Rattus norvegicus GN=Dpysl2 PE=1 SV=1	0.552833	1.13708	3	T	VSVTPKTVTPASSAKTSPAKQQAPPVRNLHQ	0.00531469	82.663	82.663	_TVT(ph)PASS(ph)AKT(ph)SPAK_	10	3	529.215	-0.17454	0.552833	1.13708	0.00531469	82.663	0.503989	0	0.0116663	69.602					2.1336	2.2288	0.65232	0.72747	0.28494	0.29874	1.5156	1.5738	0.64293	0.66322	0.36435	0.37178	2.4049	2.5976	0.65966	0.73617	0.28729	0.3008	554460	139720
Q566R3	4	G patch domain-containing protein 4	Gpatch4	>sp|Q566R3|GPTC4_RAT G patch domain-containing protein 4 OS=Rattus norvegicus GN=Gpatch4 PE=2 SV=1	0.572925	1.27594	1	T	____________MSVTPEVKSRGMKFAEEQL	0.00986769	68.355	68.355	_(ac)SVT(ph)PEVKSR_	3	2	562.771	-0.063622	0.572925	1.27594	0.00986769	68.355	0.51897	0.329754	0.0283762	53.567					1.9755	2.0732	2.284	2.4914	1.1036	1.1209	2.2243	2.3939	2.1018	2.1501	0.97786	0.97518							478580	112820
F7F744;P30427	4244	Plectin	Plec	>tr|F7F744|F7F744_RAT Plectin OS=Rattus norvegicus GN=Plec PE=1 SV=1;>sp|P30427-2|PLEC_RAT Isoform 2 of Plectin OS=Rattus norvegicus GN=Plec;>tr|F1MAL6|F1MAL6_RAT Plectin (Fragment) OS=Rattus norvegicus GN=Plec PE=1 SV=2;>tr|F7F9U6|F7F9U6_RAT Plectin OS=Ra	0.702701	1.65779	3;4	S	FADMLSGNAGGFRSRSSSVGSSSSYPISSAV	4.73077e-14	129.11	119.8	_SRS(ph)S(ph)S(ph)VGSSS(ph)SYPISSAVPR_	3	2	1159.43	-1.0512	0.333898	0	4.77041e-06	101.92	0.407614	0	4.73077e-14	129.11	0.702701	1.65779	3.83989e-11	119.8	3.5564	3.8872	5.6477	5.2076	1.6839	1.5009							1.1692	1.2692	2.6219	2.2234	2.2424	1.997	1839400	178550
G3V913	86	Heat shock 27kDa protein 1	Hspb1	>tr|G3V913|G3V913_RAT Heat shock 27kDa protein 1 OS=Rattus norvegicus GN=Hspb1 PE=1 SV=1;>sp|P42930|HSPB1_RAT Heat shock protein beta-1 OS=Rattus norvegicus GN=Hspb1 PE=1 SV=1	0.999952	43.158	1	S	TLAAPAFSRALNRQLSSGVSEIRQTADRWRV	3.68166e-17	181.71	181.71	_QLS(ph)SGVSEIR_	3	2	578.274	-0.14069	0.999952	43.158	3.68166e-17	181.71	0.999915	40.6864	1.14415e-08	160.65	0.999911	40.5218	7.29535e-08	151.07	2.0382	2.2505	1.766	1.6254	0.87926	0.7775	1.9923	2.2186	1.7729	1.6665	0.8907	0.78571	2.0031	2.2059	1.7983	1.5398	0.91043	0.72749	7037700	1479700
G3V8F8	927	Nestin	LOC100910255	>tr|G3V8F8|G3V8F8_RAT Nestin OS=Rattus norvegicus GN=LOC100910255 PE=3 SV=1;>sp|P21263|NEST_RAT Nestin OS=Rattus norvegicus GN=Nes PE=1 SV=2;>tr|D3ZWJ2|D3ZWJ2_RAT Nestin OS=Rattus norvegicus GN=Nes PE=3 SV=2;>sp|P21263-2|NEST_RAT Isoform 2 of Nestin OS=Rat	1	64.008	1;2	S	RIVKPLEKVSQDSLGSLAEENVQPLRYLEED	1.09329e-15	137.61	129.78	_VSQDS(ph)LGS(ph)LAEENVQPLR_	8	2	1051.46	0.17206	0.3982	0	0.00135965	87.772	0.999999	58.7057	6.02484e-15	133.27	1	64.008	1.09329e-15	137.61							1.1393	1.2286	2.0427	1.8905	1.793	1.4314	1.9724	2.1702	2.9245	2.5072	1.4827	1.3257	0	0
F1MA90	163	Protein Rab11fip5 (Fragment)	Rab11fip5	>tr|F1MA90|F1MA90_RAT Protein Rab11fip5 (Fragment) OS=Rattus norvegicus GN=Rab11fip5 PE=4 SV=2;>tr|D3ZJ63|D3ZJ63_RAT Protein Rab11fip5 (Fragment) OS=Rattus norvegicus GN=Rab11fip5 PE=4 SV=2	0.999699	37.8858	1	S	DSIQSPKLLTHKRTYSDEASQLRAAPPRALL	0.000226777	104.82	99.844	_TYS(ph)DEASQLR_	3	2	625.258	0.057939	0.999589	34.1007	0.000333356	96.059	0.999699	37.8858	0.000287329	99.844	0.960151	14.093	0.000226777	104.82	2.0386	2.1532	1.8909	1.7646	1.0169	0.91972	1.9359	2.1578	1.9158	1.7911	0.99329	0.82039	1.7822	1.9275	1.8522	1.568	0.99308	0.85618	647690	138510
F7F744;P30427	4242	Plectin	Plec	>tr|F7F744|F7F744_RAT Plectin OS=Rattus norvegicus GN=Plec PE=1 SV=1;>sp|P30427-2|PLEC_RAT Isoform 2 of Plectin OS=Rattus norvegicus GN=Plec;>tr|F1MAL6|F1MAL6_RAT Plectin (Fragment) OS=Rattus norvegicus GN=Plec PE=1 SV=2;>tr|F7F9U6|F7F9U6_RAT Plectin OS=Ra	0.638893	2.22542	3;4	S	TEFADMLSGNAGGFRSRSSSVGSSSSYPISS	4.73077e-14	129.11	129.11	_S(ph)RS(ph)SSVGS(ph)SSSYPISSAVPR_	1	3	746.634	0.10089	0.333898	0	4.77041e-06	101.92	0.638893	2.22542	4.73077e-14	129.11											3.2343	3.5965	5.8725	5.4983	1.6786	1.4289	1.1692	1.2692	2.6219	2.2234	2.2424	1.997	0	0
P47942	509	Dihydropyrimidinase-related protein 2	Dpysl2	>sp|P47942|DPYL2_RAT Dihydropyrimidinase-related protein 2 OS=Rattus norvegicus GN=Dpysl2 PE=1 SV=1	0.771838	5.29283	1	T	VPRGLYDGPVCEVSVTPKTVTPASSAKTSPA	0.00213796	80.975	80.975	_GLYDGPVCEVSVT(ph)PK_	13	2	850.884	-0.17315									0.771838	5.29283	0.00213796	80.975													1.9751	2.1234	1.209	1.1842	0.46655	0.41295	0	0
G3V6T1	402	Protein Copa	Copa	>tr|G3V6T1|G3V6T1_RAT Protein Copa OS=Rattus norvegicus GN=Copa PE=4 SV=1	1	106.929	1	S	ENSTYDLYTIPKDADSQNPDAPEGKRSSGLT	1.19554e-05	106.93	106.93	_DADS(ph)QNPDAPEGK_	4	2	712.272	0.38291	1	94.9216	0.000766234	94.922	1	84.9405	0.000901414	84.94	1	106.929	1.19554e-05	106.93	2.1989	2.3129	0.93685	0.96608	0.42606	0.42258	2.0322	2.1232	1.008	0.99946	0.48329	0.43862	1.688	1.7999	0.85044	0.82935	0.50381	0.44267	148630	34154
A9CMB8	762	DNA replication licensing factor MCM6	Mcm6	>tr|A9CMB8|A9CMB8_RAT DNA replication licensing factor MCM6 OS=Rattus norvegicus GN=Mcm6 PE=2 SV=1;>sp|Q62724|MCM6_RAT DNA replication licensing factor MCM6 (Fragment) OS=Rattus norvegicus GN=Mcm6 PE=2 SV=2	0.974537	15.8289	1	S	ELVNWYLKEIESEIDSEEELINKKRIIEKVV	0.0077309	78.69	78.69	_EIESEIDS(ph)EEELINK_	8	3	619.606	0.35783	0.974537	15.8289	0.0077309	78.69	0.787534	5.6898	0.0187507	69.352					1.9301	2.0586	1.552	1.6753	0.80414	0.81974	1.9921	2.157	1.4458	1.4605	0.72578	0.70115							346250	59917
G3V913	15	Heat shock 27kDa protein 1	Hspb1	>tr|G3V913|G3V913_RAT Heat shock 27kDa protein 1 OS=Rattus norvegicus GN=Hspb1 PE=1 SV=1;>sp|P42930|HSPB1_RAT Heat shock protein beta-1 OS=Rattus norvegicus GN=Hspb1 PE=1 SV=1	0.999864	38.6659	1	S	_MTERRVPFSLLRSPSWEPFRDWYPAHSRLF	0.00625758	114.89	114.89	_SPS(ph)WEPFR_	3	2	543.226	0.31539	0.979947	16.9426	0.0181506	58.32	0.999858	38.4908	0.00994797	82.261	0.999864	38.6659	0.00625758	114.89	1.5765	1.6815	1.2764	1.1325	0.84537	0.68158	1.3974	1.5014	1.1357	1.014	0.72654	0.59683	2.5246	2.7722	1.0742	0.9153	0.43977	0.36508	208830	50208
G3V8F8	729	Nestin	LOC100910255	>tr|G3V8F8|G3V8F8_RAT Nestin OS=Rattus norvegicus GN=LOC100910255 PE=3 SV=1;>sp|P21263|NEST_RAT Nestin OS=Rattus norvegicus GN=Nes PE=1 SV=2;>tr|D3ZWJ2|D3ZWJ2_RAT Nestin OS=Rattus norvegicus GN=Nes PE=3 SV=2;>sp|P21263-2|NEST_RAT Isoform 2 of Nestin OS=Rat	0.813004	9.06369	1	S	ILERLIEKESQESLRSPEEEDQEAGRSLQKE	0.000100526	90.729	90.729	_ESQESLRS(ph)PEEEDQEAGR_	8	3	719.297	-0.22812									0.813004	9.06369	0.000100526	90.729													1.9708	2.1056	2.8306	2.3911	1.556	1.3546	0	0
D3ZC82	648	Protein Nufip2	LOC687994	>tr|D3ZC82|D3ZC82_RAT Protein Nufip2 OS=Rattus norvegicus GN=LOC687994 PE=4 SV=2;>tr|D3ZQG1|D3ZQG1_RAT Protein Nufip2 OS=Rattus norvegicus GN=LOC687994 PE=4 SV=2	0.999807	37.1472	1	S	SAKEQRYQRGLERNDSWGSFDLRAAIVYHTK	0.000264114	101.75	88.282	_NDS(ph)WGSFDLR_	3	2	638.753	0.2173	0.999807	37.1472	0.000876351	88.282	0.999664	34.734	0.000264114	101.75	0.999401	32.2227	0.00352861	73.386	1.9845	2.1003	1.3177	1.2281	0.67384	0.5829	2.069	2.2185	1.1611	1.0898	0.61388	0.48891	1.823	1.9896	1.0908	0.92811	0.59816	0.53334	411700	98204
D4AEK9	139	Protein Ccdc6 (Fragment)	Ccdc6	>tr|D4AEK9|D4AEK9_RAT Protein Ccdc6 (Fragment) OS=Rattus norvegicus GN=Ccdc6 PE=4 SV=2	1	66.6061	2	S	EAEKRILQEKLDQPVSAPPSPRDISMEIDSP	1.08183e-05	104.88	66.606	_LDQPVS(ph)APPS(ph)PR_	6	2	712.305	-0.13904	1	104.881	1.08183e-05	104.88	1	96.143	3.18194e-05	96.143	1	66.6061	0.00458723	66.606	1.9301	2.1136	1.2114	1.1224	0.61431	0.55312	1.8779	2.0891	1.1545	1.0792	0.63742	0.53309	1.888	2.0401	1.2625	1.0686	0.67194	0.57984	903120	221310
O08629	472	Transcription intermediary factor 1-beta	Trim28	>sp|O08629|TIF1B_RAT Transcription intermediary factor 1-beta OS=Rattus norvegicus GN=Trim28 PE=1 SV=2	0.827893	6.82176	1	S	DPYSSAEPHVSGMKRSRSGEGEVSGLMRKVP	1.13144e-05	113.99	113.99	_S(ph)RSGEGEVSGLMR_	1	3	482.213	-0.0046426	0.5	0	2.12505e-05	110.38	0.5	0	0.0215384	88.101	0.827893	6.82176	1.13144e-05	113.99	2.1336	2.2754	2.0662	1.8797	0.96841	0.81021							1.9241	2.081	3.0757	2.5537	1.5985	1.3664	603920	87291
Q5RKG9	497	Eukaryotic translation initiation factor 4B	Eif4b	>tr|Q5RKG9|Q5RKG9_RAT Eukaryotic translation initiation factor 4B OS=Rattus norvegicus GN=Eif4b PE=2 SV=1	0.975472	15.9987	1;2	S	NAWVKRSSNPPARSQSSDTEQPSPTSGGGKV	3.32233e-89	270.95	244.01	_SQS(ph)SDTEQPSPTSGGGK_	3	2	865.349	-0.020497	0.975472	15.9987	5.33368e-62	244.01	0.908667	9.97863	3.32233e-89	270.95	0.902934	9.69418	2.04327e-74	251.13	2.0228	2.1576	1.4486	1.5633	0.71439	0.72818	1.91	2.0707	1.2006	1.2142	0.70266	0.68208	1.6375	1.7688	1.2882	1.2999	0.7993	0.74292	631780	108080
G3V8F8	921	Nestin	LOC100910255	>tr|G3V8F8|G3V8F8_RAT Nestin OS=Rattus norvegicus GN=LOC100910255 PE=3 SV=1;>sp|P21263|NEST_RAT Nestin OS=Rattus norvegicus GN=Nes PE=1 SV=2;>tr|D3ZWJ2|D3ZWJ2_RAT Nestin OS=Rattus norvegicus GN=Nes PE=3 SV=2;>sp|P21263-2|NEST_RAT Isoform 2 of Nestin OS=Rat	0.997281	25.5269	2	S	VEEEEQRIVKPLEKVSQDSLGSLAEENVQPL	1.42074e-09	122.01	92.492	_VS(ph)QDS(ph)LGSLAEENVQPLR_	2	3	701.312	0.28651	0.997281	25.5269	0.00156205	92.492	0.775093	5.21397	9.78954e-07	116.65	0.615314	0	1.42074e-09	122.01	1.9257	2.0097	4.4974	4.206	2.3355	2.0898	1.8999	2.1036	4.5454	4.2504	2.3924	1.9557	1.6955	1.8221	4.5615	3.8768	2.6903	2.3738	583440	79955
M0R9D5	889	Uncharacterized protein	Ahnak	>tr|M0R9D5|M0R9D5_RAT Uncharacterized protein OS=Rattus norvegicus GN=Ahnak PE=1 SV=1	1	106.323	1	S	TIKMPKFGMPGFKAESPEVEMNLPKADIDVS	9.75748e-15	144.68	106.32	_AES(ph)PEVEMNLPK_	3	3	475.211	0.51986	1	103.083	5.15948e-09	139.58	1	134.749	9.75748e-15	134.75	1	106.323	1.00426e-10	144.68	2.1595	2.2968	1.6459	1.7508	0.76073	0.76799	1.916	2.0446	1.5081	1.5297	0.78597	0.75854	1.7133	1.8584	1.3495	1.338	0.77083	0.68172	636170	115390
Q5EIC4	646	Interferon regulatory factor 2-binding protein-like	Irf2bpl	>sp|Q5EIC4|I2BPL_RAT Interferon regulatory factor 2-binding protein-like OS=Rattus norvegicus GN=Irf2bpl PE=2 SV=1;>tr|M0R567|M0R567_RAT Interferon regulatory factor 2-binding protein-like OS=Rattus norvegicus GN=Irf2bpl PE=4 SV=1	0.999999	61.0567	2;3	S	SSVHSTTASARRNSSSPVSPASVPGQRRLAS	2.90752e-55	233.89	233.89	_RNSS(ph)S(ph)PVS(ph)PASVPGQR_	5	2	933.371	0.61875	0.81465	6.38373	0.0158731	96.848	0.999999	61.0567	2.90752e-55	233.89	0.822235	6.46853	3.24972e-08	111.97	1.9	2.031	1.0654	0.9724	0.56074	0.47228	1.8961	2.0446	1.0652	0.95547	0.76022	0.6068	1.7949	1.9429	1.5094	1.2503	0.91467	0.77848	306590	71451
M0R9D5	211	Uncharacterized protein	Ahnak	>tr|M0R9D5|M0R9D5_RAT Uncharacterized protein OS=Rattus norvegicus GN=Ahnak PE=1 SV=1	0.999689	35.0773	1;2	S	TDVETQPGKTVIRLPSGSGAASPTTGSAVDI	3.28689e-70	216.38	187.59	_LPS(ph)GSGAASPTTGSAVDIR_	3	2	912.43	0.019396	0.999689	35.0773	7.92346e-42	201.29	0.998144	27.3064	4.8897e-51	216.38	0.992369	21.1428	9.88349e-35	195.01	1.9537	2.1525	1.3922	1.2827	0.71261	0.63304	1.738	1.9418	1.7381	1.6307	1.0193	0.88368	1.5659	1.7286	1.0724	0.91476	0.665	0.54724	20099000	3706800
F1M7W9	809	Activated CDC42 kinase 1	Tnk2	>tr|F1M7W9|F1M7W9_RAT Activated CDC42 kinase 1 OS=Rattus norvegicus GN=Tnk2 PE=2 SV=1;>sp|Q5U2X5|ACK1_RAT Activated CDC42 kinase 1 OS=Rattus norvegicus GN=Tnk2 PE=2 SV=1	0.999014	30.7387	1	S	PLVPPGSSPLPHRLSSSPGKTMPTTQSFASD	0.0102484	97.431	97.431	_LSS(ph)SPGK_	3	2	378.17	0.13447	0.975906	16.2024	0.0236007	76.221	0.999014	30.7387	0.0102484	97.431	0.971187	16.2024	0.0236007	76.221	1.7432	1.9164	1.8973	2.1564	1.0595	1.1487	1.8582	2.0567	1.9856	2.1258	1.0931	1.1837	1.8238	2.0103	1.9152	2.1648	1.0746	1.1534	2731400	580080
D4ABF0	197	Synaptonemal complex protein SC65	Leprel4	>tr|D4ABF0|D4ABF0_RAT Synaptonemal complex protein SC65 OS=Rattus norvegicus GN=Leprel4 PE=4 SV=1;>sp|Q64375|SC65_RAT Synaptonemal complex protein SC65 (Fragment) OS=Rattus norvegicus GN=Leprel4 PE=2 SV=2	0.997798	29.1998	3	T	LQAVKLYNSGDFRSSTEHMERALADYMTVFA	0.0153025	56.424	56.424	_LYNSGDFRS(ph)S(ph)T(ph)EHM(ox)ER_	11	2	1092.88	1.4771									0.997798	29.1998	0.0153025	56.424													1.8646	1.998	1.1547	1.2483	0.68735	0.70817	0	0
G3V8F8	723	Nestin	LOC100910255	>tr|G3V8F8|G3V8F8_RAT Nestin OS=Rattus norvegicus GN=LOC100910255 PE=3 SV=1;>sp|P21263|NEST_RAT Nestin OS=Rattus norvegicus GN=Nes PE=1 SV=2;>tr|D3ZWJ2|D3ZWJ2_RAT Nestin OS=Rattus norvegicus GN=Nes PE=3 SV=2;>sp|P21263-2|NEST_RAT Isoform 2 of Nestin OS=Rat	0.99989	39.5722	2	S	EEAEGQILERLIEKESQESLRSPEEEDQEAG	8.1807e-05	88.541	88.541	_LIEKES(ph)QES(ph)LRSPEEEDQEAGR_	6	3	907.055	0.59715	0.994054	21.6285	0.000358178	77.391	0.997044	25.2275	0.000423018	74.776	0.99989	39.5722	8.1807e-05	88.541	1.8638	2.0349	3.3072	3.7643	1.8701	2.0215	1.8084	2.0155	3.308	3.5414	1.8349	1.9865	1.7091	1.886	3.3197	3.7663	2.0161	2.1634	1738900	292170
G3V8F8	726	Nestin	LOC100910255	>tr|G3V8F8|G3V8F8_RAT Nestin OS=Rattus norvegicus GN=LOC100910255 PE=3 SV=1;>sp|P21263|NEST_RAT Nestin OS=Rattus norvegicus GN=Nes PE=1 SV=2;>tr|D3ZWJ2|D3ZWJ2_RAT Nestin OS=Rattus norvegicus GN=Nes PE=3 SV=2;>sp|P21263-2|NEST_RAT Isoform 2 of Nestin OS=Rat	0.999648	34.5322	2	S	EGQILERLIEKESQESLRSPEEEDQEAGRSL	8.1807e-05	88.541	88.541	_LIEKES(ph)QES(ph)LRSPEEEDQEAGR_	9	3	907.055	0.59715	0.871124	8.26932	0.000358178	77.391	0.993407	21.7423	0.000423018	74.776	0.999648	34.5322	8.1807e-05	88.541	1.8638	2.0349	3.3072	3.7643	1.8701	2.0215	1.8084	2.0155	3.308	3.5414	1.8349	1.9865	1.7091	1.886	3.3197	3.7663	2.0161	2.1634	1738900	292170
D3ZLS5	1577	Protein Hectd1	Hectd1	>tr|D3ZLS5|D3ZLS5_RAT Protein Hectd1 OS=Rattus norvegicus GN=Hectd1 PE=4 SV=2	0.990269	20.092	1	S	ARTNATNNMNLSRSSSDNNTNTLGRNVMSTA	0.000675882	93.478	93.478	_SSS(ph)DNNTNTLGR_	3	2	673.273	1.5636					0.990269	20.092	0.000675882	93.478											1.9136	1.9871	1.8348	1.5551	0.95882	0.75395							0	0
P09456	77	cAMP-dependent protein kinase type I-alpha regulatory subunit	Prkar1a	>sp|P09456|KAP0_RAT cAMP-dependent protein kinase type I-alpha regulatory subunit OS=Rattus norvegicus GN=Prkar1a PE=2 SV=2	0.823119	6.64858	2	S	ARQIQSLQKSGIRTDSREDEISPPPPNPVVK	0.000137462	92.95	89.311	_TDS(ph)REDEIS(ph)PPPPNPVVK_	3	3	712.98	0.15096	0.823119	6.64858	0.000137462	89.311	0.576011	1.2601	0.00575055	66.467	0.591291	1.22185	0.00365857	92.95	1.8263	1.9837	0.90455	1.0119	0.5602	0.57814	1.9699	2.1814	1.1556	1.1988	0.59303	0.6126	1.7323	1.8461	1.1228	1.2195	0.64817	0.67034	838190	190620
Q5RKG9	495	Eukaryotic translation initiation factor 4B	Eif4b	>tr|Q5RKG9|Q5RKG9_RAT Eukaryotic translation initiation factor 4B OS=Rattus norvegicus GN=Eif4b PE=2 SV=1	0.883228	9.72059	1;2	S	KENAWVKRSSNPPARSQSSDTEQPSPTSGGG	3.785e-13	138.73	138.73	_S(ph)QSSDTEQPSPTSGGGK_	1	3	577.235	-0.70784	0.612734	0	7.50899e-09	123.76	0.883228	9.72059	3.785e-13	138.73	0.614797	0	3.34187e-09	121.99	1.8658	1.9922	1.3051	1.4512	0.67794	0.69455	1.8079	1.9703	1.2802	1.3361	0.71579	0.74241	1.9445	2.0855	1.2057	1.3265	0.6282	0.65674	1002700	190040
D3ZR53	525	Protein phosphatase 1 regulatory subunit 12	Ppp1r12a	>tr|D3ZR53|D3ZR53_RAT Protein phosphatase 1 regulatory subunit 12 OS=Rattus norvegicus GN=Ppp1r12a PE=1 SV=2;>sp|Q10728|MYPT1_RAT Protein phosphatase 1 regulatory subunit 12A OS=Rattus norvegicus GN=Ppp1r12a PE=1 SV=2;>tr|D4A1S6|D4A1S6_RAT Protein phosphat	0.788347	5.80489	1	S	DIEEKENRESSNLRTSSSYTRRKWEDDLKKN	0.000636669	102.29	102.29	_ESSNLRTS(ph)SSYTR_	8	2	784.341	0.51321					0.77358	5.73988	0.00097326	99.747	0.788347	5.80489	0.000636669	102.29							1.7805	1.9828	1.0984	1.0267	0.61688	0.51432	1.8315	1.9477	0.54082	0.45657	0.29529	0.25777	0	0
F1LR10	703	Epithelial protein lost in neoplasm	Lima1	>tr|F1LR10|F1LR10_RAT Epithelial protein lost in neoplasm OS=Rattus norvegicus GN=Lima1 PE=1 SV=2	1	65.7255	2	S	EDDVAPAQRSPLEPESPGWPGFGDTTTAKEF	0.000536108	85.185	77.576	_S(ph)PLEPES(ph)PGWPGFGDTTTAK_	7	3	745.308	-0.015508	0.999876	45.5733	0.0168517	53.747	1	65.7255	0.000536108	77.576	0.999998	61.1145	0.0115357	85.185	1.7774	1.9598	3.1963	3.6265	1.869	2.0269	1.694	1.8833	3.1606	3.406	1.8952	2.0681	1.8219	2.0035	3.3464	3.7857	1.826	1.9597	3436400	577810
D4A2K6	309	Protein Tspyl2	Tspyl2	>tr|D4A2K6|D4A2K6_RAT Protein Tspyl2 OS=Rattus norvegicus GN=Tspyl2 PE=3 SV=2	0.995507	23.3908	3	Y	VQDLRHISMGYKMKLYFQTNPYFTNMVIVKE	0.0414368	38.915	38.915	_LY(ph)FQT(ph)NPY(ph)FTNM(ox)VIVK_	2	3	745.308	0.3351	0.995507	23.3908	0.0414368	38.915									1.7774	1.9598	3.1963	3.6265	1.869	2.0269													3436400	577810
D4A2K6	315	Protein Tspyl2	Tspyl2	>tr|D4A2K6|D4A2K6_RAT Protein Tspyl2 OS=Rattus norvegicus GN=Tspyl2 PE=3 SV=2	0.989908	19.8768	3	Y	ISMGYKMKLYFQTNPYFTNMVIVKEFQRNRS	0.0414368	38.915	38.915	_LY(ph)FQT(ph)NPY(ph)FTNM(ox)VIVK_	8	3	745.308	0.3351	0.989908	19.8768	0.0414368	38.915									1.7774	1.9598	3.1963	3.6265	1.869	2.0269													3436400	577810
Q5EIC4	649	Interferon regulatory factor 2-binding protein-like	Irf2bpl	>sp|Q5EIC4|I2BPL_RAT Interferon regulatory factor 2-binding protein-like OS=Rattus norvegicus GN=Irf2bpl PE=2 SV=1;>tr|M0R567|M0R567_RAT Interferon regulatory factor 2-binding protein-like OS=Rattus norvegicus GN=Irf2bpl PE=4 SV=1	0.999997	56.0159	3	S	HSTTASARRNSSSPVSPASVPGQRRLASRNG	2.90752e-55	233.89	233.89	_RNSS(ph)S(ph)PVS(ph)PASVPGQR_	8	2	933.371	0.61875	0.987945	19.6268	0.0158731	96.848	0.999997	56.0159	2.90752e-55	233.89	0.934802	13.4322	3.24972e-08	111.97	1.9	2.031	1.0654	0.9724	0.56074	0.47228	1.5653	1.682	1.6682	1.4868	0.92516	0.73659	1.7949	1.9429	1.5094	1.2503	0.91467	0.77848	306590	71451
B3DMA1	109	Atxn2l protein	Atxn2l	>tr|B3DMA1|B3DMA1_RAT Atxn2l protein OS=Rattus norvegicus GN=Atxn2l PE=2 SV=1	1	107.224	1	S	IGSVRGQTTGKGPPQSPVFEGVYNNSRMLHF	6.11069e-41	165.19	129.38	_GPPQS(ph)PVFEGVYNNSR_	5	3	609.94	-0.03512	1	93.1636	1.2832e-05	104.89	1	103.083	6.11069e-41	165.19	1	107.224	1.2993e-16	145.02	1.7977	1.8911	1.1301	1.0553	0.67038	0.60414	1.8371	2.0102	1.2452	1.1505	0.6884	0.55544	1.9068	2.0457	1.2141	1.0263	0.65886	0.582	625470	128790
P30009	143	Myristoylated alanine-rich C-kinase substrate	Marcks	>sp|P30009|MARCS_RAT Myristoylated alanine-rich C-kinase substrate OS=Rattus norvegicus GN=Marcks PE=1 SV=2;>tr|F1LMW7|F1LMW7_RAT Myristoylated alanine-rich C-kinase substrate OS=Rattus norvegicus GN=Marcks PE=4 SV=2	0.965329	15.2589	1	T	SPKAEDGAAPSPSSETPKKKKKRFSFKKSFK	2.41019e-12	128.59	128.59	_AEDGAAPSPSSET(ph)PK_	13	2	762.317	0.13975	0.465526	1.80336	2.41019e-12	102.57	0.965329	15.2589	5.86576e-12	128.59											1.799	1.9267	1.0369	1.0775	0.61364	0.6272							0	0
F1M8X9	1782	Protein Gbf1	Gbf1	>tr|F1M8X9|F1M8X9_RAT Protein Gbf1 OS=Rattus norvegicus GN=Gbf1 PE=4 SV=2	0.524409	1.27907	2	S	ACDPEKPESTRAASSSSPGSPVASSPSKQSP	0.0076185	70.538	70.538	_AASSS(ph)SPGS(ph)PVASSPSK_	5	2	832.334	-0.41113	0.524409	1.27907	0.0076185	70.538									1.8326	1.9163	1.2744	1.3106	0.68227	0.67513													124300	25727
F1M8X9	1786	Protein Gbf1	Gbf1	>tr|F1M8X9|F1M8X9_RAT Protein Gbf1 OS=Rattus norvegicus GN=Gbf1 PE=4 SV=2	0.871295	9.4113	2	S	EKPESTRAASSSSPGSPVASSPSKQSPAPEG	0.0076185	70.538	70.538	_AASSS(ph)SPGS(ph)PVASSPSK_	9	2	832.334	-0.41113	0.871295	9.4113	0.0076185	70.538									1.8326	1.9163	1.2744	1.3106	0.68227	0.67513													124300	25727
Q99PD6	186	Transforming growth factor beta-1-induced transcript 1 protein	Tgfb1i1	>sp|Q99PD6|TGFI1_RAT Transforming growth factor beta-1-induced transcript 1 protein OS=Rattus norvegicus GN=Tgfb1i1 PE=1 SV=2	0.906549	9.86805	1;2	S	QNHLPASGPPQPPAVSPTREGCPSPPGQTNK	2.94895e-14	138.44	122.34	_VQNHLPASGPPQPPAVS(ph)PTR_	17	3	710.688	0.098796	0.866936	8.13928	2.94895e-14	138.44	0.906549	9.86805	1.96552e-09	122.34	0.852364	7.61433	6.5024e-09	111.53	1.6779	1.8321	0.68784	0.63428	0.37202	0.33169	1.7216	1.9075	0.7254	0.67877	0.40927	0.34653	2.0046	2.2136	0.76639	0.65213	0.36435	0.30563	2959000	959210
F1LRJ2	1196	Protein Srrm2	Srrm2	>tr|F1LRJ2|F1LRJ2_RAT Protein Srrm2 OS=Rattus norvegicus GN=Srrm2 PE=1 SV=2	0.894952	9.3041	1	S	SPPGTRDQKILLPNSSQDELMEVEKSEQPLS	8.78478e-05	103.79	103.79	_ILLPNSS(ph)QDELMEVEK_	7	3	642.304	0.16675	0.894952	9.3041	0.000263892	103.79	0.730037	4.32041	0.000294711	103.41	0.5	0	0.00506812	84.842	1.7621	1.8825	1.9844	2.0601	1.1262	1.1235	1.0297	1.1038	0.75313	0.75493	0.73142	0.68564	2.109	2.2855	1.833	1.8247	0.86911	0.79012	232370	40729
F1LRS2	904	Protein Dock7	Dock7	>tr|F1LRS2|F1LRS2_RAT Protein Dock7 OS=Rattus norvegicus GN=Dock7 PE=4 SV=2	0.977985	17.4474	2	S	RSAVRPASLNLNRSRSLSNSNPDISGTPTSP	7.61559e-20	136.3	136.3	_SRS(ph)LSNS(ph)NPDISGTPTSPDDEVR_	3	3	864.36	0.062561	0.977985	17.4474	7.61559e-20	136.3	0.406561	0	0.012264	79.942					1.7573	1.8786	1.9156	1.7536	1.0901	0.92226													319590	63587
Q4V8B3	861	Mediator of RNA polymerase II transcription subunit 24	Med24	>sp|Q4V8B3|MED24_RAT Mediator of RNA polymerase II transcription subunit 24 OS=Rattus norvegicus GN=Med24 PE=2 SV=1	0.825879	7.02615	2	S	PVEDMQPSKLMRLLSSNEDDASILSSPTDRS	0.00122954	93.583	93.583	_LLSS(ph)NEDDASILSS(ph)PTDR_	4	3	693.955	0.31956									0.825879	7.02615	0.00122954	93.583													1.7197	1.8646	1.9581	1.6127	1.1386	0.96207	0	0
Q4V8B3	871	Mediator of RNA polymerase II transcription subunit 24	Med24	>sp|Q4V8B3|MED24_RAT Mediator of RNA polymerase II transcription subunit 24 OS=Rattus norvegicus GN=Med24 PE=2 SV=1	0.633903	3.23548	2	S	MRLLSSNEDDASILSSPTDRSMNSSLSASQL	0.00122954	93.583	93.583	_LLSS(ph)NEDDASILSS(ph)PTDR_	14	3	693.955	0.31956									0.633903	3.23548	0.00122954	93.583													1.7197	1.8646	1.9581	1.6127	1.1386	0.96207	0	0
O08629	474	Transcription intermediary factor 1-beta	Trim28	>sp|O08629|TIF1B_RAT Transcription intermediary factor 1-beta OS=Rattus norvegicus GN=Trim28 PE=1 SV=2	0.997851	27.6737	1	S	YSSAEPHVSGMKRSRSGEGEVSGLMRKVPRV	2.12505e-05	110.38	81.428	_SRS(ph)GEGEVSGLMR_	3	2	722.816	0.021843	0.997851	27.6737	2.12505e-05	110.38	0.5	0	0.0215384	88.101	0.815809	6.46321	0.00416635	91.355	1.2753	1.363	2.265	2.0561	1.7761	1.4834							2.2479	2.4379	3.1649	2.5994	1.4079	1.1855	888760	136100
G3V8F8	924	Nestin	LOC100910255	>tr|G3V8F8|G3V8F8_RAT Nestin OS=Rattus norvegicus GN=LOC100910255 PE=3 SV=1;>sp|P21263|NEST_RAT Nestin OS=Rattus norvegicus GN=Nes PE=1 SV=2;>tr|D3ZWJ2|D3ZWJ2_RAT Nestin OS=Rattus norvegicus GN=Nes PE=3 SV=2;>sp|P21263-2|NEST_RAT Isoform 2 of Nestin OS=Rat	0.996911	25.15	1;2	S	EEQRIVKPLEKVSQDSLGSLAEENVQPLRYL	5.02766e-133	178.11	178.11	_VSQDS(ph)LGSLAEENVQPLR_	5	2	1011.48	-0.64688	0.996911	25.15	5.02766e-133	178.11	0.991225	20.5291	6.02484e-15	133.27	0.979507	16.794	8.91975e-15	129.78	1.9257	2.0097	4.4974	4.206	2.3355	2.0898	1.4712	1.6076	3.0471	2.8347	2.0712	1.6732	1.359	1.465	2.8604	2.4036	2.1048	1.8294	583440	79955
F7F744;P30427	4251	Plectin	Plec	>tr|F7F744|F7F744_RAT Plectin OS=Rattus norvegicus GN=Plec PE=1 SV=1;>sp|P30427-2|PLEC_RAT Isoform 2 of Plectin OS=Rattus norvegicus GN=Plec;>tr|F1MAL6|F1MAL6_RAT Plectin (Fragment) OS=Rattus norvegicus GN=Plec PE=1 SV=2;>tr|F7F9U6|F7F9U6_RAT Plectin OS=Ra	0.693231	7.4711	2;4	S	NAGGFRSRSSSVGSSSSYPISSAVPRTQLAS	3.09215e-13	137.21	121.13	_SSSVGSSS(ph)S(ph)YPISSAVPR_	8	3	638.934	-0.17961					0.693231	7.4711	3.09215e-13	137.21	0.664719	5.56561	3.83989e-11	119.8							1.6441	1.822	3.8628	3.618	2.3385	1.9972	1.1692	1.2692	2.6219	2.2234	2.2424	1.997	0	0
F7F744;P30427	4252	Plectin	Plec	>tr|F7F744|F7F744_RAT Plectin OS=Rattus norvegicus GN=Plec PE=1 SV=1;>sp|P30427-2|PLEC_RAT Isoform 2 of Plectin OS=Rattus norvegicus GN=Plec;>tr|F1MAL6|F1MAL6_RAT Plectin (Fragment) OS=Rattus norvegicus GN=Plec PE=1 SV=2;>tr|F7F9U6|F7F9U6_RAT Plectin OS=Ra	0.702456	7.4711	2	S	AGGFRSRSSSVGSSSSYPISSAVPRTQLASW	3.09215e-13	137.21	121.13	_SSSVGSSS(ph)S(ph)YPISSAVPR_	9	3	638.934	-0.17961					0.702456	7.4711	3.09215e-13	137.21											1.6441	1.822	3.8628	3.618	2.3385	1.9972							0	0
M0R3Z4	94	Protein LOC100362980	LOC100362980	>tr|M0R3Z4|M0R3Z4_RAT Protein LOC100362980 OS=Rattus norvegicus GN=LOC100362980 PE=4 SV=1;>sp|Q5RJP9|SR1IP_RAT Protein SREK1IP1 OS=Rattus norvegicus GN=Srek1ip1 PE=2 SV=1	0.999999	64.5477	5	S	EKSREKIKLKKKRKRSNSSTTEEDSSKQKKQ	1.85446e-05	106.23	74.698	_KRS(ph)NS(ph)S(ph)T(ph)T(ph)EEDSSK_	3	3	652.522	0.25605	0.999999	64.5477	1.85446e-05	106.23									1.7307	1.8192	0.91904	1.0035	0.55902	0.61177													369370	114940
M0R3Z4	96	Protein LOC100362980	LOC100362980	>tr|M0R3Z4|M0R3Z4_RAT Protein LOC100362980 OS=Rattus norvegicus GN=LOC100362980 PE=4 SV=1;>sp|Q5RJP9|SR1IP_RAT Protein SREK1IP1 OS=Rattus norvegicus GN=Srek1ip1 PE=2 SV=1	0.999999	65.2114	5	S	SREKIKLKKKRKRSNSSTTEEDSSKQKKQKY	1.85446e-05	106.23	74.698	_KRS(ph)NS(ph)S(ph)T(ph)T(ph)EEDSSK_	5	3	652.522	0.25605	0.999999	65.2114	1.85446e-05	106.23									1.7307	1.8192	0.91904	1.0035	0.55902	0.61177													369370	114940
M0R3Z4	97	Protein LOC100362980	LOC100362980	>tr|M0R3Z4|M0R3Z4_RAT Protein LOC100362980 OS=Rattus norvegicus GN=LOC100362980 PE=4 SV=1;>sp|Q5RJP9|SR1IP_RAT Protein SREK1IP1 OS=Rattus norvegicus GN=Srek1ip1 PE=2 SV=1	0.999998	61.2236	5	S	REKIKLKKKRKRSNSSTTEEDSSKQKKQKYQ	1.85446e-05	106.23	74.698	_KRS(ph)NS(ph)S(ph)T(ph)T(ph)EEDSSK_	6	3	652.522	0.25605	0.999998	61.2236	1.85446e-05	106.23									1.7307	1.8192	0.91904	1.0035	0.55902	0.61177													369370	114940
M0R3Z4	98	Protein LOC100362980	LOC100362980	>tr|M0R3Z4|M0R3Z4_RAT Protein LOC100362980 OS=Rattus norvegicus GN=LOC100362980 PE=4 SV=1;>sp|Q5RJP9|SR1IP_RAT Protein SREK1IP1 OS=Rattus norvegicus GN=Srek1ip1 PE=2 SV=1	0.999992	52.289	5	T	EKIKLKKKRKRSNSSTTEEDSSKQKKQKYQK	1.85446e-05	106.23	74.698	_KRS(ph)NS(ph)S(ph)T(ph)T(ph)EEDSSK_	7	3	652.522	0.25605	0.999992	52.289	1.85446e-05	106.23									1.7307	1.8192	0.91904	1.0035	0.55902	0.61177													369370	114940
M0R3Z4	99	Protein LOC100362980	LOC100362980	>tr|M0R3Z4|M0R3Z4_RAT Protein LOC100362980 OS=Rattus norvegicus GN=LOC100362980 PE=4 SV=1;>sp|Q5RJP9|SR1IP_RAT Protein SREK1IP1 OS=Rattus norvegicus GN=Srek1ip1 PE=2 SV=1	0.999979	47.6174	5	T	KIKLKKKRKRSNSSTTEEDSSKQKKQKYQKK	1.85446e-05	106.23	74.698	_KRS(ph)NS(ph)S(ph)T(ph)T(ph)EEDSSK_	8	3	652.522	0.25605	0.999979	47.6174	1.85446e-05	106.23									1.7307	1.8192	0.91904	1.0035	0.55902	0.61177													369370	114940
Q6JE36	332	Protein NDRG1	Ndrg1	>sp|Q6JE36|NDRG1_RAT Protein NDRG1 OS=Rattus norvegicus GN=Ndrg1 PE=1 SV=1	0.61219	0	2	S	SASMTRLMRSRTASGSSVTSLEGTRSRSHTS	0.00302198	104.95	104.95	_SRT(ph)AS(ph)GSSVTSLEGTR_	7	3	585.915	-0.077743	0.550116	3.29732	0.0483282	78.069	0.61219	0	0.00302198	104.95					1.7235	1.8391	1.8188	1.6728	1.0552	0.89797	1.645	1.7831	2.2284	2.0415	1.3546	1.0833							341350	65999
D3ZXL5	25	Protein RGD1308139	RGD1308139	>tr|D3ZXL5|D3ZXL5_RAT Protein RGD1308139 OS=Rattus norvegicus GN=RGD1308139 PE=4 SV=1	0.973033	15.573	1	S	SVKAEAPAGPALGLPSPEVESGLERGEPEPM	0.00953647	58.693	58.693	_AEAPAGPALGLPS(ph)PEVESGLER_	13	3	743.026	0.5691					0.973033	15.573	0.00953647	58.693	0.868407	8.19489	0.0176137	54.656							1.5687	1.6807	2.0737	1.9472	1.2772	1.0216	1.784	1.9415	1.9741	1.6858	1.0786	0.95859	0	0
D3ZTA3	698	Minichromosome maintenance deficient 3 (S. cerevisiae) associated protein (Predicted), isoform CRA_b	Mcm3ap	>tr|D3ZTA3|D3ZTA3_RAT Minichromosome maintenance deficient 3 (S. cerevisiae) associated protein (Predicted), isoform CRA_b OS=Rattus norvegicus GN=Mcm3ap PE=4 SV=1	0.921647	10.7051	2	T	EPLPHELRPSAVLSRTMDYLVTQIMDQKEGS	0.00200531	83.045	83.045	_T(ph)M(ox)DYLVT(ph)QIM(ox)DQK_	1	2	889.345	-1.3083									0.921647	10.7051	0.00200531	83.045													1.6656	1.7975	2.6686	2.6991	1.6022	1.4949	0	0
D3ZTA3	704	Minichromosome maintenance deficient 3 (S. cerevisiae) associated protein (Predicted), isoform CRA_b	Mcm3ap	>tr|D3ZTA3|D3ZTA3_RAT Minichromosome maintenance deficient 3 (S. cerevisiae) associated protein (Predicted), isoform CRA_b OS=Rattus norvegicus GN=Mcm3ap PE=4 SV=1	1	79.9063	2	T	LRPSAVLSRTMDYLVTQIMDQKEGSLRDWYD	0.00200531	83.045	83.045	_T(ph)M(ox)DYLVT(ph)QIM(ox)DQK_	7	2	889.345	-1.3083									1	79.9063	0.00200531	83.045													1.6656	1.7975	2.6686	2.6991	1.6022	1.4949	0	0
Q63028	613	Alpha-adducin	Add1	>sp|Q63028|ADDA_RAT Alpha-adducin OS=Rattus norvegicus GN=Add1 PE=2 SV=2	0.517274	0	2	S	EKSPPDQSAVPNTPPSTPVKLEGGLPQEPTS	0.000968538	88.573	49.662	_SPPDQSAVPNT(ph)PPS(ph)TPVKLEGGLPQEPTSR_	14	4	811.63	-0.30091					0.517274	0	0.000968538	88.573											1.6345	1.7859	2.9798	3.1401	1.8657	1.9647							0	0
Q6JE36	330	Protein NDRG1	Ndrg1	>sp|Q6JE36|NDRG1_RAT Protein NDRG1 OS=Rattus norvegicus GN=Ndrg1 PE=1 SV=1	0.61219	0	2	S	MPSASMTRLMRSRTASGSSVTSLEGTRSRSH	0.00302198	104.95	104.95	_SRT(ph)AS(ph)GSSVTSLEGTR_	5	3	585.915	-0.077743					0.61219	0	0.00302198	104.95											1.645	1.7831	2.2284	2.0415	1.3546	1.0833							0	0
Q6JE36	328	Protein NDRG1	Ndrg1	>sp|Q6JE36|NDRG1_RAT Protein NDRG1 OS=Rattus norvegicus GN=Ndrg1 PE=1 SV=1	0.61219	0	2	T	GYMPSASMTRLMRSRTASGSSVTSLEGTRSR	0.00302198	104.95	104.95	_SRT(ph)AS(ph)GSSVTSLEGTR_	3	3	585.915	-0.077743	0.464286	0	0.0483282	78.069	0.61219	0	0.00302198	104.95											1.645	1.7831	2.2284	2.0415	1.3546	1.0833							0	0
F1LPH1	657	Calpastatin	Cast	>tr|F1LPH1|F1LPH1_RAT Calpastatin OS=Rattus norvegicus GN=Cast PE=2 SV=1;>tr|D4A129|D4A129_RAT Calpastatin OS=Rattus norvegicus GN=Cast PE=2 SV=1;>tr|D3ZL24|D3ZL24_RAT Calpastatin OS=Rattus norvegicus GN=Cast PE=2 SV=1	0.981025	17.7173	1	S	NTEKPGQDQDPIDALSEDLDSCPPTTETSQN	0.00245729	71.295	71.295	_NTEKPGQDQDPIDALS(ph)EDLDSCPPTTETSQNTTK_	16	4	953.914	0.043898	0.981025	17.7173	0.00245729	71.295	0.953746	13.6398	0.00391615	67.951					1.8683	1.9691	1.1856	1.3177	0.63462	0.66998	1.4939	1.6145	0.80315	0.87496	0.53763	0.55784							443370	90229
D3ZFP4	524	Protein Mcm3	Mcm3	>tr|D3ZFP4|D3ZFP4_RAT Protein Mcm3 OS=Rattus norvegicus GN=Mcm3 PE=3 SV=2	0.762574	5.62645	1	S	RAPGEQDGDALPLGSSVDILATDDPDFTQDD	0.0019183	63.111	63.111	_APGEQDGDALPLGSS(ph)VDILATDDPDFTQDDQQDTR_	15	3	1261.54	-0.05028									0.762574	5.62645	0.0019183	63.111													1.6141	1.7415	1.843	1.5569	1.1418	1.0155	0	0
Q99N37	751	Rho GTPase-activating protein 17	Arhgap17	>sp|Q99N37|RHG17_RAT Rho GTPase-activating protein 17 OS=Rattus norvegicus GN=Arhgap17 PE=1 SV=1;>tr|F1M6X7|F1M6X7_RAT Rho GTPase-activating protein 17 OS=Rattus norvegicus GN=Arhgap17 PE=4 SV=2;>sp|Q99N37-4|RHG17_RAT Isoform 4 of Rho GTPase-activating pro	0.928283	10.7114	4	S	GPEPGPTPPQTPTPPSTPPPAKQNSSQSETT	1.54753e-10	112.85	105.46	_LGEQGPEPGPT(ph)PPQT(ph)PTPPS(ph)T(ph)PPPAK_	20	3	965.728	0.085458	0.535375	0	1.54753e-10	112.85	0.870755	6.58142	1.0679e-07	105.9	0.928283	10.7114	1.20477e-07	105.46	1.485	1.624	1.2924	1.4588	0.85645	0.90689	1.6147	1.7966	1.3596	1.4241	0.80729	0.8399	1.5737	1.6742	1.1715	1.2824	0.79838	0.83117	2854700	808210
F1M6V1	77	Heterochromatin protein 1-binding protein 3	Hp1bp3	>tr|F1M6V1|F1M6V1_RAT Heterochromatin protein 1-binding protein 3 OS=Rattus norvegicus GN=Hp1bp3 PE=3 SV=2;>sp|Q6P747|HP1B3_RAT Heterochromatin protein 1-binding protein 3 OS=Rattus norvegicus GN=Hp1bp3 PE=2 SV=1	0.876663	6.75677	3;4	T	EEKPEPDGSSEESISTVEEPENETPPAPSRE	2.99746e-06	80.729	80.117	_LAEGEEEKPEPDGS(ph)S(ph)EESIST(ph)VEEPENETPPAPSR_	21	4	998.9	-0.12038	0.876663	6.75677	0.000370476	80.117	0.690433	0	0.00410279	53.968	0.646262	0	2.99746e-06	80.729	1.5778	1.7232	2.1541	2.4089	1.3652	1.4293	1.2962	1.4452	2.0732	2.2158	1.5965	1.6952	1.2155	1.3421	1.9778	2.2183	1.4552	1.5462	2258900	380990
F7F744;P30427	4249	Plectin	Plec	>tr|F7F744|F7F744_RAT Plectin OS=Rattus norvegicus GN=Plec PE=1 SV=1;>sp|P30427-2|PLEC_RAT Isoform 2 of Plectin OS=Rattus norvegicus GN=Plec;>tr|F1MAL6|F1MAL6_RAT Plectin (Fragment) OS=Rattus norvegicus GN=Plec PE=1 SV=2;>tr|F7F9U6|F7F9U6_RAT Plectin OS=Ra	0.998632	28.6709	2;3	S	SGNAGGFRSRSSSVGSSSSYPISSAVPRTQL	3.35958e-75	261.46	261.46	_SSS(ph)VGS(ph)SSSYPISSAVPR_	6	2	957.898	0.12058	0.974361	15.7593	1.9157e-19	147.35	0.998632	28.6709	3.35958e-75	261.46	0.985664	18.4078	3.88111e-34	193.11	1.5506	1.6898	3.3855	3.1222	2.2505	2.0076	1.5525	1.7167	3.4834	3.259	2.277	1.9253	1.628	1.7912	3.5963	3.0575	2.3067	1.9479	2074900	375980
G3V9S8	37	C-fos induced growth factor, isoform CRA_b	Figf	>tr|G3V9S8|G3V9S8_RAT C-fos induced growth factor, isoform CRA_b OS=Rattus norvegicus GN=Figf PE=3 SV=1;>sp|O35251|VEGFD_RAT Vascular endothelial growth factor D OS=Rattus norvegicus GN=Figf PE=1 SV=1	0.934579	11.2736	3	S	FSSEHRAVKDVSFERSSRSVLERSEQQIRAA	0.0091045	60.157	60.157	_S(ph)S(ph)RSVLERS(ph)EQQIR_	1	3	638.934	-0.11413									0.934579	11.2736	0.0091045	60.157													1.555	1.7165	3.7323	3.1775	2.4466	2.0443	0	0
G3V9S8	38	C-fos induced growth factor, isoform CRA_b	Figf	>tr|G3V9S8|G3V9S8_RAT C-fos induced growth factor, isoform CRA_b OS=Rattus norvegicus GN=Figf PE=3 SV=1;>sp|O35251|VEGFD_RAT Vascular endothelial growth factor D OS=Rattus norvegicus GN=Figf PE=1 SV=1	0.942618	11.8431	3	S	SSEHRAVKDVSFERSSRSVLERSEQQIRAAS	0.0091045	60.157	60.157	_S(ph)S(ph)RSVLERS(ph)EQQIR_	2	3	638.934	-0.11413									0.942618	11.8431	0.0091045	60.157													1.555	1.7165	3.7323	3.1775	2.4466	2.0443	0	0
G3V9S8	45	C-fos induced growth factor, isoform CRA_b	Figf	>tr|G3V9S8|G3V9S8_RAT C-fos induced growth factor, isoform CRA_b OS=Rattus norvegicus GN=Figf PE=3 SV=1;>sp|O35251|VEGFD_RAT Vascular endothelial growth factor D OS=Rattus norvegicus GN=Figf PE=1 SV=1	0.999965	43.934	3	S	KDVSFERSSRSVLERSEQQIRAASSLEELLQ	0.0091045	60.157	60.157	_S(ph)S(ph)RSVLERS(ph)EQQIR_	9	3	638.934	-0.11413									0.999965	43.934	0.0091045	60.157													1.555	1.7165	3.7323	3.1775	2.4466	2.0443	0	0
G3V8L3	404	Lamin A, isoform CRA_b	Lmna	>tr|G3V8L3|G3V8L3_RAT Lamin A, isoform CRA_b OS=Rattus norvegicus GN=Lmna PE=1 SV=1;>sp|P48679|LMNA_RAT Prelamin-A/C OS=Rattus norvegicus GN=Lmna PE=1 SV=1	0.979474	17.5519	1;2	S	LSPSPTSQRSRGRASSHSSQSQGGGSVTKKR	2.07904e-13	143.04	133.98	_ASS(ph)HSS(ph)QSQGGGSVTK_	3	2	832.819	-0.073715	0.979474	17.5519	8.53603e-13	133.98	0.810753	6.35988	2.07904e-13	143.04	0.93366	11.7731	6.56285e-13	136.46	1.5651	1.7109	2.7472	3.0695	1.7974	1.8736	1.5428	1.7209	2.7109	2.913	1.8006	1.9103	1.5614	1.7055	2.6638	2.9754	1.7261	1.8276	3271800	736170
Q63028	610	Alpha-adducin	Add1	>sp|Q63028|ADDA_RAT Alpha-adducin OS=Rattus norvegicus GN=Add1 PE=2 SV=2	0.999522	34.0878	2	T	EQKEKSPPDQSAVPNTPPSTPVKLEGGLPQE	1.0919e-42	156.88	156.88	_SPPDQSAVPNT(ph)PPST(ph)PVKLEGGLPQEPTSR_	11	3	1081.84	0.18922	0.971226	14.8481	1.77622e-08	100.7	0.999522	34.0878	1.0919e-42	156.88					1.4068	1.5389	2.5602	2.8614	1.7334	1.802	1.5729	1.7422	2.8384	3.1358	1.8088	1.8967							982030	142580
F1M0L1	851	Arf-GAP with SH3 domain, ANK repeat and PH domain-containing protein 1	Asap1	>tr|F1M0L1|F1M0L1_RAT Arf-GAP with SH3 domain, ANK repeat and PH domain-containing protein 1 OS=Rattus norvegicus GN=Asap1 PE=4 SV=2;>sp|Q1AAU6|ASAP1_RAT Arf-GAP with SH3 domain, ANK repeat and PH domain-containing protein 1 OS=Rattus norvegicus GN=Asap1 P	0.999394	32.2463	1	S	KKRPPPPPPGHKRTLSDPPSPLPHGPPNKGA	2.96633e-05	99.055	99.055	_TLS(ph)DPPSPLPHGPPNK_	3	3	578.613	0.15864					0.991256	21.1417	0.00703315	67.685	0.999394	32.2463	2.96633e-05	99.055							1.6082	1.723	1.0099	1.0563	0.58868	0.60794	1.5246	1.6758	0.84578	0.88723	0.5101	0.51024	0	0
F1LR10	608	Epithelial protein lost in neoplasm	Lima1	>tr|F1LR10|F1LR10_RAT Epithelial protein lost in neoplasm OS=Rattus norvegicus GN=Lima1 PE=1 SV=2	0.977386	16.4501	1;2	S	AASFRTSSVKSPKPLSPSLRKGWSEPEPEQS	0.00299823	77.078	77.078	_SPKPLS(ph)PSLR_	6	2	581.305	0.15634	0.955588	13.4285	0.0133016	66.004	0.977386	16.4501	0.00299823	77.078					1.5505	1.6537	2.2428	2.4211	1.3526	1.3789	1.6664	1.8037	2.3934	2.4302	1.4891	1.4635							693910	128980
M0R9D5	5297	Uncharacterized protein	Ahnak	>tr|M0R9D5|M0R9D5_RAT Uncharacterized protein OS=Rattus norvegicus GN=Ahnak PE=1 SV=1	0.99999	49.9192	1	T	AGGEGKGKHGKLKFGTFGGLGSKSKGHYEVT	0.00458296	83.617	82.543	_FGT(ph)FGGLGSK_	3	2	525.736	0.20833	0.911924	10.151	0.00458296	83.617	0.99999	49.9192	0.0066913	82.543	0.995336	23.2919	0.0188942	76.326	1.5775	1.6855	4.2996	4.4674	2.7256	2.7211	1.3113	1.4013	3.9716	3.9727	3.0287	2.8159	1.7941	1.9436	4.1219	4.1099	2.2975	2.0941	245380	29274
F1LR72	144	Forkhead box protein I2	Foxi2	>tr|F1LR72|F1LR72_RAT Forkhead box protein I2 OS=Rattus norvegicus GN=Foxi2 PE=3 SV=1;>sp|Q63248|FOXI2_RAT Forkhead box protein I2 (Fragment) OS=Rattus norvegicus GN=Foxi2 PE=2 SV=1	0.998204	27.4189	4	Y	AIQSAPLRRLTLSQIYQYVAGNFPFYKRSKA	0.0559506	30.575	30.575	_LT(ph)LS(ph)QIY(ph)QY(ph)VAGNFPFYK_	7	4	618.75	-0.41647	0.998204	27.4189	0.0559506	30.575									1.5894	1.6836	2.8178	2.9138	1.7728	1.7626													178800	22192
F1LR72	146	Forkhead box protein I2	Foxi2	>tr|F1LR72|F1LR72_RAT Forkhead box protein I2 OS=Rattus norvegicus GN=Foxi2 PE=3 SV=1;>sp|Q63248|FOXI2_RAT Forkhead box protein I2 (Fragment) OS=Rattus norvegicus GN=Foxi2 PE=2 SV=1	0.996067	24.015	4	Y	QSAPLRRLTLSQIYQYVAGNFPFYKRSKAGW	0.0559506	30.575	30.575	_LT(ph)LS(ph)QIY(ph)QY(ph)VAGNFPFYK_	9	4	618.75	-0.41647	0.996067	24.015	0.0559506	30.575									1.5894	1.6836	2.8178	2.9138	1.7728	1.7626													178800	22192
F1LRJ2	1380	Protein Srrm2	Srrm2	>tr|F1LRJ2|F1LRJ2_RAT Protein Srrm2 OS=Rattus norvegicus GN=Srrm2 PE=1 SV=2	0.954198	13.2348	2	S	LETVQQRTPSRERSSSVSSPELKDGLPRTPS	1.84858e-05	99.991	99.991	_SSS(ph)VSS(ph)PELK_	3	2	590.73	-0.43345	0.954198	13.2348	1.84858e-05	99.991	0.779182	5.55456	0.0434161	73.722					1.537	1.6761	1.2974	1.451	0.84407	0.87247													867380	198260
F1LRJ2	1383	Protein Srrm2	Srrm2	>tr|F1LRJ2|F1LRJ2_RAT Protein Srrm2 OS=Rattus norvegicus GN=Srrm2 PE=1 SV=2	0.908463	9.9954	2	S	VQQRTPSRERSSSVSSPELKDGLPRTPSRRS	1.84858e-05	99.991	73.722	_SSS(ph)VSS(ph)PELK_	6	2	590.73	-1.6283	0.740896	4.56274	1.84858e-05	99.991	0.908463	9.9954	0.0434161	73.722					1.537	1.6761	1.2974	1.451	0.84407	0.87247													867380	198260
Q5XIG8	340	Serine-threonine kinase receptor-associated protein	Strap	>sp|Q5XIG8|STRAP_RAT Serine-threonine kinase receptor-associated protein OS=Rattus norvegicus GN=Strap PE=1 SV=1	0.513305	0	2	S	TAEEELEEIASENSDSIYSSTPEVKA_____	2.02177e-05	75.529	69.845	_IGFPETAEEELEEIAS(ph)ENS(ph)DSIYSSTPEVK_	21	4	865.868	-0.62097	0.513305	0	0.000543616	69.845	0.402536	0	2.02177e-05	75.529					1.5346	1.6749	0.99359	1.1101	0.53001	0.55585													1179200	350070
Q99N37	752	Rho GTPase-activating protein 17	Arhgap17	>sp|Q99N37|RHG17_RAT Rho GTPase-activating protein 17 OS=Rattus norvegicus GN=Arhgap17 PE=1 SV=1;>tr|F1M6X7|F1M6X7_RAT Rho GTPase-activating protein 17 OS=Rattus norvegicus GN=Arhgap17 PE=4 SV=2;>sp|Q99N37-4|RHG17_RAT Isoform 4 of Rho GTPase-activating pro	0.919659	10.2182	4	T	PEPGPTPPQTPTPPSTPPPAKQNSSQSETTQ	1.54753e-10	112.85	105.46	_LGEQGPEPGPT(ph)PPQT(ph)PTPPS(ph)T(ph)PPPAK_	21	3	965.728	0.085458	0.535375	0	1.54753e-10	112.85	0.576314	0	0.00305986	59.539	0.919659	10.2182	1.20477e-07	105.46	1.485	1.624	1.2924	1.4588	0.85645	0.90689	1.533	1.699	1.2708	1.3547	0.8343	0.89883	1.5737	1.6742	1.1715	1.2824	0.79838	0.83117	2854700	808210
P19945	304	60S acidic ribosomal protein P0	Rplp0	>sp|P19945|RLA0_RAT 60S acidic ribosomal protein P0 OS=Rattus norvegicus GN=Rplp0 PE=1 SV=2;>tr|F1LWD6|F1LWD6_RAT Uncharacterized protein (Fragment) OS=Rattus norvegicus PE=3 SV=2	1	111.221	2	S	PAAAAAPAKVEAKEESEESDEDMGFGLFD__	1.63438e-58	217.73	111.22	_VEAKEES(ph)EES(ph)DEDMGFGLFD_	7	3	808.29	0.010744	1	209.239	2.06118e-49	209.24	1	98.035	1.87007e-39	195.71	1	111.221	1.63438e-58	217.73	1.6948	1.8206	0.53517	0.60897	0.4058	0.41749	0.93774	1.0195	0.51854	0.536	0.42731	0.44414	1.5043	1.6587	0.35127	0.3986	0.42973	0.4322	19929000	9291800
P19945	307	60S acidic ribosomal protein P0	Rplp0	>sp|P19945|RLA0_RAT 60S acidic ribosomal protein P0 OS=Rattus norvegicus GN=Rplp0 PE=1 SV=2;>tr|F1LWD6|F1LWD6_RAT Uncharacterized protein (Fragment) OS=Rattus norvegicus PE=3 SV=2	1	111.221	2	S	AAAPAKVEAKEESEESDEDMGFGLFD_____	1.63438e-58	217.73	111.22	_VEAKEES(ph)EES(ph)DEDMGFGLFD_	10	3	808.29	0.010744	1	209.239	2.06118e-49	209.24	1	98.035	1.87007e-39	195.71	1	111.221	1.63438e-58	217.73	1.6948	1.8206	0.53517	0.60897	0.4058	0.41749	0.93774	1.0195	0.51854	0.536	0.42731	0.44414	1.5043	1.6587	0.35127	0.3986	0.42973	0.4322	19929000	9291800
F1M155	233	Protein Svil	Svil	>tr|F1M155|F1M155_RAT Protein Svil OS=Rattus norvegicus GN=Svil PE=4 SV=2;>tr|D3ZEZ9|D3ZEZ9_RAT Protein Svil OS=Rattus norvegicus GN=Svil PE=4 SV=2;>tr|D3ZQS5|D3ZQS5_RAT Protein Svil OS=Rattus norvegicus GN=Svil PE=4 SV=1	0.884542	8.84315	2;3;4	S	TSFSEVPRSPKHIPSSPLQQPASPSLPGDSP	3.15731e-22	150.82	150.82	_HIPSS(ph)PLQQPAS(ph)PSLPGDSPLSTEAR_	5	3	943.767	-0.020232	0.868199	8.19087	1.04633e-15	135.54	0.884542	8.84315	3.15731e-22	150.82	0.855189	7.72518	7.54032e-16	136.86	1.5293	1.6666	3.3554	3.0945	2.2811	2.035	1.5739	1.7413	3.588	3.3566	2.082	1.7593	1.3899	1.5015	3.3682	2.8507	2.4233	2.0918	2963700	673260
F1M155	240	Protein Svil	Svil	>tr|F1M155|F1M155_RAT Protein Svil OS=Rattus norvegicus GN=Svil PE=4 SV=2;>tr|D3ZEZ9|D3ZEZ9_RAT Protein Svil OS=Rattus norvegicus GN=Svil PE=4 SV=2;>tr|D3ZQS5|D3ZQS5_RAT Protein Svil OS=Rattus norvegicus GN=Svil PE=4 SV=1	0.999724	35.7678	2;3;4	S	RSPKHIPSSPLQQPASPSLPGDSPLSTEARA	3.15731e-22	150.82	150.82	_HIPSS(ph)PLQQPAS(ph)PSLPGDSPLSTEAR_	12	3	943.767	-0.020232	0.99037	20.1751	1.04633e-15	135.54	0.999724	35.7678	3.15731e-22	150.82	0.995993	23.9622	7.54032e-16	136.86	1.5293	1.6666	3.3554	3.0945	2.2811	2.035	1.5739	1.7413	3.588	3.3566	2.082	1.7593	1.3899	1.5015	3.3682	2.8507	2.4233	2.0918	2963700	673260
Q99N37	742	Rho GTPase-activating protein 17	Arhgap17	>sp|Q99N37|RHG17_RAT Rho GTPase-activating protein 17 OS=Rattus norvegicus GN=Arhgap17 PE=1 SV=1;>tr|F1M6X7|F1M6X7_RAT Rho GTPase-activating protein 17 OS=Rattus norvegicus GN=Arhgap17 PE=4 SV=2;>sp|Q99N37-4|RHG17_RAT Isoform 4 of Rho GTPase-activating pro	1	71.4041	4	T	PTQPRLGEQGPEPGPTPPQTPTPPSTPPPAK	1.54753e-10	112.85	112.85	_LGEQGPEPGPT(ph)PPQT(ph)PT(ph)PPS(ph)TPPPAK_	11	3	965.728	0.020898	1	71.4041	1.54753e-10	112.85	1	62.1325	1.0679e-07	105.9	0.999999	62.1132	1.20477e-07	105.46	1.485	1.624	1.2924	1.4588	0.85645	0.90689	1.5733	1.7471	1.3145	1.389	0.82069	0.86886	1.4661	1.5855	1.1764	1.3092	0.82124	0.86808	2854700	808210
Q99N37	746	Rho GTPase-activating protein 17	Arhgap17	>sp|Q99N37|RHG17_RAT Rho GTPase-activating protein 17 OS=Rattus norvegicus GN=Arhgap17 PE=1 SV=1;>tr|F1M6X7|F1M6X7_RAT Rho GTPase-activating protein 17 OS=Rattus norvegicus GN=Arhgap17 PE=4 SV=2;>sp|Q99N37-4|RHG17_RAT Isoform 4 of Rho GTPase-activating pro	0.999882	35.9607	4	T	RLGEQGPEPGPTPPQTPTPPSTPPPAKQNSS	1.54753e-10	112.85	112.85	_LGEQGPEPGPT(ph)PPQT(ph)PT(ph)PPS(ph)TPPPAK_	15	3	965.728	0.020898	0.999882	35.9607	1.54753e-10	112.85	0.996314	22.0295	1.0679e-07	105.9	0.996874	24.3183	1.20477e-07	105.46	1.485	1.624	1.2924	1.4588	0.85645	0.90689	1.5733	1.7471	1.3145	1.389	0.82069	0.86886	1.4661	1.5855	1.1764	1.3092	0.82124	0.86808	2854700	808210
G3V8F8	1193	Nestin	LOC100910255	>tr|G3V8F8|G3V8F8_RAT Nestin OS=Rattus norvegicus GN=LOC100910255 PE=3 SV=1;>sp|P21263|NEST_RAT Nestin OS=Rattus norvegicus GN=Nes PE=1 SV=2;>tr|D3ZWJ2|D3ZWJ2_RAT Nestin OS=Rattus norvegicus GN=Nes PE=3 SV=2;>sp|P21263-2|NEST_RAT Isoform 2 of Nestin OS=Rat	1	88.7326	1;2	S	VARETVEPPEDEPPGSLGSVDENRETLTSLE	2.89272e-40	151.12	123.24	_ETVEPPEDEPPGS(ph)LGS(ph)VDENR_	13	2	1206.98	-0.0011818	1	109.146	3.00443e-25	151.12	1	88.7326	1.54511e-11	123.24	0.999956	47.175	1.23269e-13	125.45	1.7552	1.8742	1.9445	1.7286	1.1078	0.89591	1.5553	1.6926	2.6164	2.7323	1.6822	1.7455	1.4703	1.6041	2.3393	2.4393	1.591	1.5714	214490	42827
Q9WU49	30	Calcium-regulated heat stable protein 1	Carhsp1	>sp|Q9WU49|CHSP1_RAT Calcium-regulated heat stable protein 1 OS=Rattus norvegicus GN=Carhsp1 PE=1 SV=1	0.999998	56.7018	3	S	QTSIGLLDTPRARDRSPSPLRGNVVPSPLPT	0.00738906	61.102	61.102	_DRS(ph)PS(ph)PLRGNVVPS(ph)PLPTR_	3	3	762.346	-0.35223	0.999731	35.1472	0.0403862	45.704	0.999994	51.5478	0.0084575	59.048	0.999998	56.7018	0.00738906	61.102	1.5075	1.6475	0.69597	0.64174	0.43667	0.38923	1.4305	1.5842	0.67243	0.62918	0.44204	0.37415	1.5086	1.6569	0.61334	0.52156	0.39144	0.33004	1826000	590510
Q9WU49	32	Calcium-regulated heat stable protein 1	Carhsp1	>sp|Q9WU49|CHSP1_RAT Calcium-regulated heat stable protein 1 OS=Rattus norvegicus GN=Carhsp1 PE=1 SV=1	0.999985	48.1251	3	S	SIGLLDTPRARDRSPSPLRGNVVPSPLPTRR	0.00738906	61.102	61.102	_DRS(ph)PS(ph)PLRGNVVPS(ph)PLPTR_	5	3	762.346	-0.35223	0.99899	29.3977	0.0403862	45.704	0.999918	40.2862	0.0084575	59.048	0.999985	48.1251	0.00738906	61.102	1.5075	1.6475	0.69597	0.64174	0.43667	0.38923	1.4305	1.5842	0.67243	0.62918	0.44204	0.37415	1.5086	1.6569	0.61334	0.52156	0.39144	0.33004	1826000	590510
Q56R18	60	Importin subunit alpha	Kpna3	>tr|Q56R18|Q56R18_RAT Importin subunit alpha OS=Rattus norvegicus GN=Kpna3 PE=2 SV=1	1	78.1964	1	S	LLKKRNVPQEESLEDSDVDADFKAQNVTLEA	7.7069e-42	211.75	209.45	_NVPQEESLEDS(ph)DVDADFK_	11	2	1058.93	0.046123	1	78.1964	1.2378e-41	209.45	1	73.8428	7.7069e-42	211.75	0.999999	60.0827	3.18187e-41	199.87	1.4284	1.5674	1.2654	1.425	0.86137	0.91621	1.5306	1.7041	1.1804	1.2703	0.81365	0.87581	1.5369	1.6718	1.1931	1.3313	0.8139	0.8625	4280600	1163900
M0R8F6	92	Uncharacterized protein (Fragment)		>tr|M0R8F6|M0R8F6_RAT Uncharacterized protein (Fragment) OS=Rattus norvegicus PE=4 SV=1	0.998121	26.0151	3	Y	QLTVPTAINQFTQALYRQTATQLLKLAHKYR	0.0557386	35.036	35.036	_QLT(ph)VPT(ph)AINQFTQALY(ph)R_	16	3	735.325	-0.50241					0.998121	26.0151	0.0557386	35.036											1.525	1.6364	2.555	2.2714	1.6754	1.3326							0	0
Q6TQE1-2	70	Isoform B of Zinc finger CCCH domain-containing protein 18	Zc3h18	>sp|Q6TQE1-2|ZCH18_RAT Isoform B of Zinc finger CCCH domain-containing protein 18 OS=Rattus norvegicus GN=Zc3h18;>sp|Q6TQE1|ZCH18_RAT Zinc finger CCCH domain-containing protein 18 OS=Rattus norvegicus GN=Zc3h18 PE=2 SV=1	0.989714	20.6703	4	S	VQSQEEIHSDEEDQASEPKSQDQDSEAHELS	0.00185493	56.021	56.021	_VQS(ph)QEEIHS(ph)DEEDQAS(ph)EPKS(ph)QDQDSEAHELSR_	16	4	997.618	0.11335									0.989714	20.6703	0.00185493	56.021													1.5114	1.6359	1.7473	1.9391	1.4344	1.5105	0	0
Q6TQE1-2	74	Isoform B of Zinc finger CCCH domain-containing protein 18	Zc3h18	>sp|Q6TQE1-2|ZCH18_RAT Isoform B of Zinc finger CCCH domain-containing protein 18 OS=Rattus norvegicus GN=Zc3h18;>sp|Q6TQE1|ZCH18_RAT Zinc finger CCCH domain-containing protein 18 OS=Rattus norvegicus GN=Zc3h18 PE=2 SV=1	0.971389	16.0432	4	S	EEIHSDEEDQASEPKSQDQDSEAHELSRGPA	0.00185493	56.021	56.021	_VQS(ph)QEEIHS(ph)DEEDQAS(ph)EPKS(ph)QDQDSEAHELSR_	20	4	997.618	0.11335									0.971389	16.0432	0.00185493	56.021													1.5114	1.6359	1.7473	1.9391	1.4344	1.5105	0	0
D3ZTT7	119	Protein Sun2	Sun2	>tr|D3ZTT7|D3ZTT7_RAT Protein Sun2 OS=Rattus norvegicus GN=Sun2 PE=4 SV=1;>tr|D3ZJ67|D3ZJ67_RAT Protein Sun2 OS=Rattus norvegicus GN=Sun2 PE=4 SV=1	0.994358	22.991	2	S	WSGDLRGRRRRGTGGSESSKANGLTMENKAS	0.00344857	73.834	73.834	_RGT(ph)GGS(ph)ESSK_	6	2	563.202	-0.093597	0.994358	22.991	0.00344857	73.834									1.571	1.6358	1.8805	1.9119	1.2895	1.2635													195060	43108
D3ZTT7	116	Protein Sun2	Sun2	>tr|D3ZTT7|D3ZTT7_RAT Protein Sun2 OS=Rattus norvegicus GN=Sun2 PE=4 SV=1;>tr|D3ZJ67|D3ZJ67_RAT Protein Sun2 OS=Rattus norvegicus GN=Sun2 PE=4 SV=1	0.99999	51.2282	2	T	EPYWSGDLRGRRRRGTGGSESSKANGLTMEN	0.00344857	73.834	73.834	_RGT(ph)GGS(ph)ESSK_	3	2	563.202	-0.093597	0.99999	51.2282	0.00344857	73.834									1.571	1.6358	1.8805	1.9119	1.2895	1.2635													195060	43108
Q5M7W5	522	Microtubule-associated protein 4	Map4	>sp|Q5M7W5|MAP4_RAT Microtubule-associated protein 4 OS=Rattus norvegicus GN=Map4 PE=1 SV=1;>sp|Q5M7W5-2|MAP4_RAT Isoform 2 of Microtubule-associated protein 4 OS=Rattus norvegicus GN=Map4	0.994584	22.7627	1	S	PLSEEEVASIKDVSPSPETETAKNADLHSGT	1.64358e-08	128.22	128.22	_DVSPS(ph)PETETAK_	5	2	670.784	0.16374					0.966891	14.8744	2.15756e-08	126.71	0.994584	22.7627	1.64358e-08	128.22							1.4917	1.656	0.70161	0.74122	0.45178	0.48063	1.4607	1.6124	0.67234	0.76205	0.48051	0.51564	0	0
P35565	569	Calnexin	Canx	>sp|P35565|CALX_RAT Calnexin OS=Rattus norvegicus GN=Canx PE=1 SV=1	0.988767	19.6844	1;2	S	DAEEDGGTGSQDEEDSKPKAEEDEILNRSPR	0.000259902	85.087	73.138	_QKS(ph)DAEEDGGTGSQDEEDS(ph)KPK_	19	4	624.988	-0.56376	0.825317	7.51838	0.0307617	52.612	0.957652	14.2492	0.000259902	85.087	0.988767	19.6844	0.000786999	73.138	1.4936	1.6267	1.2682	1.3865	0.83195	0.86548	1.4766	1.6346	1.181	1.4448	0.77904	0.80434	0.80844	0.89279	0.64038	0.72857	0.77292	0.76984	1418400	398100
Q99N37	748	Rho GTPase-activating protein 17	Arhgap17	>sp|Q99N37|RHG17_RAT Rho GTPase-activating protein 17 OS=Rattus norvegicus GN=Arhgap17 PE=1 SV=1;>tr|F1M6X7|F1M6X7_RAT Rho GTPase-activating protein 17 OS=Rattus norvegicus GN=Arhgap17 PE=4 SV=2;>sp|Q99N37-4|RHG17_RAT Isoform 4 of Rho GTPase-activating pro	0.977109	13.188	4	T	GEQGPEPGPTPPQTPTPPSTPPPAKQNSSQS	1.54753e-10	112.85	49.106	_LGEQGPEPGPT(ph)PPQT(ph)PT(ph)PPS(ph)TPPPAK_	17	4	724.548	0.34735	0.977109	13.188	1.54753e-10	112.85	0.881695	5.5404	1.0679e-07	105.9	0.905702	6.33018	0.00253727	62.064	1.485	1.624	1.2924	1.4588	0.85645	0.90689	1.533	1.699	1.2708	1.3547	0.8343	0.89883	1.3659	1.5014	1.1814	1.3366	0.84476	0.90663	2854700	808210
G3V8U3	142	D4, zinc and double PHD fingers family 2 (Predicted)	Dpf2	>tr|G3V8U3|G3V8U3_RAT D4, zinc and double PHD fingers family 2 (Predicted) OS=Rattus norvegicus GN=Dpf2 PE=4 SV=1	1	70.4481	1	S	PLEKRGAPDPRVDDDSLGEFPVTNSRARKRI	0.00242817	91.414	91.414	_VDDDS(ph)LGEFPVTNSR_	5	2	865.867	1.1729					1	70.4481	0.00242817	91.414											1.5138	1.6167	1.2808	1.1293	0.84607	0.67077							0	0
G3V9F3	224	Myosin phosphatase Rho-interacting protein	Mprip	>tr|G3V9F3|G3V9F3_RAT Myosin phosphatase Rho-interacting protein OS=Rattus norvegicus GN=Mprip PE=4 SV=1;>sp|Q9ERE6|MPRIP_RAT Myosin phosphatase Rho-interacting protein OS=Rattus norvegicus GN=Mprip PE=2 SV=1;>sp|Q9ERE6-2|MPRIP_RAT Isoform 2 of Myosin phos	0.771583	7.56631	2	S	LWQEEMRAKDQPDGTSLSPVQSPSQSQPPAA	9.29651e-24	151.84	118	_AKDQPDGTS(ph)LSPVQS(ph)PSQSQPPAACTPR_	9	3	1023.11	-0.12356	0.771583	7.56631	3.90181e-12	118					0.610957	2.2149	9.29651e-24	151.84	1.5482	1.6165	1.7004	1.8619	1.0119	1.0253							1.1138	1.2252	1.3864	1.4604	1.3177	1.3294	567250	121340
G3V8F8	767	Nestin	LOC100910255	>tr|G3V8F8|G3V8F8_RAT Nestin OS=Rattus norvegicus GN=LOC100910255 PE=3 SV=1;>sp|P21263|NEST_RAT Nestin OS=Rattus norvegicus GN=Nes PE=1 SV=2;>tr|M0R3Z1|M0R3Z1_RAT Uncharacterized protein OS=Rattus norvegicus GN=LOC100910255 PE=3 SV=1;>tr|M0RCP0|M0RCP0_RAT	1	41.7112	3	S	EEAEGQILERLIEKESQESLRSAEEEDQEAC	0.00012744	85.737	41.711	_LIEKES(ph)QES(ph)LRS(ph)AEEEDQEACR_	6	4	719.783	-0.47482	1	52.8661	0.000332585	75.912	1	85.7374	0.00012744	85.737	1	41.7112	0.00334041	65.954	1.426	1.5467	2.6943	3.02	1.8283	1.9074	1.6974	1.8927	3.2485	3.4401	1.9254	2.0197	1.4641	1.584	2.7898	3.1023	1.821	1.9213	2101700	407710
G3V8F8	770	Nestin	LOC100910255	>tr|G3V8F8|G3V8F8_RAT Nestin OS=Rattus norvegicus GN=LOC100910255 PE=3 SV=1;>sp|P21263|NEST_RAT Nestin OS=Rattus norvegicus GN=Nes PE=1 SV=2;>tr|M0R3Z1|M0R3Z1_RAT Uncharacterized protein OS=Rattus norvegicus GN=LOC100910255 PE=3 SV=1;>tr|M0RCP0|M0RCP0_RAT	1	41.7112	3	S	EGQILERLIEKESQESLRSAEEEDQEACRSL	0.00012744	85.737	41.711	_LIEKES(ph)QES(ph)LRS(ph)AEEEDQEACR_	9	4	719.783	-0.47482	1	52.8661	0.000332585	75.912	1	85.7374	0.00012744	85.737	1	41.7112	0.00334041	65.954	1.426	1.5467	2.6943	3.02	1.8283	1.9074	1.6974	1.8927	3.2485	3.4401	1.9254	2.0197	1.4641	1.584	2.7898	3.1023	1.821	1.9213	2101700	407710
G3V8F8	773	Nestin	LOC100910255	>tr|G3V8F8|G3V8F8_RAT Nestin OS=Rattus norvegicus GN=LOC100910255 PE=3 SV=1;>sp|P21263|NEST_RAT Nestin OS=Rattus norvegicus GN=Nes PE=1 SV=2;>tr|M0R3Z1|M0R3Z1_RAT Uncharacterized protein OS=Rattus norvegicus GN=LOC100910255 PE=3 SV=1;>tr|M0RCP0|M0RCP0_RAT	1	41.7112	3	S	ILERLIEKESQESLRSAEEEDQEACRSLQKE	0.00012744	85.737	41.711	_LIEKES(ph)QES(ph)LRS(ph)AEEEDQEACR_	12	4	719.783	-0.47482	1	52.8661	0.000332585	75.912	1	85.7374	0.00012744	85.737	1	41.7112	0.00334041	65.954	1.426	1.5467	2.6943	3.02	1.8283	1.9074	1.6974	1.8927	3.2485	3.4401	1.9254	2.0197	1.4641	1.584	2.7898	3.1023	1.821	1.9213	2101700	407710
M0R9X8	4367	Cytoplasmic dynein 1 heavy chain 1	Dync1h1	>tr|M0R9X8|M0R9X8_RAT Cytoplasmic dynein 1 heavy chain 1 OS=Rattus norvegicus GN=Dync1h1 PE=4 SV=1;>tr|F1LRT9|F1LRT9_RAT Cytoplasmic dynein 1 heavy chain 1 OS=Rattus norvegicus GN=Dync1h1 PE=4 SV=2	0.837622	10.4272	1	S	DDLAYAETEKKTRTDSTSDGRPAWMRTLHTT	0.000621306	88.075	57.019	_TDS(ph)TSDGRPAWMR_	3	2	780.319	0.60199					0.552722	2.23775	0.000621306	88.075	0.837622	10.4272	0.0452942	67.385							1.2785	1.369	0.81603	0.76732	0.69589	0.55459	1.4951	1.6107	0.94735	0.79221	0.60812	0.5293	0	0
G3V8L3	403	Lamin A, isoform CRA_b	Lmna	>tr|G3V8L3|G3V8L3_RAT Lamin A, isoform CRA_b OS=Rattus norvegicus GN=Lmna PE=1 SV=1;>sp|P48679|LMNA_RAT Prelamin-A/C OS=Rattus norvegicus GN=Lmna PE=1 SV=1	0.869854	8.24757	1;2	S	RLSPSPTSQRSRGRASSHSSQSQGGGSVTKK	3.33498e-17	155.49	155.49	_AS(ph)SHSS(ph)QSQGGGSVTK_	2	2	832.819	0.0024166	0.303824	1.17041	0.00100219	80.507	0.869854	8.24757	3.33498e-17	155.49	0.510908	3.67988	2.7151e-05	99.927							1.1278	1.2142	1.9356	1.9789	1.8432	1.8364	1.4577	1.6104	2.6416	2.9777	1.8264	1.9607	0	0
Q5M7W5	978	Microtubule-associated protein 4	Map4	>sp|Q5M7W5|MAP4_RAT Microtubule-associated protein 4 OS=Rattus norvegicus GN=Map4 PE=1 SV=1;>sp|Q5M7W5-2|MAP4_RAT Isoform 2 of Microtubule-associated protein 4 OS=Rattus norvegicus GN=Map4	0.999916	40.7668	1	S	SQKLNFKEKAQAKVGSLDNVGHLPAGGTVKT	0.00269858	87.447	87.447	_VGS(ph)LDNVGHLPAGGTVK_	3	3	567.617	0.10583									0.999916	40.7668	0.00269858	87.447													1.4951	1.6069	2.6117	2.6783	1.7468	1.667	0	0
Q63028	614	Alpha-adducin	Add1	>sp|Q63028|ADDA_RAT Alpha-adducin OS=Rattus norvegicus GN=Add1 PE=2 SV=2	0.883414	8.79359	2	T	KSPPDQSAVPNTPPSTPVKLEGGLPQEPTSR	1.0919e-42	156.88	156.88	_SPPDQSAVPNT(ph)PPST(ph)PVKLEGGLPQEPTSR_	15	3	1081.84	0.18922	0.853855	7.53093	1.77622e-08	100.7	0.883414	8.79359	1.0919e-42	156.88					1.4068	1.5389	2.5602	2.8614	1.7334	1.802	1.5354	1.6682	2.7335	2.8565	1.7803	1.8481							982030	142580
Q5XIG8	335	Serine-threonine kinase receptor-associated protein	Strap	>sp|Q5XIG8|STRAP_RAT Serine-threonine kinase receptor-associated protein OS=Rattus norvegicus GN=Strap PE=1 SV=1	0.966199	14.4887	2	S	IGFPETAEEELEEIASENSDSIYSSTPEVKA	6.07213e-06	86.791	86.791	_IGFPETAEEELEEIAS(ph)ENS(ph)DSIYSSTPEVK_	16	4	865.868	-0.035015	0.867388	6.14428	0.000543616	69.845	0.765796	5.08044	2.02177e-05	75.529	0.966199	14.4887	6.07213e-06	86.791	1.5346	1.6749	0.99359	1.1101	0.53001	0.55585	1.6458	1.8393	0.84426	0.90488	0.47057	0.49943	1.3742	1.5112	0.72179	0.7858	0.52577	0.54403	1179200	350070
O08629	595	Transcription intermediary factor 1-beta	Trim28	>sp|O08629|TIF1B_RAT Transcription intermediary factor 1-beta OS=Rattus norvegicus GN=Trim28 PE=1 SV=2	0.725938	5.32473	3	S	MALTEGPGAEGPRLASPSGSTSSGLEVVAPE	5.17127e-05	78.642	78.642	_LAS(ph)PS(ph)GS(ph)TSSGLEVVAPEVTSAPVSGPGILDDSATICR_	3	5	785.751	-0.11264					0.725938	5.32473	5.17127e-05	78.642											1.4292	1.5858	3.6945	3.4598	2.585	2.205							0	0
O08629	597	Transcription intermediary factor 1-beta	Trim28	>sp|O08629|TIF1B_RAT Transcription intermediary factor 1-beta OS=Rattus norvegicus GN=Trim28 PE=1 SV=2	0.725938	5.32473	3	S	LTEGPGAEGPRLASPSGSTSSGLEVVAPEVT	5.17127e-05	78.642	78.642	_LAS(ph)PS(ph)GS(ph)TSSGLEVVAPEVTSAPVSGPGILDDSATICR_	5	5	785.751	-0.11264					0.725938	5.32473	5.17127e-05	78.642											1.4292	1.5858	3.6945	3.4598	2.585	2.205							0	0
O08629	599	Transcription intermediary factor 1-beta	Trim28	>sp|O08629|TIF1B_RAT Transcription intermediary factor 1-beta OS=Rattus norvegicus GN=Trim28 PE=1 SV=2	0.653385	5.32473	3	S	EGPGAEGPRLASPSGSTSSGLEVVAPEVTSA	5.17127e-05	78.642	78.642	_LAS(ph)PS(ph)GS(ph)TSSGLEVVAPEVTSAPVSGPGILDDSATICR_	7	5	785.751	-0.11264					0.653385	5.32473	5.17127e-05	78.642											1.4292	1.5858	3.6945	3.4598	2.585	2.205							0	0
Q9WU49	45	Calcium-regulated heat stable protein 1	Carhsp1	>sp|Q9WU49|CHSP1_RAT Calcium-regulated heat stable protein 1 OS=Rattus norvegicus GN=Carhsp1 PE=1 SV=1	0.933578	11.4784	1	T	SPSPLRGNVVPSPLPTRRTRTFSATVRASQG	0.01601	74.769	74.769	_GNVVPSPLPT(ph)R_	10	2	608.808	-0.015496					0.933578	11.4784	0.01601	74.769											1.4605	1.579	0.63078	0.58082	0.4319	0.34509							0	0
P47942	512	Dihydropyrimidinase-related protein 2	Dpysl2	>sp|P47942|DPYL2_RAT Dihydropyrimidinase-related protein 2 OS=Rattus norvegicus GN=Dpysl2 PE=1 SV=1	0.860578	8.12156	3	T	GLYDGPVCEVSVTPKTVTPASSAKTSPAKQQ	0.0277602	65.295	65.295	_T(ph)VTPAS(ph)SAKT(ph)SPAK_	1	2	793.319	-0.50834					0.860578	8.12156	0.0277602	65.295											1.5156	1.5738	0.64293	0.66322	0.36435	0.37178							0	0
P35565	563	Calnexin	Canx	>sp|P35565|CALX_RAT Calnexin OS=Rattus norvegicus GN=Canx PE=1 SV=1	0.998433	28.0311	1;2	S	EEKQKSDAEEDGGTGSQDEEDSKPKAEEDEI	7.07906e-21	157.28	146.17	_QKS(ph)DAEEDGGTGS(ph)QDEEDSKPK_	13	3	832.981	0.25388	0.970715	15.2021	2.46318e-09	110.62	0.998433	28.0311	7.67093e-21	157.28	0.760112	8.01904	1.4175e-05	92.41	1.2978	1.4151	1.0127	1.1072	0.69421	0.72219	1.4086	1.5719	1.0349	1.2243	0.7155	0.75979	1.4491	1.5915	1.2287	1.3978	0.77737	0.77428	8898000	3484600
F1M037	382	Protein RGD1308428 (Fragment)	RGD1308428	>tr|F1M037|F1M037_RAT Protein RGD1308428 (Fragment) OS=Rattus norvegicus GN=RGD1308428 PE=4 SV=2	0.647534	2.85443	5	T	TFSKLTSRFTKKVSCTNSGSTHYSKTIFTAG	0.0263876	50.077	50.077	_KVSCT(ph)NS(ph)GS(ph)T(ph)HY(ph)SK_	5	3	652.521	1.3903					0.647534	2.85443	0.0263876	50.077											1.5025	1.5682	0.97066	1.0151	0.63057	0.64612							0	0
F1M037	387	Protein RGD1308428 (Fragment)	RGD1308428	>tr|F1M037|F1M037_RAT Protein RGD1308428 (Fragment) OS=Rattus norvegicus GN=RGD1308428 PE=4 SV=2	0.898112	7.43808	5	T	TSRFTKKVSCTNSGSTHYSKTIFTAGCSEEK	0.0263876	50.077	50.077	_KVSCT(ph)NS(ph)GS(ph)T(ph)HY(ph)SK_	10	3	652.521	1.3903					0.898112	7.43808	0.0263876	50.077	0.855398	5.31913	0.0515351	30.863							1.5025	1.5682	0.97066	1.0151	0.63057	0.64612	1.4692	1.5658	0.72451	0.76413	0.47793	0.47664	0	0
F1M037	389	Protein RGD1308428 (Fragment)	RGD1308428	>tr|F1M037|F1M037_RAT Protein RGD1308428 (Fragment) OS=Rattus norvegicus GN=RGD1308428 PE=4 SV=2	0.722039	2.85443	5	Y	RFTKKVSCTNSGSTHYSKTIFTAGCSEEKAK	0.0263876	50.077	50.077	_KVSCT(ph)NS(ph)GS(ph)T(ph)HY(ph)SK_	12	3	652.521	1.3903					0.722039	2.85443	0.0263876	50.077											1.5025	1.5682	0.97066	1.0151	0.63057	0.64612	1.4692	1.5658	0.72451	0.76413	0.47793	0.47664	0	0
A0JPL0	37	Zinc finger protein 382	Znf382	>sp|A0JPL0|ZN382_RAT Zinc finger protein 382 OS=Rattus norvegicus GN=Znf382 PE=1 SV=1	0.998565	29.6998	3	Y	TQEEWQRLDPAQKALYRDVMLENYCHFISVG	0.0517836	34.459	34.459	_ALY(ph)RDVM(ox)LENY(ph)CHFISVGFHIT(ph)KPDMIR_	3	4	921.153	-0.1961					0.998565	29.6998	0.0517836	34.459											1.4035	1.5602	1.7912	2.3476	1.2487	1.379							0	0
A0JPL0	45	Zinc finger protein 382	Znf382	>sp|A0JPL0|ZN382_RAT Zinc finger protein 382 OS=Rattus norvegicus GN=Znf382 PE=1 SV=1	0.920361	10.3906	3	Y	DPAQKALYRDVMLENYCHFISVGFHITKPDM	0.0517836	34.459	34.459	_ALY(ph)RDVM(ox)LENY(ph)CHFISVGFHIT(ph)KPDMIR_	11	4	921.153	-0.1961					0.920361	10.3906	0.0517836	34.459											1.4035	1.5602	1.7912	2.3476	1.2487	1.379							0	0
G3V818	14	Alpha-parvin	Parva	>tr|G3V818|G3V818_RAT Alpha-parvin OS=Rattus norvegicus GN=Parva PE=4 SV=1;>sp|Q9HB97|PARVA_RAT Alpha-parvin OS=Rattus norvegicus GN=Parva PE=1 SV=2	0.990001	19.636	1;2	S	__MATSPQKSPSVPKSPTPKSPPSRKKDDSF	0.00546564	71.279	71.279	_SPSVPKS(ph)PT(ph)PKSPPSR_	7	3	603.616	0.29999	0.804058	5.46062	0.0531156	47.894	0.990001	19.636	0.00546564	71.279					1.3996	1.4924	0.89591	0.99209	0.63487	0.67525	1.4371	1.5593	0.72103	0.78331	0.56599	0.58677							1195900	443440
Q63699	15	Cyclin-dependent kinase 2	Cdk2	>sp|Q63699|CDK2_RAT Cyclin-dependent kinase 2 OS=Rattus norvegicus GN=Cdk2 PE=1 SV=1;>tr|Q6P751|Q6P751_RAT Cyclin dependent kinase 2 OS=Rattus norvegicus GN=Cdk2 PE=2 SV=1;>sp|P39951|CDK1_RAT Cyclin-dependent kinase 1 OS=Rattus norvegicus GN=Cdk1 PE=1 SV=1	0.999999	62.8036	2	Y	_MENFQKVEKIGEGTYGVVYKAKNKLTGEVV	3.59848e-05	115.8	115.8	_IGEGT(ph)Y(ph)GVVYK_	6	2	673.277	-0.33036	0.999958	43.7327	0.000118347	96.734	0.999835	37.8303	0.000211339	95.264	0.999999	62.8036	3.59848e-05	115.8	1.3778	1.5065	0.50658	0.56608	0.39297	0.40921	1.4543	1.6214	0.46823	0.50337	0.32197	0.34153	1.4456	1.5718	0.47496	0.52951	0.31727	0.33539	1018900	366220
D4ADX8	192	Protein Raph1	Raph1	>tr|D4ADX8|D4ADX8_RAT Protein Raph1 OS=Rattus norvegicus GN=Raph1 PE=4 SV=2	0.99736	26.1184	1	S	EDAKPPATNQHRRTASAGTVSDAEVRSVSNS	4.41216e-05	101.01	101.01	_TAS(ph)AGTVSDAEVR_	3	2	672.296	0.35709	0.965692	15.6891	0.0123834	61.127	0.99736	26.1184	4.41216e-05	101.01	0.967527	14.9339	0.000280775	82.259	1.4237	1.5158	1.1187	1.0345	0.73581	0.63034	1.4244	1.5449	1.1171	1.0173	0.7044	0.56387	1.6416	1.7756	1.3497	1.142	0.83241	0.74073	368410	108280
Q66HL2	384	Cortactin	Cttn	>tr|Q66HL2|Q66HL2_RAT Cortactin OS=Rattus norvegicus GN=Cttn PE=1 SV=1;>tr|D3ZGE6|D3ZGE6_RAT Protein Cttn OS=Rattus norvegicus GN=Cttn PE=4 SV=2	0.714072	6.98914	3	Y	PSPQPAEDRPPSSPIYEDAAPLKAEPSYGSS	2.66806e-05	79.558	79.558	_KQT(ph)PPAS(ph)PSPQPAEDRPPSSPIY(ph)EDAAPLK_	23	3	1137.84	0.079664	0.362959	0.575473	2.66806e-05	76.471	0.714072	6.98914	0.0107632	79.558											1.4321	1.5431	1.0087	1.1012	0.70431	0.73127							0	0
Q5U1W8	87	High-mobility group nucleosome binding domain 1	Hmgn1	>tr|Q5U1W8|Q5U1W8_RAT High-mobility group nucleosome binding domain 1 OS=Rattus norvegicus GN=Hmgn1 PE=4 SV=1	0.99145	20.6944	1;2;3	S	DLPAENGETENQSPASEEEKEAKSD______	1.63517e-26	135.25	100.06	_QAEVADQQTTDLPAENGETENQSPAS(ph)EEEK_	26	3	1109.13	-1.0319	0.985119	17.8749	1.63517e-26	135.25	0.873718	8.17708	9.31694e-15	114.98	0.99145	20.6944	1.01793e-08	100.06	1.3505	1.4121	1.182	1.2982	0.85294	0.86607	1.4274	1.5305	1.5679	1.6462	1.0984	1.1411	1.5326	1.6589	1.2671	1.3292	0.83905	0.85453	6280000	1926000
Q56A27	22	Nuclear cap-binding protein subunit 1	Ncbp1	>sp|Q56A27|NCBP1_RAT Nuclear cap-binding protein subunit 1 OS=Rattus norvegicus GN=Ncbp1 PE=2 SV=1	0.585705	1.50425	1	S	SYENDGGQPHKRRKTSDANETEDHLESLICK	0.00383899	91.725	91.725	_KTS(ph)DANETEDHLESLICK_	3	3	723.984	-0.32165					0.585705	1.50425	0.00383899	91.725	0.498183	0	0.0109157	67.251							1.428	1.5322	2.359	2.5849	1.6519	1.7171							0	0
D3ZJ32	682	Protein Esyt2	Esyt2	>tr|D3ZJ32|D3ZJ32_RAT Protein Esyt2 OS=Rattus norvegicus GN=Esyt2 PE=4 SV=2	0.999864	38.6493	2	S	SPSHIAAKEPTPSIASDISLPIATQELRQRL	6.93904e-123	221.31	221.31	_EPTPSIAS(ph)DIS(ph)LPIATQELR_	8	2	1149.54	-0.55551	0.996068	24.0371	2.91519e-29	174.15	0.999864	38.6493	6.93904e-123	221.31	0.989026	20.0241	9.74735e-05	89.272	1.4283	1.5605	1.7083	1.5764	1.2389	1.1081	1.3663	1.5245	1.7237	1.6114	1.2616	1.0456	1.3839	1.4944	1.8282	1.5471	1.329	1.1476	1085700	224940
D3ZJ32	685	Protein Esyt2	Esyt2	>tr|D3ZJ32|D3ZJ32_RAT Protein Esyt2 OS=Rattus norvegicus GN=Esyt2 PE=4 SV=2	1	84.4288	2;3	S	HIAAKEPTPSIASDISLPIATQELRQRLRQL	6.93904e-123	221.31	221.31	_EPTPSIAS(ph)DIS(ph)LPIATQELR_	11	2	1149.54	-0.55551	0.999997	56.3179	2.91519e-29	174.15	1	84.4288	6.93904e-123	221.31	0.996732	26.4244	9.74735e-05	89.272	1.358	1.4833	1.6825	1.5521	1.3092	1.1691	1.3874	1.5456	1.6017	1.4985	1.2446	1.0453	1.3839	1.4944	1.8282	1.5471	1.329	1.1476	2831300	701540
Q5XIU9	205	Membrane-associated progesterone receptor component 2	Pgrmc2	>sp|Q5XIU9|PGRC2_RAT Membrane-associated progesterone receptor component 2 OS=Rattus norvegicus GN=Pgrmc2 PE=2 SV=1	0.961001	13.9199	1	T	YVGRLLKPGEEPSEYTDEEDTKDHSKQD___	1.2251e-26	163.91	163.91	_LLKPGEEPSEYT(ph)DEEDTK_	12	3	720.647	-0.060226	0.823448	6.6878	2.31021e-19	156.67	0.95404	13.1743	5.62792e-19	148.41	0.961001	13.9199	1.2251e-26	163.91	1.5759	1.6609	1.4226	1.5944	0.9001	0.94009	1.2608	1.3507	1.3553	1.4936	1.0982	1.1435	1.4166	1.5163	1.3968	1.5746	1.0311	1.0945	635400	189720
D3ZJ32	679	Protein Esyt2	Esyt2	>tr|D3ZJ32|D3ZJ32_RAT Protein Esyt2 OS=Rattus norvegicus GN=Esyt2 PE=4 SV=2	0.890648	7.24113	2;3	S	LLASPSHIAAKEPTPSIASDISLPIATQELR	0.00104116	77.045	63.122	_EPT(ph)PS(ph)IASDIS(ph)LPIATQELR_	5	3	793.349	-0.53592	0.456237	1.21466	0.002105	71.06	0.890648	7.24113	0.0260913	63.122	0.521957	0	0.00104116	77.045							1.004	1.0836	1.1616	1.0887	1.157	0.93034	1.3711	1.5162	1.7132	1.458	1.2246	1.0259	0	0
F1LPK5	108	Acidic mammalian chitinase	Chia	>tr|F1LPK5|F1LPK5_RAT Acidic mammalian chitinase OS=Rattus norvegicus GN=Chia PE=3 SV=2	0.619173	0.390114	4	T	LLRSGIRRCGTSGFTTMVSTSQNRQTFITSV	0.0212539	53.865	53.865	_RCGTSGFTT(ph)MVS(ph)T(ph)S(ph)QNR_	9	2	1105.37	-0.89823	0.619173	0.390114	0.0212539	53.865									1.4164	1.5155	1.2994	1.2095	0.91192	0.82743													730890	216210
F1LPK5	112	Acidic mammalian chitinase	Chia	>tr|F1LPK5|F1LPK5_RAT Acidic mammalian chitinase OS=Rattus norvegicus GN=Chia PE=3 SV=2	0.932355	7.90789	4	T	GIRRCGTSGFTTMVSTSQNRQTFITSVIKFL	0.0212539	53.865	53.865	_RCGTSGFTT(ph)MVS(ph)T(ph)S(ph)QNR_	13	2	1105.37	-0.89823	0.932355	7.90789	0.0212539	53.865									1.4164	1.5155	1.2994	1.2095	0.91192	0.82743													730890	216210
P43244	195	Matrin-3	Matr3	>sp|P43244|MATR3_RAT Matrin-3 OS=Rattus norvegicus GN=Matr3 PE=1 SV=2	0.885597	8.88813	1	S	EKRHFRRDSFDDRGPSLNPVLDYDHGSRSQE	8.00018e-06	95.414	74.776	_RDSFDDRGPS(ph)LNPVLDYDHGSR_	10	4	650.29	0.25703	0.813813	6.40575	0.000226922	91.637	0.863071	7.99553	2.11716e-05	95.414	0.885597	8.88813	0.000314548	83.666	1.4275	1.5174	2.366	2.1928	1.6575	1.4239	1.2668	1.3656	2.0262	1.9002	1.5994	1.2812	1.4583	1.5782	2.3721	2.0042	1.6433	1.4551	702830	122740
Q5XIG8	338	Serine-threonine kinase receptor-associated protein	Strap	>sp|Q5XIG8|STRAP_RAT Serine-threonine kinase receptor-associated protein OS=Rattus norvegicus GN=Strap PE=1 SV=1	0.966199	14.4887	2	S	PETAEEELEEIASENSDSIYSSTPEVKA___	6.07213e-06	86.791	86.791	_IGFPETAEEELEEIAS(ph)ENS(ph)DSIYSSTPEVK_	19	4	865.868	-0.035015	0.513305	0	0.000543616	69.845	0.402536	0	2.02177e-05	75.529	0.966199	14.4887	6.07213e-06	86.791	1.5346	1.6749	0.99359	1.1101	0.53001	0.55585							1.3742	1.5112	0.72179	0.7858	0.52577	0.54403	1179200	350070
D4A777	195	Protein Fam114a1	Fam114a1	>tr|D4A777|D4A777_RAT Protein Fam114a1 OS=Rattus norvegicus GN=Fam114a1 PE=4 SV=2;>tr|D4A5F0|D4A5F0_RAT Protein Fam114a1l1 OS=Rattus norvegicus GN=Fam114a1l1 PE=4 SV=2	0.999306	33.7893	1	T	SQNVTPDQDPAGGPHTPPPPGTAGSRGVLSA	2.43226e-18	135.54	135.54	_ISQNVTPDQDPAGGPHT(ph)PPPPGTAGSR_	17	3	911.087	0.12999	0.999213	31.8115	2.43226e-18	125.62	0.999306	33.7893	1.40319e-15	135.54	0.914392	13.0554	1.39131e-10	118.22	1.382	1.5033	0.94207	0.87178	0.68167	0.61232	1.481	1.648	0.94429	0.88267	0.6586	0.55041	1.3592	1.4683	1.1175	0.94578	0.74588	0.64381	2081100	467730
F1LYQ8	893	FERM, RhoGEF and pleckstrin domain-containing protein 1	Farp1	>sp|F1LYQ8|FARP1_RAT FERM, RhoGEF and pleckstrin domain-containing protein 1 OS=Rattus norvegicus GN=Farp1 PE=1 SV=2	0.999689	35.8223	1	S	PDNKSPDEATAADQESEDDLSASRTSLERQA	4.63302e-21	117.55	117.55	_SPDEATAADQES(ph)EDDLSASR_	12	2	1087.42	-0.061334					0.999352	34.896	4.63302e-21	114.57	0.999689	35.8223	3.97823e-09	117.55							1.2957	1.4045	0.8625	0.79013	0.62258	0.49788	1.4887	1.6025	0.91763	0.7673	0.66252	0.57654	0	0
Q5EIC4	644	Interferon regulatory factor 2-binding protein-like	Irf2bpl	>sp|Q5EIC4|I2BPL_RAT Interferon regulatory factor 2-binding protein-like OS=Rattus norvegicus GN=Irf2bpl PE=2 SV=1;>tr|M0R567|M0R567_RAT Interferon regulatory factor 2-binding protein-like OS=Rattus norvegicus GN=Irf2bpl PE=4 SV=1	0.99175	19.9588	2;3	S	DGSSVHSTTASARRNSSSPVSPASVPGQRRL	3.24972e-08	111.97	96.848	_RNS(ph)SS(ph)PVS(ph)PASVPGQR_	3	2	933.371	5.0639	0.99175	19.9588	0.0158731	96.848	0.708661	3.63901	0.000366649	85.087	0.988996	18.3917	3.24972e-08	111.97	1.9	2.031	1.0654	0.9724	0.56074	0.47228	1.8961	2.0446	1.0652	0.95547	0.76022	0.6068	1.3903	1.4951	1.2282	1.0283	0.74659	0.65185	306590	71451
Q5EIC4	645	Interferon regulatory factor 2-binding protein-like	Irf2bpl	>sp|Q5EIC4|I2BPL_RAT Interferon regulatory factor 2-binding protein-like OS=Rattus norvegicus GN=Irf2bpl PE=2 SV=1;>tr|M0R567|M0R567_RAT Interferon regulatory factor 2-binding protein-like OS=Rattus norvegicus GN=Irf2bpl PE=4 SV=1	0.999653	34.5965	2;3	S	GSSVHSTTASARRNSSSPVSPASVPGQRRLA	2.90752e-55	233.89	233.89	_RNSS(ph)S(ph)PVS(ph)PASVPGQR_	4	2	933.371	0.61875					0.999653	34.5965	2.90752e-55	233.89	0.673091	2.58236	0.000736488	77.899							1.5653	1.682	1.6682	1.4868	0.92516	0.73659	1.3903	1.4951	1.2282	1.0283	0.74659	0.65185	0	0
Q5U1W8	84	High-mobility group nucleosome binding domain 1	Hmgn1	>tr|Q5U1W8|Q5U1W8_RAT High-mobility group nucleosome binding domain 1 OS=Rattus norvegicus GN=Hmgn1 PE=4 SV=1	0.937436	11.6338	1;2;3	S	QTTDLPAENGETENQSPASEEEKEAKSD___	4.61581e-67	179.44	90.388	_QAEVADQQTTDLPAENGETENQS(ph)PAS(ph)EEEKEAKS(ph)D_	23	4	1004.64	-1.0996	0.937436	11.6338	4.61581e-67	179.44	0.574665	0	0.000431238	66.884	0.82097	5.55088	2.65452e-09	93.278	1.4158	1.49	1.1719	1.2781	0.82775	0.84235	0.87133	0.93862	0.93686	1.0407	1.0583	1.1044	1.1191	1.2289	1.4291	1.7446	1.2517	1.466	4827400	1516100
G3V7G0	510	Cytoplasmic dynein 1 light intermediate chain 1	Dync1li1	>tr|G3V7G0|G3V7G0_RAT Cytoplasmic dynein 1 light intermediate chain 1 OS=Rattus norvegicus GN=Dync1li1 PE=4 SV=1;>sp|Q9QXU8|DC1L1_RAT Cytoplasmic dynein 1 light intermediate chain 1 OS=Rattus norvegicus GN=Dync1li1 PE=1 SV=1	0.966678	13.1346	2	S	VHAELDRITRKPASVSPTTPPSPTEGEAS__	1.50483e-08	112.74	112.74	_KPASVS(ph)PTT(ph)PPSPTEGEAS_	6	2	1000.42	0.19586					0.966678	13.1346	1.50483e-08	112.74	0.965012	16.4596	0.000236264	88.627							1.3741	1.4968	0.80558	0.84093	0.5914	0.61348	1.3928	1.4801	0.80374	0.87467	0.59007	0.61129	0	0
G3V7G0	513	Cytoplasmic dynein 1 light intermediate chain 1	Dync1li1	>tr|G3V7G0|G3V7G0_RAT Cytoplasmic dynein 1 light intermediate chain 1 OS=Rattus norvegicus GN=Dync1li1 PE=4 SV=1;>sp|Q9QXU8|DC1L1_RAT Cytoplasmic dynein 1 light intermediate chain 1 OS=Rattus norvegicus GN=Dync1li1 PE=1 SV=1	0.999691	36.8571	2	T	ELDRITRKPASVSPTTPPSPTEGEAS_____	3.97532e-15	129.77	129.77	_KPASVSPTT(ph)PPS(ph)PTEGEAS_	9	2	1000.42	-0.70172	0.999691	36.8571	3.97532e-15	129.77	0.48751	0.902027	1.50483e-08	112.74	0.777342	7.14716	0.000236264	88.627	1.4103	1.4945	1.0851	1.1223	0.76947	0.76513							1.3928	1.4801	0.80374	0.87467	0.59007	0.61129	836450	254080
D3ZTT7	12	Protein Sun2	Sun2	>tr|D3ZTT7|D3ZTT7_RAT Protein Sun2 OS=Rattus norvegicus GN=Sun2 PE=4 SV=1;>tr|D3ZJ67|D3ZJ67_RAT Protein Sun2 OS=Rattus norvegicus GN=Sun2 PE=4 SV=1	0.786433	7.0715	1	S	____MSRRSQRLTRYSQDDNDGSSSSGASSV	1.37235e-42	153.27	153.27	_LTRYS(ph)QDDNDGSSSSGASSVAGGQSTVFK_	5	3	996.767	-0.19413	0.786433	7.0715	1.37235e-42	153.27	0.476265	0.806926	2.71578e-18	118.63					1.4167	1.4801	3.7995	4.1533	2.6819	2.714													552200	51499
G3V7G0	516	Cytoplasmic dynein 1 light intermediate chain 1	Dync1li1	>tr|G3V7G0|G3V7G0_RAT Cytoplasmic dynein 1 light intermediate chain 1 OS=Rattus norvegicus GN=Dync1li1 PE=4 SV=1;>sp|Q9QXU8|DC1L1_RAT Cytoplasmic dynein 1 light intermediate chain 1 OS=Rattus norvegicus GN=Dync1li1 PE=1 SV=1	0.977604	16.4112	1;2	S	RITRKPASVSPTTPPSPTEGEAS________	8.24382e-34	181.54	129.77	_KPASVSPTT(ph)PPS(ph)PTEGEAS_	12	2	1000.42	-0.70172	0.977604	16.4112	3.97532e-15	129.77	0.940892	14.6059	1.26947e-13	138.04	0.958033	13.9107	8.24382e-34	181.54	1.33	1.4525	0.84009	0.95674	0.64615	0.69913	1.396	1.5483	0.86442	0.91421	0.65309	0.69466	1.3442	1.4769	0.85377	0.96535	0.63567	0.68	1940400	546570
D4A3E3	314	AT rich interactive domain 1A (Swi1 like) (Predicted)	Arid1a	>tr|D4A3E3|D4A3E3_RAT AT rich interactive domain 1A (Swi1 like) (Predicted) OS=Rattus norvegicus GN=Arid1a PE=4 SV=2	0.999606	34.0444	1	S	FSPHTSPHLPGIRGPSPSPVGSPASVAQSRS	4.01406e-19	149.44	149.44	_GPS(ph)PSPVGSPASVAQSR_	3	2	830.888	0.39988	0.999606	34.0444	4.01406e-19	149.44	0.983366	18.3031	0.0368562	51.611	0.989141	19.9667	0.015697	57.366	1.4203	1.5152	1.7965	1.6531	1.2516	1.0657	1.1612	1.2551	1.5769	1.4221	1.2029	0.96223	1.3649	1.4747	1.7487	1.455	1.1743	1.0092	343750	76869
M0R5D8	208	Uncharacterized protein	Nsa2	>tr|M0R5D8|M0R5D8_RAT Uncharacterized protein OS=Rattus norvegicus PE=4 SV=1;>tr|Q2I0Y6|Q2I0Y6_RAT RCG44568 OS=Rattus norvegicus GN=Nsa2 PE=2 SV=1;>sp|Q9QYU7|NSA2_RAT Ribosome biogenesis protein NSA2 homolog OS=Rattus norvegicus GN=Nsa2 PE=2 SV=2;>tr|D4ADK	0.649284	0	3	Y	CLPILGVKKNPSSPLYTTLGVITKGTVIEVT	0.0316011	55.337	55.337	_NPSSPLY(ph)TT(ph)LGVIT(ph)K_	7	3	610.929	2.9801					0.649284	0	0.0316011	55.337											1.4026	1.4714	1.1314	1.1245	0.80664	0.73649							0	0
O35821	14	Myb-binding protein 1A	Mybbp1a	>sp|O35821|MBB1A_RAT Myb-binding protein 1A OS=Rattus norvegicus GN=Mybbp1a PE=2 SV=2	1	72.4328	1	S	__MAEMKSPTKAEPASPAEAPQGDRRSLLEH	1.83612e-08	124.29	72.433	_AEPAS(ph)PAEAPQGDRR_	5	2	816.362	0.26195	1	110.558	1.83612e-08	124.29	1	103.834	2.38713e-05	103.83	1	72.4328	2.74444e-05	103.01	1.4281	1.5043	1.4053	1.3156	1.0823	0.96384	1.3417	1.4367	1.439	1.3531	1.1078	0.94574	1.2892	1.4122	1.3989	1.1908	1.0966	0.94056	2849400	725300
D3ZP96	22	Protein Mcm2	Mcm2	>tr|D3ZP96|D3ZP96_RAT Protein Mcm2 OS=Rattus norvegicus GN=Mcm2 PE=3 SV=2	0.999931	41.747	2	S	SFSAASSPAPQRRRISDPLTSSPGRSSRRAD	3.65333e-08	123.55	122.29	_RIS(ph)DPLTS(ph)SPGR_	3	2	723.313	0.33597	0.999728	35.7663	0.00492527	65.107	0.999931	41.747	4.59564e-08	122.29	0.999716	35.4736	3.65333e-08	123.55	1.3718	1.5016	0.9932	0.91953	0.72998	0.65647	1.2689	1.4097	0.90091	0.84311	0.73444	0.6184	1.3372	1.4544	0.93445	0.79327	0.71288	0.60425	934010	263930
Q3KRF2	31	High density lipoprotein binding protein (Vigilin)	Hdlbp	>tr|Q3KRF2|Q3KRF2_RAT High density lipoprotein binding protein (Vigilin) OS=Rattus norvegicus GN=Hdlbp PE=2 SV=1;>sp|Q9Z1A6|VIGLN_RAT Vigilin OS=Rattus norvegicus GN=Hdlbp PE=2 SV=1	0.999851	38.4272	1	S	RSGLVPQQIKVATLNSEEESDPPTYKDAFPP	6.89109e-27	180.86	180.86	_VATLNS(ph)EEESDPPTYK_	6	2	930.401	-0.057608	0.996657	24.755	3.07584e-13	142.23	0.987444	18.9593	6.22453e-21	163.78	0.999851	38.4272	6.89109e-27	180.86	1.1909	1.2582	0.74463	0.81197	0.63491	0.6478	1.4231	1.5305	1.0466	1.0724	0.70072	0.70059	1.3572	1.4662	0.74251	0.74902	0.60905	0.5658	424470	162530
F1M6V1	70	Heterochromatin protein 1-binding protein 3	Hp1bp3	>tr|F1M6V1|F1M6V1_RAT Heterochromatin protein 1-binding protein 3 OS=Rattus norvegicus GN=Hp1bp3 PE=3 SV=2;>sp|Q6P747|HP1B3_RAT Heterochromatin protein 1-binding protein 3 OS=Rattus norvegicus GN=Hp1bp3 PE=2 SV=1	0.998364	27.0896	3;4	S	SKLAEGEEEKPEPDGSSEESISTVEEPENET	7.5228e-10	99.396	80.984	_LAEGEEEKPEPDGS(ph)S(ph)EES(ph)IS(ph)TVEEPENETPPAPSR_	14	4	1018.89	-0.07242	0.990311	19.061	0.000370476	80.117	0.987503	14.0017	7.5228e-10	99.396	0.998364	27.0896	2.83978e-06	80.984	1.0036	1.093	2.2305	2.5241	2.2324	2.3906	1.413	1.5715	2.2584	2.4092	1.5035	1.5969	1.343	1.4812	2.4049	2.7033	1.6995	1.8091	3799500	762080
M0R9D5	94	Uncharacterized protein	Ahnak	>tr|M0R9D5|M0R9D5_RAT Uncharacterized protein OS=Rattus norvegicus GN=Ahnak PE=1 SV=1	0.99989	39.6235	1	S	GHHTVGLKLHRKGDRSPEPGQTWAHEVFSSR	0.00948976	64.83	64.83	_KGDRS(ph)PEPGQTWAHEVFSSR_	5	4	588.52	-0.24254									0.99989	39.6235	0.00948976	64.83													1.3748	1.4597	2.2908	2.224	1.4429	1.2584	0	0
F7F744;P30427	4473	Plectin	Plec	>tr|F7F744|F7F744_RAT Plectin OS=Rattus norvegicus GN=Plec PE=1 SV=1;>sp|P30427-2|PLEC_RAT Isoform 2 of Plectin OS=Rattus norvegicus GN=Plec;>tr|F1MAL6|F1MAL6_RAT Plectin (Fragment) OS=Rattus norvegicus GN=Plec PE=1 SV=2;>tr|F7F9U6|F7F9U6_RAT Plectin OS=Ra	0.999986	53.3316	1;2	S	LRLLEAAAQSSKGYYSPYSVSGSGSTAGSRT	1.60248e-41	191.65	165.1	_GYYS(ph)PYSVSGSGSTAGSR_	4	2	931.883	-0.27045	0.999976	49.2252	2.03625e-33	181.87	0.999986	53.3316	1.60248e-41	165.1	0.99997	46.0245	7.89654e-34	191.65	1.4229	1.4923	1.5479	1.4531	0.98853	0.86787	1.2818	1.3743	1.2085	1.1341	0.9428	0.75548	1.4111	1.5508	1.4388	1.23	1.0455	0.93373	704480	154480
M0R9D2	126	Protein Tnfrsf22 (Fragment)	Tnfrsf22	>tr|M0R9D2|M0R9D2_RAT Protein Tnfrsf22 (Fragment) OS=Rattus norvegicus GN=Tnfrsf22 PE=4 SV=1	0.999579	33.751	1	S	ALQECNPTNDTVCRQSASIPKHHRPGIPTNF	0.00281699	98.048	98.048	_QS(ph)ASIPK_	2	2	405.691	0.58947	0.999579	33.751	0.010363	98.048	0.989808	19.8727	0.016149	84.17	0.756493	4.92292	0.00281699	83.862	1.2198	1.3018	0.81269	0.87539	0.66399	0.6761	1.4457	1.5685	0.90265	0.91353	0.71703	0.69794	1.3515	1.4519	0.84872	0.86925	0.62798	0.59804	340020	116250
Q8VHK7	202	Hepatoma-derived growth factor	Hdgf	>sp|Q8VHK7|HDGF_RAT Hepatoma-derived growth factor OS=Rattus norvegicus GN=Hdgf PE=1 SV=2	0.877766	9.27939	1	S	GERPLPVEMEKNSTPSEPDSGQGPPPEEEEG	1.22261e-14	117.03	117.03	_NSTPS(ph)EPDSGQGPPPEEEEGEEEAAKEEAEAQGVR_	5	3	1249.52	0.033566					0.877766	9.27939	1.22261e-14	117.03	0.443746	0	3.36756e-06	87.739							1.3027	1.4508	0.85144	0.90613	0.74496	0.78435							0	0
F1LRS2	908	Protein Dock7	Dock7	>tr|F1LRS2|F1LRS2_RAT Protein Dock7 OS=Rattus norvegicus GN=Dock7 PE=4 SV=2	0.857673	7.72092	2	S	RPASLNLNRSRSLSNSNPDISGTPTSPDDEV	7.61559e-20	136.3	136.3	_SRS(ph)LSNS(ph)NPDISGTPTSPDDEVR_	7	3	864.36	0.062561	0.857673	7.72092	7.61559e-20	136.3	0.779486	5.498	0.012264	79.942					1.7573	1.8786	1.9156	1.7536	1.0901	0.92226	1.0339	1.1157	1.4183	1.2738	1.3718	1.0955							319590	63587
Q0ZFS8	138	Protein Srsf3	LOC100910660	>tr|Q0ZFS8|Q0ZFS8_RAT Protein Srsf3 OS=Rattus norvegicus GN=LOC100910660 PE=2 SV=1	1	66.0557	2	S	RSRSRSLSRDRRRERSLSRERNHKPSRSFSR	0.011932	81.017	66.056	_ERS(ph)LS(ph)R_	3	2	454.175	0.11111					1	81.0165	0.011932	81.017	1	66.0557	0.0410319	66.056							1.276	1.3794	1.3293	1.2454	1.0307	0.82944	1.4056	1.4992	1.3834	1.1725	1.0165	0.89318	0	0
Q0ZFS8	140	Protein Srsf3	LOC100910660	>tr|Q0ZFS8|Q0ZFS8_RAT Protein Srsf3 OS=Rattus norvegicus GN=LOC100910660 PE=2 SV=1	1	66.0557	2	S	RSRSLSRDRRRERSLSRERNHKPSRSFSRSR	0.011932	81.017	66.056	_ERS(ph)LS(ph)R_	5	2	454.175	0.11111					1	81.0165	0.011932	81.017	1	66.0557	0.0410319	66.056							1.276	1.3794	1.3293	1.2454	1.0307	0.82944	1.4056	1.4992	1.3834	1.1725	1.0165	0.89318	0	0
P35565	561	Calnexin	Canx	>sp|P35565|CALX_RAT Calnexin OS=Rattus norvegicus GN=Canx PE=1 SV=1	0.816657	6.48805	1	T	KLEEKQKSDAEEDGGTGSQDEEDSKPKAEED	3.24047e-20	149.71	114.76	_SDAEEDGGT(ph)GSQDEEDSKPK_	9	3	720.941	-0.10218	0.567902	1.18692	3.24047e-20	149.71					0.816657	6.48805	1.04747e-08	114.76	1.4158	1.5426	0.99379	1.1583	0.75879	0.77654							1.3024	1.4364	0.94511	1.1264	0.68069	0.77682	1358100	398900
G3V9G2	81	Heterogeneous nuclear ribonucleoprotein D, isoform CRA_a	Hnrpd	>tr|G3V9G2|G3V9G2_RAT Heterogeneous nuclear ribonucleoprotein D, isoform CRA_a OS=Rattus norvegicus GN=Hnrpd PE=1 SV=1;>sp|Q9JJ54|HNRPD_RAT Heterogeneous nuclear ribonucleoprotein D0 OS=Rattus norvegicus GN=Hnrnpd PE=1 SV=1;>tr|G3V6A4|G3V6A4_RAT Heterogene	0.992853	21.3974	2	S	IDASKNEEDEGHSNSSPRHTEAATAQREEWK	0.00498687	67.646	67.646	_IDASKNEEDEGHSNS(ph)S(ph)PR_	16	3	711.27	0.45389	0.992853	21.3974	0.00498687	67.646	0.917069	8.83032	0.0214763	53.565	0.986906	17.9438	0.0145241	55.589	1.1695	1.2382	1.5316	1.694	1.2406	1.2661	1.2982	1.4407	1.6486	1.7168	1.3951	1.4452	1.3438	1.4262	1.5196	1.661	1.1835	1.2306	661020	193600
M0R9D5	5343	Uncharacterized protein	Ahnak	>tr|M0R9D5|M0R9D5_RAT Uncharacterized protein OS=Rattus norvegicus GN=Ahnak PE=1 SV=1	0.999633	34.3539	3	S	LASKKSRLSSSSSNDSGTKLGIQLPEVEISV	3.41441e-38	219.68	219.68	_LSSSS(ph)S(ph)NDS(ph)GTK_	9	2	705.217	-0.087806									0.999633	34.3539	3.41441e-38	219.68													1.3203	1.4226	1.0712	1.0878	0.86554	0.81285	0	0
Q3ZAV8	728	Enhancer of mRNA-decapping protein 4	Edc4	>sp|Q3ZAV8|EDC4_RAT Enhancer of mRNA-decapping protein 4 OS=Rattus norvegicus GN=Edc4 PE=2 SV=1	0.744176	4.63789	1	S	SLDLQEVEPLGLPQASPSRTRSPDVISSAST	0.00889998	54.3	54.3	_GPGQVSSGTSALSLDLQEVEPLGLPQAS(ph)PSR_	28	4	790.141	0.67102									0.744176	4.63789	0.00889998	54.3													1.2926	1.4195					0	0
G3V8F8	1510	Nestin	LOC100910255	>tr|G3V8F8|G3V8F8_RAT Nestin OS=Rattus norvegicus GN=LOC100910255 PE=3 SV=1;>sp|P21263|NEST_RAT Nestin OS=Rattus norvegicus GN=Nes PE=1 SV=2;>tr|D3ZWJ2|D3ZWJ2_RAT Nestin OS=Rattus norvegicus GN=Nes PE=3 SV=2;>sp|P21263-2|NEST_RAT Isoform 2 of Nestin OS=Rat	0.537477	0.652258	1	S	QAALTAPGPKLLEPCSPIPILTDAHELQPQA	3.06838e-08	90.457	90.457	_LLEPCS(ph)PIPILTDAHELQPQAEGIQEAGWQPEAGSEALER_	6	4	1115.78	-0.62371					0.537477	0.652258	3.06838e-08	90.457											1.279	1.4157	2.7721	2.5971	2.1674	1.8559							0	0
Q4V8C2	437	Centromere/kinetochore protein zw10 homolog	Zw10	>sp|Q4V8C2|ZW10_RAT Centromere/kinetochore protein zw10 homolog OS=Rattus norvegicus GN=Zw10 PE=2 SV=3	1	97.4935	1	S	VKIGPDCEETLPDLPSPDADHRLQVQVCKVQ	3.17529e-09	119.46	112.54	_IGPDCEETLPDLPS(ph)PDADHR_	14	3	771.995	-0.42176	1	96.2498	3.17529e-09	119.46	1	83.0841	1.13976e-05	95.767	1	97.4935	2.34901e-08	112.54	1.3342	1.4307	1.0511	0.97787	0.73936	0.67033	1.2646	1.3907	1.0101	0.94465	0.68749	0.55713	1.2643	1.3862	0.94457	0.80838	0.74711	0.66632	746790	228020
D3ZP96	27	Protein Mcm2	Mcm2	>tr|D3ZP96|D3ZP96_RAT Protein Mcm2 OS=Rattus norvegicus GN=Mcm2 PE=3 SV=2	0.614454	2.5369	2	S	SSPAPQRRRISDPLTSSPGRSSRRADALTSS	4.59564e-08	122.29	122.29	_RIS(ph)DPLTS(ph)SPGR_	8	2	723.313	0.33597	0.47661	0.599376	0.00492527	65.107	0.614454	2.5369	4.59564e-08	122.29	0.499723	0	8.23556e-05	90.926							1.2689	1.4097	0.90091	0.84311	0.73444	0.6184							0	0
P70501	655	RNA-binding protein 10	Rbm10	>sp|P70501|RBM10_RAT RNA-binding protein 10 OS=Rattus norvegicus GN=Rbm10 PE=2 SV=1	0.865206	8.03207	2;3	S	SDDRPSPPRGLVAAYSGESDSEEEQERGGPE	0.00998243	57.009	54.281	_GLVAAYS(ph)GES(ph)DS(ph)EEEQER_	7	3	732.587	0.04073	0.865206	8.03207	0.00998243	57.009									1.326	1.408	1.1501	1.0674	1.0244	0.8816													942840	251820
P70501	658	RNA-binding protein 10	Rbm10	>sp|P70501|RBM10_RAT RNA-binding protein 10 OS=Rattus norvegicus GN=Rbm10 PE=2 SV=1	0.992201	20.4083	2;3	S	RPSPPRGLVAAYSGESDSEEEQERGGPEREE	0.00614881	68.569	54.281	_GLVAAYS(ph)GES(ph)DS(ph)EEEQER_	10	3	732.587	0.04073	0.992201	20.4083	0.00998243	57.009	0.843138	5.17142	0.00614881	68.569					1.326	1.408	1.1501	1.0674	1.0244	0.8816	0.81739	0.8759	1.0985	1.0329	1.4359	1.1433							942840	251820
F7F744	21	Plectin	Plec	>tr|F7F744|F7F744_RAT Plectin OS=Rattus norvegicus GN=Plec PE=1 SV=1;>sp|P30427-2|PLEC_RAT Isoform 2 of Plectin OS=Rattus norvegicus GN=Plec	0.765128	5.13027	1	S	LRVPEPEGLGSKRTSSEDNLYLAVLRASEGK	2.04957e-38	223.76	223.76	_TSS(ph)EDNLYLAVLR_	3	2	780.869	0.20892	0.728556	4.28965	3.2692e-38	218.12	0.525504	3.4566	1.4459e-11	151.98	0.765128	5.13027	2.04957e-38	223.76	1.2131	1.3288	1.7924	1.6524	1.5074	1.3424	1.2849	1.3768	1.6668	1.5675	1.1502	0.91576	1.2769	1.405	1.8341	1.5622	1.4528	1.2095	2114400	538830
P31000	87	Vimentin	Vim	>sp|P31000|VIME_RAT Vimentin OS=Rattus norvegicus GN=Vim PE=1 SV=2;>tr|G3V8C3|G3V8C3_RAT Vimentin OS=Rattus norvegicus GN=Vim PE=3 SV=1	1	88.051	1;2	S	SSMPGVRLLQDSVDFSLADAINTEFKNTRTN	1.01444e-41	203.79	136.43	_LLQDS(ph)VDFS(ph)LADAINTEFK_	9	3	762.671	0.15517	1	101.994	8.4127e-20	148.15	1	70.703	3.19602e-07	111.66	1	88.051	1.01444e-41	203.79	1.3334	1.4021	1.7394	1.7934	1.3045	1.2937	1.3669	1.4636	1.7264	1.7511	1.263	1.2208	0.96773	1.0417	1.7976	1.7619	1.8768	1.6631	260080	54523
F7F744	20	Plectin	Plec	>tr|F7F744|F7F744_RAT Plectin OS=Rattus norvegicus GN=Plec PE=1 SV=1;>sp|P30427-2|PLEC_RAT Isoform 2 of Plectin OS=Rattus norvegicus GN=Plec	0.982291	17.4479	1	S	RLRVPEPEGLGSKRTSSEDNLYLAVLRASEG	7.44033e-49	239.87	239.87	_TS(ph)SEDNLYLAVLR_	2	2	780.869	0.3245	0.379018	0	5.77449e-12	159.99	0.982291	17.4479	7.44033e-49	239.87	0.484477	0	1.04706e-12	161.99							1.2633	1.4016	1.8238	1.7091	1.5053	1.2917							0	0
D3ZF26	533	Protein Tnks1bp1	Tnks1bp1	>tr|D3ZF26|D3ZF26_RAT Protein Tnks1bp1 OS=Rattus norvegicus GN=Tnks1bp1 PE=1 SV=1	0.627333	4.75613	1	S	EGVSQLGLGTPSAPESPGKPVSGVQGNDPGI	0.00220847	55.846	55.846	_EEGVSQLGLGTPSAPES(ph)PGKPVSGVQGNDPGISLTQR_	17	4	932.206	-0.16815									0.627333	4.75613	0.00220847	55.846													1.29	1.4011	0.87505	0.93325	0.94132	0.95923	0	0
F1M6T3	229	Protein RGD1562037	RGD1562037	>tr|F1M6T3|F1M6T3_RAT Protein RGD1562037 OS=Rattus norvegicus GN=RGD1562037 PE=4 SV=2;>tr|D3ZRE5|D3ZRE5_RAT Protein 4933433C11Rik OS=Rattus norvegicus GN=LOC499746 PE=4 SV=1	0.999999	60.2233	1	S	HGEHMLTSQNRKKSQSLPRALSPKSLNFTEI	0.00330796	99.442	99.442	_SQS(ph)LPR_	3	2	384.176	-0.1394					0.999996	53.7189	0.00610289	88.819	0.999999	60.2233	0.00330796	99.442							1.2487	1.3112	0.87049	0.74984	0.67342	0.52969	1.3751	1.4914	1.0004	0.82195	0.7526	0.63399	0	0
Q5RKG9	422	Eukaryotic translation initiation factor 4B	Eif4b	>tr|Q5RKG9|Q5RKG9_RAT Eukaryotic translation initiation factor 4B OS=Rattus norvegicus GN=Eif4b PE=2 SV=1	0.998715	28.9131	1	S	WRSEETQERERSRTGSESSQTGTSATSGRNT	4.21511e-44	219.87	219.87	_TGS(ph)ESSQTGTSATSGR_	3	2	797.323	0.49788	0.972348	15.5981	5.17234e-27	185.09					0.998715	28.9131	4.21511e-44	219.87	1.308	1.3877	0.51086	0.47465	0.41469	0.35735							1.2915	1.4034	0.54769	0.46475	0.40553	0.36123	394090	145730
F1M4A0	1604	Protein Tjp1	Tjp1	>tr|F1M4A0|F1M4A0_RAT Protein Tjp1 OS=Rattus norvegicus GN=Tjp1 PE=1 SV=2	0.499993	0	1	S	INNISTMPKAVPVSPSAVEEDEDEDGHTVVA	0.00208313	69.03	69.03	_AVPVS(ph)PSAVEEDEDEDGHTVVATAR_	7	3	887.396	0.17855					0.499993	0	0.00208313	69.03											1.2486	1.392	1.3196	1.2336	0.99264	0.82487							0	0
E9PSJ4	716	Protein Spag9	Spag9	>tr|E9PSJ4|E9PSJ4_RAT Protein Spag9 OS=Rattus norvegicus GN=Spag9 PE=4 SV=2	0.988369	20.7049	2	S	DVSALESEGSKQRSASQSSLDKLDQELKEQQ	9.07128e-08	110.56	110.56	_SAS(ph)QS(ph)SLDKLDQELK_	3	2	904.889	-0.18526	0.988369	20.7049	9.07128e-08	110.56	0.93409	9.25747	6.30082e-05	91.64	0.89261	9.49822	3.87993e-05	98.443	1.3135	1.375	0.72446	0.80675	0.58166	0.61163	1.3234	1.4426	0.76459	0.88636	0.54776	0.57927	1.1757	1.2894	0.76453	0.83707	0.67256	0.68885	2770800	843630
E9PSJ4	718	Protein Spag9	Spag9	>tr|E9PSJ4|E9PSJ4_RAT Protein Spag9 OS=Rattus norvegicus GN=Spag9 PE=4 SV=2	0.960148	14.8224	2	S	SALESEGSKQRSASQSSLDKLDQELKEQQKE	9.07128e-08	110.56	91.64	_SAS(ph)QS(ph)SLDKLDQELK_	5	2	904.889	-0.28996	0.951237	13.18	9.07128e-08	110.56	0.960148	14.8224	6.30082e-05	91.64	0.664863	0.908911	0.00617562	66.977	1.3135	1.375	0.72446	0.80675	0.58166	0.61163	1.3128	1.4079	0.72368	0.80005	0.5064	0.52781	1.1949	1.314	0.74588	0.90859	0.58853	0.68769	2770800	843630
M0R3Y7	136	Protein Hells	Hells	>tr|M0R3Y7|M0R3Y7_RAT Protein Hells OS=Rattus norvegicus GN=Hells PE=4 SV=1	1	34.8385	4	Y	ENTVMKKKRGREDESYNISEVMSKEEILSVA	0.0520005	34.839	34.839	_RGREDES(ph)Y(ph)NIS(ph)EVMS(ph)K_	8	3	740.589	2.0866					1	34.8385	0.0520005	34.839											1.3203	1.3879	1.1844	1.1783	0.81844	0.74914							0	0
F1LRJ2	1361	Protein Srrm2	Srrm2	>tr|F1LRJ2|F1LRJ2_RAT Protein Srrm2 OS=Rattus norvegicus GN=Srrm2 PE=1 SV=2	0.870845	8.34619	2	S	PEIVEKVGIFSSQSVSSPLLETVQQRTPSRE	6.38947e-06	105.72	96.773	_VGIFS(ph)SQSVS(ph)SPLLETVQQR_	10	3	774.697	-0.47839	0.550825	0.904496	6.38947e-06	105.72					0.870845	8.34619	5.26478e-05	96.773	0.93964	1.0024	1.777	1.6352	1.8912	1.6104							1.2708	1.3783	1.6299	1.3814	1.2826	1.142	343840	74975
D4A4F4	171	Ngfi-A binding protein 2, isoform CRA_a	Nab2	>tr|D4A4F4|D4A4F4_RAT Ngfi-A binding protein 2, isoform CRA_a OS=Rattus norvegicus GN=Nab2 PE=4 SV=1	0.999408	32.2759	1	S	RSFSPKSPLELGEKLSPLPGGPGAGDPRIWP	0.000480662	87.339	87.339	_SPLELGEKLS(ph)PLPGGPGAGDPR_	10	3	742.038	0.19191	0.999408	32.2759	0.000480662	87.339									1.2833	1.3716	0.66227	0.70008	0.51608	0.52015													288870	100230
B2RYL3	199	Protein Tmem119	Tmem119	>tr|B2RYL3|B2RYL3_RAT Protein Tmem119 OS=Rattus norvegicus GN=Tmem119 PE=2 SV=1	1	102.742	1	S	ALPGSGEGTKQVKGGSEEEEEKEEEVFSGQE	8.63207e-12	126.4	126.4	_GGS(ph)EEEEEKEEEVFSGQEEPR_	3	3	830.666	0.50187					1	102.742	8.63207e-12	126.4											1.2753	1.3703	0.78509	0.80598	0.61564	0.61737							0	0
D3ZYC9	846	Protein RGD1562511	Kif17	>tr|D3ZYC9|D3ZYC9_RAT Protein RGD1562511 OS=Rattus norvegicus GN=Kif17 PE=3 SV=2;>tr|D3ZXZ9|D3ZXZ9_RAT Protein RGD1562511 OS=Rattus norvegicus GN=Kif17 PE=3 SV=1	1	46.8438	2	Y	EIKDLQSEFQLEKIDYLATIRRQERDSMLFQ	0.0338902	46.844	46.844	_IDY(ph)LAT(ph)IRR_	3	3	427.532	-0.59845									1	46.8438	0.0338902	46.844													1.282	1.3696	1.1484	0.92148	0.84329	0.68915	0	0
P31000	83	Vimentin	Vim	>sp|P31000|VIME_RAT Vimentin OS=Rattus norvegicus GN=Vim PE=1 SV=2;>tr|G3V8C3|G3V8C3_RAT Vimentin OS=Rattus norvegicus GN=Vim PE=3 SV=1	1	117.389	1;2	S	VRLRSSMPGVRLLQDSVDFSLADAINTEFKN	1.35844e-103	219.23	136.43	_LLQDS(ph)VDFS(ph)LADAINTEFK_	5	3	762.671	0.15517	1	121.234	4.06383e-51	219.23	1	94.4433	1.60098e-27	170.27	1	117.389	3.7877e-35	197.14	1.2154	1.2748	1.6703	1.7201	1.5067	1.5903	1.3553	1.4244	2.2583	2.2666	1.5698	1.4982	1.4354	1.5639	2.5444	2.7298	1.4928	1.4975	1730900	396050
F7FEZ6	6	Heterogeneous nuclear ribonucleoprotein A1	Hnrnpa1	>tr|F7FEZ6|F7FEZ6_RAT Heterogeneous nuclear ribonucleoprotein A1 OS=Rattus norvegicus GN=Hnrnpa1 PE=4 SV=1;>sp|P04256|ROA1_RAT Heterogeneous nuclear ribonucleoprotein A1 OS=Rattus norvegicus GN=Hnrnpa1 PE=1 SV=3;>tr|M0R584|M0R584_RAT Uncharacterized protei	0.999913	40.6252	1	S	__________MSKSESPKEPEQLRKLFIGGL	5.21418e-05	116.63	116.63	_SES(ph)PKEPEQLR_	3	2	690.314	0.037889	0.999913	40.6252	5.21418e-05	116.63	0.999387	32.1258	0.000544378	89.301	0.999503	33.0353	0.000186158	96.247	1.2403	1.3686	1.2234	1.3871	1.0321	1.0573	1.1977	1.3389	1.2216	1.3375	1.0124	1.0947	1.2604	1.3842	1.1963	1.4637	0.9959	1.069	9855200	2816400
B2RYB3	450	Protein Srrm1	Srrm1	>tr|B2RYB3|B2RYB3_RAT Protein Srrm1 OS=Rattus norvegicus GN=Srrm1 PE=2 SV=1	1	51.2109	2	S	GKVTKHKGTEKRESPSPAPKPRKVELSESEE	0.0104335	59.898	51.211	_RES(ph)PS(ph)PAPKPR_	5	3	461.206	0.081808	1	51.9386	0.0234496	51.939	1	59.8981	0.0104335	59.898	1	51.2109	0.0252758	51.211	1.309	1.3663	1.3389	1.469	1.0293	1.0444	1.3304	1.4391	1.3098	1.3717	1.0141	1.0542	1.2552	1.3457	1.3215	1.428	0.94371	0.97192	584340	155080
G3V9Q3	100	Heterogeneous nuclear ribonucleoprotein H	Hnrnph1	>tr|G3V9Q3|G3V9Q3_RAT Heterogeneous nuclear ribonucleoprotein H OS=Rattus norvegicus GN=Hnrnph1 PE=4 SV=1;>sp|Q6AY09|HNRH2_RAT Heterogeneous nuclear ribonucleoprotein H2 OS=Rattus norvegicus GN=Hnrnph2 PE=1 SV=1;>sp|Q8VHV7|HNRH1_RAT Heterogeneous nuclear r	0.499985	0	1	T	VFKSNNVEMDWVLKHTGPNSPDTANDGFVRL	1.77192e-12	136.33	136.33	_HT(ph)GPNSPDTANDGFVR_	2	3	588.916	0.075346					0.499985	0	1.77192e-12	136.33											1.2254	1.3655	1.9975	1.8673	1.6406	1.3651							0	0
Q6PDU1	220	Serine/arginine-rich splicing factor 2	Srsf2	>sp|Q6PDU1|SRSF2_RAT Serine/arginine-rich splicing factor 2 OS=Rattus norvegicus GN=Srsf2 PE=1 SV=3	0.849252	7.6862	3;4	S	RSKSPPKSPEEEGAVSS______________	0.000512858	82.475	53.3	_S(ph)KS(ph)PPKSPEEEGAVS(ph)S_	15	3	619.232	0.061777	0.548798	0.953093	0.000512858	82.475	0.537418	0.651231	0.000573926	81.315	0.849252	7.6862	0.00529252	65.895	1.1785	1.2509	0.91352	1.036	0.80759	0.81307	1.1093	1.1924	0.84637	0.92582	0.79174	0.82254	1.241	1.3639	1.0061	1.2036	0.80952	0.92766	3690700	1153200
Q9Z1Z9	96	PDZ and LIM domain protein 7	Pdlim7	>sp|Q9Z1Z9|PDLI7_RAT PDZ and LIM domain protein 7 OS=Rattus norvegicus GN=Pdlim7 PE=1 SV=1	1	57.8017	1	T	LSRAQPAQSKPQKALTPPADPPRYTFAPSAS	0.0143881	68.676	57.802	_ALT(ph)PPADPPR_	3	2	557.768	0.075592	1	54.6997	0.0447698	54.7	1	68.6757	0.0143881	68.676	1	57.8017	0.0336661	57.802	1.2516	1.3337	1.1943	1.0581	0.85493	0.68775	1.3449	1.4218	1.1031	0.95851	0.97443	0.76807	1.259	1.3628	0.98914	0.80672	0.7908	0.66001	204780	60571
G3V8L9	381	Polymerase I and transcript release factor	Ptrf	>tr|G3V8L9|G3V8L9_RAT Polymerase I and transcript release factor OS=Rattus norvegicus GN=Ptrf PE=4 SV=1;>sp|P85125|PTRF_RAT Polymerase I and transcript release factor OS=Rattus norvegicus GN=Ptrf PE=1 SV=1	0.967166	14.7127	4	S	GSSPDVHTLLEITEESDAVLVDKSDSD____	1.95683e-07	97.776	97.776	_GS(ph)SPDVHTLLEITEES(ph)DAVLVDKS(ph)DS(ph)D_	16	3	1060.07	-0.3469	0.767599	5.27719	0.000483124	72.167	0.614185	4.59008	0.0419123	40.8	0.967166	14.7127	1.95683e-07	97.776	1.1887	1.2596	2.0334	2.103	1.7107	1.701	1.1572	1.2776	1.0003	1.0362	0.84971	0.87686	1.3865	1.4743	2.8928	2.8134	1.9358	1.6931	180550	28060
Q9WU49	41	Calcium-regulated heat stable protein 1	Carhsp1	>sp|Q9WU49|CHSP1_RAT Calcium-regulated heat stable protein 1 OS=Rattus norvegicus GN=Carhsp1 PE=1 SV=1	0.977024	16.2862	1;3	S	ARDRSPSPLRGNVVPSPLPTRRTRTFSATVR	0.00738906	61.102	61.102	_DRS(ph)PS(ph)PLRGNVVPS(ph)PLPTR_	14	3	762.346	-0.35223	0.880089	8.65037	0.0403862	45.704	0.877311	8.54306	0.0084575	59.048	0.977024	16.2862	0.00738906	61.102	1.5075	1.6475	0.69597	0.64174	0.43667	0.38923	1.3256	1.4347	0.76911	0.70669	0.62023	0.49575	1.1865	1.2923	0.81232	0.69033	0.65501	0.58378	1826000	590510
F1M4A0	1602	Protein Tjp1	Tjp1	>tr|F1M4A0|F1M4A0_RAT Protein Tjp1 OS=Rattus norvegicus GN=Tjp1 PE=1 SV=2	0.965629	14.4862	1	S	YQINNISTMPKAVPVSPSAVEEDEDEDGHTV	1.30719e-07	107.65	107.65	_AVPVS(ph)PSAVEEDEDEDGHTVVATAR_	5	3	887.396	0.11698	0.965629	14.4862	1.30719e-07	107.65	0.499993	0	0.00208313	69.03	0.855627	7.72802	3.0878e-05	88.872	1.2185	1.332	1.3162	1.2156	1.1662	1.0446	1.2486	1.392	1.3196	1.2336	0.99264	0.82487	1.3034	1.3898	1.3953	1.1783	1.0833	0.94418	1042200	318900
Q5RKG9	504	Eukaryotic translation initiation factor 4B	Eif4b	>tr|Q5RKG9|Q5RKG9_RAT Eukaryotic translation initiation factor 4B OS=Rattus norvegicus GN=Eif4b PE=2 SV=1	0.949767	15.942	2	S	SNPPARSQSSDTEQPSPTSGGGKVAPAQPSE	1.98797e-05	91.616	74.772	_SQS(ph)SDTEQPS(ph)PTSGGGK_	10	3	603.891	-0.42585	0.729728	5.71887	6.02311e-05	90.725	0.776996	5.62809	1.98797e-05	91.616	0.949767	15.942	0.000783481	74.772	1.3721	1.4665	0.78495	0.82927	0.585	0.58942	1.3956	1.502	0.71332	0.71692	0.53385	0.50569	1.1423	1.2284	0.69156	0.71055	0.55966	0.53585	287390	93250
B2RYA6	155	Papillary renal cell carcinoma (Translocation-associated) (Predicted)	Prcc	>tr|B2RYA6|B2RYA6_RAT Papillary renal cell carcinoma (Translocation-associated) (Predicted) OS=Rattus norvegicus GN=Prcc PE=2 SV=1	1	99.3923	2	S	TEPVRIAAPELHKGDSDSEEDEPAKKKVVLQ	6.40096e-06	99.392	99.392	_IAAPELHKGDS(ph)DS(ph)EEDEPAK_	11	3	766.645	-0.34219	1	68.8199	0.00384247	68.82	1	87.319	0.000203146	87.319	1	99.3923	6.40096e-06	99.392	1.2427	1.3576	1.092	1.2621	0.93305	0.96113	1.3098	1.4638	1.0132	1.1959	0.7973	0.8459	1.1702	1.2661	1.053	1.2322	0.913	1.0197	1090500	314350
B2RYA6	157	Papillary renal cell carcinoma (Translocation-associated) (Predicted)	Prcc	>tr|B2RYA6|B2RYA6_RAT Papillary renal cell carcinoma (Translocation-associated) (Predicted) OS=Rattus norvegicus GN=Prcc PE=2 SV=1	1	99.3923	2	S	PVRIAAPELHKGDSDSEEDEPAKKKVVLQGS	6.40096e-06	99.392	99.392	_IAAPELHKGDS(ph)DS(ph)EEDEPAK_	13	3	766.645	-0.34219	1	68.8199	0.00384247	68.82	1	87.319	0.000203146	87.319	1	99.3923	6.40096e-06	99.392	1.2427	1.3576	1.092	1.2621	0.93305	0.96113	1.3098	1.4638	1.0132	1.1959	0.7973	0.8459	1.1702	1.2661	1.053	1.2322	0.913	1.0197	1090500	314350
G3V9F3	226	Myosin phosphatase Rho-interacting protein	Mprip	>tr|G3V9F3|G3V9F3_RAT Myosin phosphatase Rho-interacting protein OS=Rattus norvegicus GN=Mprip PE=4 SV=1;>sp|Q9ERE6|MPRIP_RAT Myosin phosphatase Rho-interacting protein OS=Rattus norvegicus GN=Mprip PE=2 SV=1;>sp|Q9ERE6-2|MPRIP_RAT Isoform 2 of Myosin phos	0.865825	8.1858	2	S	QEEMRAKDQPDGTSLSPVQSPSQSQPPAACT	3.00314e-24	159.01	159.01	_AKDQPDGTSLS(ph)PVQS(ph)PSQSQPPAACTPR_	11	3	1023.11	0.053105					0.865825	8.1858	3.00314e-24	159.01											1.257	1.3549	1.8809	1.9742	1.4871	1.5484							0	0
G3V9F3	230	Myosin phosphatase Rho-interacting protein	Mprip	>tr|G3V9F3|G3V9F3_RAT Myosin phosphatase Rho-interacting protein OS=Rattus norvegicus GN=Mprip PE=4 SV=1;>sp|Q9ERE6|MPRIP_RAT Myosin phosphatase Rho-interacting protein OS=Rattus norvegicus GN=Mprip PE=2 SV=1;>sp|Q9ERE6-2|MPRIP_RAT Isoform 2 of Myosin phos	0.997355	27.6828	2	S	RAKDQPDGTSLSPVQSPSQSQPPAACTPRET	3.00314e-24	159.01	159.01	_AKDQPDGTSLS(ph)PVQS(ph)PSQSQPPAACTPR_	15	3	1023.11	0.053105	0.993513	22.4816	3.90181e-12	118	0.997355	27.6828	3.00314e-24	159.01	0.988744	22.5467	9.29651e-24	151.84	1.5482	1.6165	1.7004	1.8619	1.0119	1.0253	1.257	1.3549	1.8809	1.9742	1.4871	1.5484	1.1138	1.2252	1.3864	1.4604	1.3177	1.3294	567250	121340
B2RYB3	778	Protein Srrm1	Srrm1	>tr|B2RYB3|B2RYB3_RAT Protein Srrm1 OS=Rattus norvegicus GN=Srrm1 PE=2 SV=1	0.973967	15.7348	3	S	TAKKPPAPPSPVQSQSPSTNWSPAAPAKKAK	3.05772e-06	101.45	101.45	_KPPAPPS(ph)PVQSQS(ph)PSTNWS(ph)PAAPAK_	13	3	923.069	-0.099603	0.630213	3.4237	0.00258152	89.356					0.973967	15.7348	3.05772e-06	101.45	1.1487	1.1988	0.47396	0.52898	0.41262	0.43191							1.2372	1.3538	0.4433	0.48493	0.3583	0.36675	583560	324280
M0RA80	1145	Protein Tnc	Tnc	>tr|M0RA80|M0RA80_RAT Protein Tnc OS=Rattus norvegicus GN=Tnc PE=4 SV=1	0.975289	16.698	1	Y	DIPGLKAATPYRVSIYGVARGYKTPVLSAET	0.0230103	56.122	56.122	_AATPYRVSIY(ph)GVAR_	10	3	535.271	0.28193					0.975289	16.698	0.0230103	56.122											1.2161	1.352	0.27685	0.31788	0.2208	0.23243							0	0
D3ZBT9	617	Protein Ppp6r3	Ppp6r3	>tr|D3ZBT9|D3ZBT9_RAT Protein Ppp6r3 OS=Rattus norvegicus GN=Ppp6r3 PE=4 SV=2;>tr|F1MAH5|F1MAH5_RAT Protein Ppp6r3 OS=Rattus norvegicus GN=Ppp6r3 PE=4 SV=2	1	123.023	1	S	EACCKERIQQFDDGGSDEEDIWEEKHIAFTP	1.17613e-19	156.47	123.02	_IQQFDDGGS(ph)DEEDIWEEK_	9	3	740.627	0.27767	1	145.626	3.31334e-19	145.63	1	156.465	1.17613e-19	156.47	1	123.023	1.812e-19	153.24	1.183	1.2915	0.73608	0.82748	0.61061	0.64242	1.2534	1.3906	0.71204	0.74854	0.62083	0.65217	1.2454	1.3576	0.68176	0.74961	0.55197	0.57686	2408300	836460
D4A997	698	HIV TAT specific factor 1 (Predicted)	Htatsf1	>tr|D4A997|D4A997_RAT HIV TAT specific factor 1 (Predicted) OS=Rattus norvegicus GN=Htatsf1 PE=4 SV=2	1	90.3468	1	S	EKEEDDDVDEKVFDDSDEKEDEEDTDVRKDD	9.65823e-13	131.86	131.86	_VFDDS(ph)DEKEDEEDTDVR_	5	3	708.271	0.26057	0.999998	57.9703	0.00405809	91.812	1	90.3468	9.65823e-13	131.86	0.999996	53.7804	0.000385772	87.447	1.2317	1.349	1.4065	1.6016	1.1419	1.2376	1.1806	1.3205	1.1302	1.2289	0.89205	0.98379	1.2286	1.3565	1.0655	1.2036	0.95486	1.0249	2094100	595620
O08815	645	STE20-like serine/threonine-protein kinase	Slk	>sp|O08815|SLK_RAT STE20-like serine/threonine-protein kinase OS=Rattus norvegicus GN=Slk PE=2 SV=1;>tr|G3V7I8|G3V7I8_RAT RCG57812, isoform CRA_b OS=Rattus norvegicus GN=Slk PE=4 SV=1	0.993749	21.1514	2	S	RATTEEPETDEVDQVSESNSIEELERLGVTG	2.0421e-10	115.54	115.54	_ATTEEPETDEVDQVS(ph)ESNS(ph)IEELER_	15	3	999.399	-0.47226	0.767294	4.63772	5.1357e-05	84.327	0.993749	21.1514	2.0421e-10	115.54					1.2449	1.3644	0.69125	0.63723	0.57272	0.50996	1.1965	1.3303	0.54219	0.50747	0.51018	0.43298							2183400	794700
D3ZYQ9	136	Protein Rnf20	Rnf20	>tr|D3ZYQ9|D3ZYQ9_RAT Protein Rnf20 OS=Rattus norvegicus GN=Rnf20 PE=1 SV=1	0.916838	10.4237	1	S	LTERKALVVPEPEPDSDSNQERKDDRERGEG	0.00072844	81.703	81.703	_ALVVPEPEPDS(ph)DSNQER_	11	3	654.621	0.065615									0.916838	10.4237	0.00072844	81.703													1.2526	1.3452	0.93742	0.79239	0.77705	0.67446	0	0
Q63624	941	Splicing factor, arginine/serine-rich 19	Scaf1	>sp|Q63624|SFR19_RAT Splicing factor, arginine/serine-rich 19 OS=Rattus norvegicus GN=Scaf1 PE=1 SV=2	0.789005	5.40404	3	S	PPPKVAPPPPALTPDSQTVDSSCKTPEVSFL	0.000898229	69.548	69.548	_VAPPPPALT(ph)PDS(ph)QTVDS(ph)SCKTPEVSFLPEEASEDTGVR_	12	4	1063.46	0.23323									0.789005	5.40404	0.000898229	69.548													1.2499	1.3428	2.5689	2.829	2.0553	2.1506	0	0
Q63624	946	Splicing factor, arginine/serine-rich 19	Scaf1	>sp|Q63624|SFR19_RAT Splicing factor, arginine/serine-rich 19 OS=Rattus norvegicus GN=Scaf1 PE=1 SV=2	0.560121	5.40404	3	S	APPPPALTPDSQTVDSSCKTPEVSFLPEEAS	0.000898229	69.548	69.548	_VAPPPPALT(ph)PDS(ph)QTVDS(ph)SCKTPEVSFLPEEASEDTGVR_	17	4	1063.46	0.23323									0.560121	5.40404	0.000898229	69.548													1.2499	1.3428	2.5689	2.829	2.0553	2.1506	0	0
Q63624	938	Splicing factor, arginine/serine-rich 19	Scaf1	>sp|Q63624|SFR19_RAT Splicing factor, arginine/serine-rich 19 OS=Rattus norvegicus GN=Scaf1 PE=1 SV=2	0.836932	9.02115	3	T	PSTPPPKVAPPPPALTPDSQTVDSSCKTPEV	0.000898229	69.548	69.548	_VAPPPPALT(ph)PDS(ph)QTVDS(ph)SCKTPEVSFLPEEASEDTGVR_	9	4	1063.46	0.23323									0.836932	9.02115	0.000898229	69.548													1.2499	1.3428	2.5689	2.829	2.0553	2.1506	0	0
G3V9X2	491	G-protein signalling modulator 1 (AGS3-like, C. elegans), isoform CRA_c	Gpsm1	>tr|G3V9X2|G3V9X2_RAT G-protein signalling modulator 1 (AGS3-like, C. elegans), isoform CRA_c OS=Rattus norvegicus GN=Gpsm1 PE=4 SV=1;>sp|Q9R080|GPSM1_RAT G-protein-signaling modulator 1 OS=Rattus norvegicus GN=Gpsm1 PE=1 SV=2;>sp|Q9R080-4|GPSM1_RAT Isofor	0.5	0	1	S	VRVQVPRTGIPRAPSSDEECFFDLLSKFQSS	3.28274e-06	117.07	97.69	_APS(ph)SDEECFFDLLSK_	4	3	608.918	-0.63448					0.5	0	3.28274e-06	117.07	0.5	0	0.00073596	97.69													1.2386	1.3399	1.3402	1.3351	1.082	0.9848	0	0
D4ACW0	911	Protein Rbm6	Rbm6	>tr|D4ACW0|D4ACW0_RAT Protein Rbm6 OS=Rattus norvegicus GN=Rbm6 PE=4 SV=1	0.704943	4.14778	1	Y	NPLIGLLGEYGGDSDYEEEEEEEQAPPVQPR	0.0051161	60.382	60.382	_VVNPLIGLLGEYGGDSDY(ph)EEEEEEEQAPPVQPR_	18	5	748.341	-0.076437									0.704943	4.14778	0.0051161	60.382													1.2403	1.3331	1.823	1.5495	1.4698	1.2971	0	0
P62521	141	Coiled-coil domain-containing protein 8	Ccdc8	>sp|P62521|CCDC8_RAT Coiled-coil domain-containing protein 8 OS=Rattus norvegicus GN=Ccdc8 PE=2 SV=1	0.5	0	1	S	VRKMPVSYLGSKFLGSDESEDDQELVEAFLR	0.000327076	89.982	89.982	_FLGS(ph)DESEDDQELVEAFLR_	4	3	760.33	0.08796					0.5	0	0.000327076	89.982											1.2687	1.3328	0.91903	0.79192	0.72436	0.56976							0	0
P62521	144	Coiled-coil domain-containing protein 8	Ccdc8	>sp|P62521|CCDC8_RAT Coiled-coil domain-containing protein 8 OS=Rattus norvegicus GN=Ccdc8 PE=2 SV=1	0.5	0	1	S	MPVSYLGSKFLGSDESEDDQELVEAFLRRGE	0.000327076	89.982	89.982	_FLGS(ph)DESEDDQELVEAFLR_	7	3	760.33	0.08796					0.5	0	0.000327076	89.982											1.2687	1.3328	0.91903	0.79192	0.72436	0.56976							0	0
P31000	419	Vimentin	Vim	>sp|P31000|VIME_RAT Vimentin OS=Rattus norvegicus GN=Vim PE=1 SV=2;>tr|G3V8C3|G3V8C3_RAT Vimentin OS=Rattus norvegicus GN=Vim PE=3 SV=1	0.973934	15.7246	1	S	LEGEESRISLPLPNFSSLNLRETNLESLPLV	5.99402e-40	168.31	164.68	_ISLPLPNFS(ph)SLNLR_	9	3	550.959	0.72569	0.973934	15.7246	5.99402e-40	164.68	0.938679	11.8491	2.07387e-20	168.31	0.969003	14.9501	3.62037e-31	162.59	1.1665	1.244	3.0505	2.7062	2.6152	2.108	7.9519	8.8572	9.7642	9.1771	1.2291	1.0678	1.4818	1.6097	4.3233	3.678	2.7777	2.4373	208390	29643
G3V7G0	512	Cytoplasmic dynein 1 light intermediate chain 1	Dync1li1	>tr|G3V7G0|G3V7G0_RAT Cytoplasmic dynein 1 light intermediate chain 1 OS=Rattus norvegicus GN=Dync1li1 PE=4 SV=1;>sp|Q9QXU8|DC1L1_RAT Cytoplasmic dynein 1 light intermediate chain 1 OS=Rattus norvegicus GN=Dync1li1 PE=1 SV=1	0.909256	9.71677	2	T	AELDRITRKPASVSPTTPPSPTEGEAS____	0.000360441	88.071	88.071	_KPASVSPT(ph)T(ph)PPSPTEGEAS_	8	2	1000.42	-0.12791	0.909256	9.71677	0.000360441	88.071									1.2581	1.3307	0.70823	0.78293	0.5752	0.58683													655860	202560
G3V9G2	80	Heterogeneous nuclear ribonucleoprotein D, isoform CRA_a	Hnrpd	>tr|G3V9G2|G3V9G2_RAT Heterogeneous nuclear ribonucleoprotein D, isoform CRA_a OS=Rattus norvegicus GN=Hnrpd PE=1 SV=1;>sp|Q9JJ54|HNRPD_RAT Heterogeneous nuclear ribonucleoprotein D0 OS=Rattus norvegicus GN=Hnrnpd PE=1 SV=1;>tr|G3V6A4|G3V6A4_RAT Heterogene	0.992853	21.3974	2	S	KIDASKNEEDEGHSNSSPRHTEAATAQREEW	0.00498687	67.646	67.646	_IDASKNEEDEGHSNS(ph)S(ph)PR_	15	3	711.27	0.45389	0.992853	21.3974	0.00498687	67.646	0.716227	3.48706	0.0214763	53.565	0.82628	6.70541	0.0145241	55.589	1.1695	1.2382	1.5316	1.694	1.2406	1.2661	1.2982	1.4407	1.6486	1.7168	1.3951	1.4452	1.3438	1.4262	1.5196	1.661	1.1835	1.2306	661020	193600
E9PST5	479	Protein Acin1	Acin1	>tr|E9PST5|E9PST5_RAT Protein Acin1 OS=Rattus norvegicus GN=Acin1 PE=1 SV=1	0.998627	32.1269	1	S	EPIVSPHTVQLLRGLSPLSSTADTKAESPAE	5.04737e-05	95.854	95.854	_GLS(ph)PLSSTADTK_	3	2	628.792	0.19239	0.998627	32.1269	5.04737e-05	95.854	0.981779	20.8722	0.000998491	82.529	0.995038	26.6616	0.000651747	85.909	1.5337	1.6021	1.7397	1.9022	1.1456	1.1596	1.221	1.3264	1.4691	1.5353	1.3223	1.3727	1.1281	1.2217	1.7516	1.8736	1.4109	1.4412	554440	159830
Q5U4F0	62	Ribosomal RNA-processing protein 8	Rrp8	>sp|Q5U4F0|RRP8_RAT Ribosomal RNA-processing protein 8 OS=Rattus norvegicus GN=Rrp8 PE=2 SV=1	0.999992	51.0821	2	S	LEAASLSQQCPSLPGSDSEEEEEVGRKKRHF	1.11283e-07	102.94	102.94	_ALEAASLSQQCPSLPGS(ph)DS(ph)EEEEEVGR_	17	3	1012.41	-0.75709					0.999676	35.1265	2.33477e-07	95.926	0.999992	51.0821	1.11283e-07	102.94							1.1854	1.3205	1.6115	1.5063	1.5479	1.2984	1.1502	1.2572	1.8026	1.699	1.5187	1.4047	0	0
Q5U4F0	64	Ribosomal RNA-processing protein 8	Rrp8	>sp|Q5U4F0|RRP8_RAT Ribosomal RNA-processing protein 8 OS=Rattus norvegicus GN=Rrp8 PE=2 SV=1	0.999999	62.6541	2	S	AASLSQQCPSLPGSDSEEEEEVGRKKRHFQR	1.11283e-07	102.94	102.94	_ALEAASLSQQCPSLPGS(ph)DS(ph)EEEEEVGR_	19	3	1012.41	-0.75709					0.999676	35.1265	2.33477e-07	95.926	0.999999	62.6541	1.11283e-07	102.94							1.1854	1.3205	1.6115	1.5063	1.5479	1.2984	1.1502	1.2572	1.8026	1.699	1.5187	1.4047	0	0
D3ZYQ9	138	Protein Rnf20	Rnf20	>tr|D3ZYQ9|D3ZYQ9_RAT Protein Rnf20 OS=Rattus norvegicus GN=Rnf20 PE=1 SV=1	0.983421	17.7318	1	S	ERKALVVPEPEPDSDSNQERKDDRERGEGQE	1.02598e-30	154.55	132.45	_ALVVPEPEPDSDS(ph)NQER_	13	2	981.428	0.15776	0.983421	17.7318	7.15055e-15	132.45	0.854021	7.67178	6.56867e-22	141.6	0.936373	11.6781	1.02598e-30	154.55	1.2208	1.2981	1.2253	1.1351	1.0037	0.86176	1.2007	1.3186	1.3123	1.2099	1.0855	0.88859	1.2338	1.3308	2.5792	2.1508	2.0904	1.8068	378040	115500
F1M024	637	Uncharacterized protein (Fragment)		>tr|F1M024|F1M024_RAT Uncharacterized protein (Fragment) OS=Rattus norvegicus PE=3 SV=2	1	88.8724	1	S	VARQTEALQDEEDDHSQVEELERLR______	5.66889e-14	132.64	125.73	_QTEALQDEEDDHS(ph)QVEELER_	13	3	827.341	0.23107	1	87.0354	5.66889e-14	132.64	1	66.3318	7.39092e-06	100.53	1	88.8724	5.43447e-10	125.73	1.1981	1.309	0.96568	0.89107	0.79907	0.71462	1.0804	1.1987	0.99238	0.92793	0.84782	0.69501	1.3021	1.4021	0.92466	0.78646	0.80836	0.7141	1087900	331400
Q5U2U8	266	Bcl2-associated athanogene 3	Bag3	>tr|Q5U2U8|Q5U2U8_RAT Bcl2-associated athanogene 3 OS=Rattus norvegicus GN=Bag3 PE=2 SV=1	0.971339	15.288	2	T	HKIQGDDWEPRPLRATSPFRSPVRGASSREG	0.0246842	60.196	57.164	_AT(ph)SPFRS(ph)PVR_	2	3	426.519	0.27195	0.590218	1.34064	0.0404798	54.066	0.857517	7.69605	0.0246842	60.196	0.971339	15.288	0.0291943	57.164	1.2829	1.3596	0.73307	0.68199	0.55899	0.48247	1.1198	1.2003	0.7328	0.68839	0.58497	0.46583	1.305	1.4212	0.68852	0.58809	0.57239	0.5089	401300	116080
P43244	188	Matrin-3	Matr3	>sp|P43244|MATR3_RAT Matrin-3 OS=Rattus norvegicus GN=Matr3 PE=1 SV=2	0.999568	33.6479	1	S	VPRDDWEEKRHFRRDSFDDRGPSLNPVLDYD	1.84337e-08	91.64	91.637	_RDS(ph)FDDRGPSLNPVLDYDHGSR_	3	3	866.717	0.12076	0.840438	7.21578	0.00049445	86.727	0.999568	33.6479	0.000226922	91.637	0.933855	11.4978	0.000226782	91.64	1.2759	1.3622	2.1369	1.9497	1.6749	1.4086	1.2468	1.3022	1.9929	1.7901	1.6761	1.3183	1.1596	1.2723	2.0623	1.7636	1.8609	1.6613	1271300	292200
E9PTB2	32	Transcription elongation factor SPT5	Supt5h	>tr|E9PTB2|E9PTB2_RAT Transcription elongation factor SPT5 OS=Rattus norvegicus GN=Supt5h PE=3 SV=2	1	65.4588	2	S	RSSEAEEAEVEEDRRSAAGSEKEEEPEEEEE	3.75978e-06	78.45	78.45	_S(ph)AAGS(ph)EKEEEPEEEEEEEEEEYDEEEEEEDDDRPPK_	1	4	1115.65	-0.020712	1	65.4588	3.75978e-06	78.45	0.99999	49.8648	0.000762492	60.029	0.999999	60.8002	0.000356884	67.463	1.142	1.2449	0.7498	0.87333	0.67216	0.68871	1.2693	1.414	1.0045	1.1802	0.66638	0.70576	1.178	1.3003	0.85382	1.0166	0.75142	0.85666	1311500	393430
E9PTB2	36	Transcription elongation factor SPT5	Supt5h	>tr|E9PTB2|E9PTB2_RAT Transcription elongation factor SPT5 OS=Rattus norvegicus GN=Supt5h PE=3 SV=2	0.999999	61.0055	2	S	AEEAEVEEDRRSAAGSEKEEEPEEEEEEEEE	3.75978e-06	78.45	78.45	_S(ph)AAGS(ph)EKEEEPEEEEEEEEEEYDEEEEEEDDDRPPK_	5	4	1115.65	-0.020712	0.999999	61.0055	3.75978e-06	78.45	0.99999	49.8648	0.000762492	60.029	0.999999	60.8002	0.000356884	67.463	1.142	1.2449	0.7498	0.87333	0.67216	0.68871	1.2693	1.414	1.0045	1.1802	0.66638	0.70576	1.178	1.3003	0.85382	1.0166	0.75142	0.85666	1311500	393430
B0BND5	473	Protein Rrp9	Rrp9	>tr|B0BND5|B0BND5_RAT Protein Rrp9 OS=Rattus norvegicus GN=Rrp9 PE=2 SV=1	1	63.087	1	S	ARNSVCIIPLRRVPVSPVAGS__________	0.000207622	105.17	105.17	_RVPVS(ph)PVAGS_	5	2	524.763	-0.25922	0.999999	59.289	0.000316485	95.573	0.999995	53.0673	0.000330823	94.309	1	63.087	0.000207622	105.17	1.1316	1.2368	1.6299	1.505	1.3813	1.2367	1.1664	1.298	1.6846	1.5747	1.474	1.2316	1.212	1.3223	1.698	1.4399	1.4412	1.2332	1056000	328920
Q4G061	72	Eukaryotic translation initiation factor 3 subunit B	Eif3b	>sp|Q4G061|EIF3B_RAT Eukaryotic translation initiation factor 3 subunit B OS=Rattus norvegicus GN=Eif3b PE=1 SV=1	0.76767	5.20492	3	T	EPEVRAKPAAQSEEETAASPAASPTPQSAQE	1.00758e-19	121.26	121.26	_AKPAAQSEEET(ph)AAS(ph)PAAS(ph)PTPQSAQEPSAPGK_	11	3	1111.13	0.61671									0.76767	5.20492	1.00758e-19	121.26													1.2002	1.2972	0.5196	0.55957	0.43294	0.43823	0	0
D3ZC82	625	Protein Nufip2	LOC687994	>tr|D3ZC82|D3ZC82_RAT Protein Nufip2 OS=Rattus norvegicus GN=LOC687994 PE=4 SV=2;>tr|D3ZQG1|D3ZQG1_RAT Protein Nufip2 OS=Rattus norvegicus GN=LOC687994 PE=4 SV=2	0.968479	14.9133	1	S	FLSKDYEIENQNPLASPTNTLLGSAKEQRYQ	6.36014e-15	141.83	141.83	_DYEIENQNPLAS(ph)PTNTLLGSAK_	12	3	819.051	0.44886	0.968479	14.9133	6.36014e-15	141.83	0.829749	7.58954	2.24624e-09	115.76	0.473594	1.64674	3.65845e-14	128.05	1.1219	1.2229	0.93209	1.0471	0.80122	0.84782	1.2316	1.3745	0.89544	0.96157	0.78831	0.8364							1322500	411850
C0JPT7	968	Filamin alpha	Flna	>tr|C0JPT7|C0JPT7_RAT Filamin alpha OS=Rattus norvegicus GN=Flna PE=2 SV=1	0.956587	13.5134	1	S	GDHIPKSPFSVGVSPSLDLSKIKVSGLVDKV	2.2187e-09	124.08	124.08	_SPFSVGVSPS(ph)LDLSK_	10	2	800.387	0.40504	0.956587	13.5134	2.2187e-09	124.08	0.841912	7.47012	0.000371499	102.33					1.1513	1.2304	0.85591	0.90062	0.74344	0.74742	1.2669	1.3643	0.94859	0.95379	0.74874	0.7104							277540	79368
Q6PDU1	206	Serine/arginine-rich splicing factor 2	Srsf2	>sp|Q6PDU1|SRSF2_RAT Serine/arginine-rich splicing factor 2 OS=Rattus norvegicus GN=Srsf2 PE=1 SV=3	1	79.3178	3;4	S	SPPPVSKRESKSRSRSKSPPKSPEEEGAVSS	0.000512858	82.475	81.315	_S(ph)KS(ph)PPKS(ph)PEEEGAVS(ph)S_	1	2	968.327	-0.23274	1	81.4775	0.000512858	82.475	1	79.3178	0.000573926	81.315	1	60.4306	0.00529252	65.895	1.2166	1.31	0.96662	1.0876	0.8128	0.82791	1.1336	1.2295	0.84776	0.92582	0.79174	0.82254	1.2393	1.3335	0.85073	0.99292	0.80952	0.92766	3991200	1238600
Q6PDU1	208	Serine/arginine-rich splicing factor 2	Srsf2	>sp|Q6PDU1|SRSF2_RAT Serine/arginine-rich splicing factor 2 OS=Rattus norvegicus GN=Srsf2 PE=1 SV=3	1	78.2892	3;4	S	PPVSKRESKSRSRSKSPPKSPEEEGAVSS__	0.000512858	82.475	81.315	_S(ph)KS(ph)PPKS(ph)PEEEGAVS(ph)S_	3	2	968.327	-0.23274	1	79.328	0.000512858	82.475	1	78.2892	0.000573926	81.315	1	64.7347	0.00529252	65.895	1.2166	1.31	0.96662	1.0876	0.8128	0.82791	1.1336	1.2295	0.84776	0.92582	0.79174	0.82254	1.2393	1.3335	0.85073	0.99292	0.80952	0.92766	3991200	1238600
E9PSJ4	719	Protein Spag9	Spag9	>tr|E9PSJ4|E9PSJ4_RAT Protein Spag9 OS=Rattus norvegicus GN=Spag9 PE=4 SV=2	0.758367	4.94315	2	S	ALESEGSKQRSASQSSLDKLDQELKEQQKEL	3.87993e-05	98.443	98.443	_SAS(ph)QSS(ph)LDKLDQELK_	6	2	904.889	-0.17767	0.690865	0.994444	0.00938588	62.162					0.758367	4.94315	3.87993e-05	98.443	1.3645	1.4964	0.76791	0.90442	0.5624	0.56549							1.1757	1.2894	0.76453	0.83707	0.67256	0.68885	2266700	695620
P97887	366	Presenilin-1	Psen1	>sp|P97887|PSN1_RAT Presenilin-1 OS=Rattus norvegicus GN=Psen1 PE=1 SV=1	0.500314	0	2	S	PHRSTPESRAAVQELSGSILTSEDPEERGVK	0.000761469	82.007	82.007	_AAVQELS(ph)GSILT(ph)SEDPEER_	7	3	730.978	-0.5525	0.500314	0	0.000761469	82.007									1.193	1.2889	1.491	1.385	1.2194	1.1028													800620	255740
D3ZC82	212	Protein Nufip2	LOC687994	>tr|D3ZC82|D3ZC82_RAT Protein Nufip2 OS=Rattus norvegicus GN=LOC687994 PE=4 SV=2;>tr|D3ZQG1|D3ZQG1_RAT Protein Nufip2 OS=Rattus norvegicus GN=LOC687994 PE=4 SV=2	0.616311	2.06078	1	S	YITNGYMSKGADNDGSGSESGYTTPKKRKAR	0.000537962	84.41	84.41	_GADNDGS(ph)GSESGYTTPK_	7	3	574.888	0.082648									0.616311	2.06078	0.000537962	84.41													1.1877	1.2882	0.53729	0.5327	0.53728	0.4852	0	0
G3V9Y1	1952	Myosin, heavy polypeptide 10, non-muscle, isoform CRA_a	Myh10	>tr|G3V9Y1|G3V9Y1_RAT Myosin, heavy polypeptide 10, non-muscle, isoform CRA_b OS=Rattus norvegicus GN=Myh10 PE=4 SV=1;>sp|Q9JLT0|MYH10_RAT Myosin-10 OS=Rattus norvegicus GN=Myh10 PE=2 SV=1	0.999997	54.769	2	S	SSSRSGRRQLHIEGASLELSDDDTESKTSDV	0.010653	85.362	85.362	_QLHIEGAS(ph)LELSDDDT(ph)ESK_	8	3	749.642	0.18048									0.999997	54.769	0.012944	85.362													1.1978	1.2872	1.7029	1.7405	1.4218	1.3493	0	0
D4A3E3	850	AT rich interactive domain 1A (Swi1 like) (Predicted)	Arid1a	>tr|D4A3E3|D4A3E3_RAT AT rich interactive domain 1A (Swi1 like) (Predicted) OS=Rattus norvegicus GN=Arid1a PE=4 SV=2	0.969824	15.2559	1	Y	SDMMGRMSYEPNKDPYGGMRKAPGSDPFMSS	0.040277	40.819	40.819	_DPY(ph)GGM(ox)RKAPGSDPFM(ox)SSGQGPNGGM(ox)GDPYSR_	3	3	1134.46	-0.26928					0.969824	15.2559	0.040277	40.819											1.1746	1.2872	1.2474	1.1667	1.1392	0.92116							0	0
Q6AZ61	516	Probable lysosomal cobalamin transporter	Lmbrd1	>sp|Q6AZ61|LMBD1_RAT Probable lysosomal cobalamin transporter OS=Rattus norvegicus GN=Lmbrd1 PE=2 SV=1	0.998646	28.7747	2	S	VFLIGLIVSCCKGKKSVIEGVDEDSDLSDDE	0.00544835	60.528	60.528	_S(ph)VIEGVDEDSDLS(ph)DDEPSAYSA_	1	3	820.635	-0.20854									0.998646	28.7747	0.00544835	60.528													1.1883	1.2854	1.5942	1.3489	1.4594	1.2987	0	0
Q6AZ61	528	Probable lysosomal cobalamin transporter	Lmbrd1	>sp|Q6AZ61|LMBD1_RAT Probable lysosomal cobalamin transporter OS=Rattus norvegicus GN=Lmbrd1 PE=2 SV=1	0.992069	23.2913	2	S	GKKSVIEGVDEDSDLSDDEPSAYSA______	0.00544835	60.528	60.528	_S(ph)VIEGVDEDSDLS(ph)DDEPSAYSA_	13	3	820.635	-0.20854									0.992069	23.2913	0.00544835	60.528													1.1883	1.2854	1.5942	1.3489	1.4594	1.2987	0	0
Q5U318	116	Astrocytic phosphoprotein PEA-15	Pea15	>sp|Q5U318|PEA15_RAT Astrocytic phosphoprotein PEA-15 OS=Rattus norvegicus GN=Pea15 PE=1 SV=1	1	106.258	1	S	RIPSAKKYKDIIRQPSEEEIIKLAPPPKKA_	2.24273e-07	120.53	106.26	_QPS(ph)EEEIIK_	3	2	576.763	0.15279	1	120.528	0.00173175	120.53	1	93.6229	2.81516e-05	104.88	1	106.258	0.00371223	106.26	1.2626	1.3827	0.84747	0.96128	0.66666	0.71898	1.1493	1.2852	0.89854	0.94939	0.84467	0.89858	1.2911	1.4245	0.86969	0.9809	0.66587	0.71249	4573700	1400500
G3V8L9	204	Polymerase I and transcript release factor	Ptrf	>tr|G3V8L9|G3V8L9_RAT Polymerase I and transcript release factor OS=Rattus norvegicus GN=Ptrf PE=4 SV=1;>sp|P85125|PTRF_RAT Polymerase I and transcript release factor OS=Rattus norvegicus GN=Ptrf PE=1 SV=1	1	83.0738	2	S	GEGERPEEDAAAIELSSDEAVEVEEVIEESR	2.16546e-14	117.21	95.654	_EGDELGEGERPEEDAAAIELS(ph)S(ph)DEAVEVEEVIEESR_	21	4	1019.93	-0.43652	1	83.0738	2.16546e-14	117.21	0.999999	59.475	5.259e-05	69.492	0.999977	46.31	3.0222e-05	71.408	1.1227	1.1998	1.503	1.3575	1.294	1.0959	1.4833	1.6014	1.572	1.4663	1.1179	0.89611	1.6676	1.8137	2.229	1.8925	1.0615	0.94577	1335100	287870
G3V8L9	205	Polymerase I and transcript release factor	Ptrf	>tr|G3V8L9|G3V8L9_RAT Polymerase I and transcript release factor OS=Rattus norvegicus GN=Ptrf PE=4 SV=1;>sp|P85125|PTRF_RAT Polymerase I and transcript release factor OS=Rattus norvegicus GN=Ptrf PE=1 SV=1	1	83.2326	2	S	EGERPEEDAAAIELSSDEAVEVEEVIEESRA	2.16546e-14	117.21	95.654	_EGDELGEGERPEEDAAAIELS(ph)S(ph)DEAVEVEEVIEESR_	22	4	1019.93	-0.43652	1	83.2326	2.16546e-14	117.21	0.999998	57.8648	5.259e-05	69.492	0.999977	46.31	3.0222e-05	71.408	1.1227	1.1998	1.503	1.3575	1.294	1.0959	1.4833	1.6014	1.572	1.4663	1.1179	0.89611	1.6676	1.8137	2.229	1.8925	1.0615	0.94577	1335100	287870
P97887	371	Presenilin-1	Psen1	>sp|P97887|PSN1_RAT Presenilin-1 OS=Rattus norvegicus GN=Psen1 PE=1 SV=1	0.87671	8.54242	2	T	PESRAAVQELSGSILTSEDPEERGVKLGLGD	0.000761469	82.007	82.007	_AAVQELS(ph)GSILT(ph)SEDPEER_	12	3	730.978	-0.5525	0.87671	8.54242	0.000761469	82.007					0.839784	7.34706	0.0175965	57.525	1.193	1.2889	1.491	1.385	1.2194	1.1028							1.1932	1.2807	1.4788	1.2562	1.2689	1.1188	800620	255740
P30835	775	6-phosphofructokinase, liver type	Pfkl	>sp|P30835|K6PL_RAT 6-phosphofructokinase, liver type OS=Rattus norvegicus GN=Pfkl PE=2 SV=3	0.999997	54.5971	1	S	DYVSGELEHVTRRTLSIDKGF__________	9.49132e-06	96.342	90.108	_TLS(ph)IDKGF_	3	2	480.726	-0.11535	0.999997	54.5971	0.00144791	90.108	0.999992	50.9739	9.49132e-06	96.342	0.999956	43.5824	0.0352239	77.379	1.2038	1.2827	0.69275	0.71781	0.57547	0.57315	1.231	1.3083	0.79016	0.78881	0.6419	0.5927	1.1719	1.2694	0.72289	0.71258	0.61683	0.55179	409360	152390
F1MAH6	788	Protein Cdh11	Cdh11	>tr|F1MAH6|F1MAH6_RAT Protein Cdh11 OS=Rattus norvegicus GN=Cdh11 PE=3 SV=1	0.952492	13.0242	1	S	QNWGPRFKKLADLYGSKDTFDDDS_______	3.7956e-16	146.81	146.81	_LADLYGS(ph)KDTFDDDS_	7	2	871.346	-0.38255	0.952492	13.0242	3.7956e-16	146.81	0.950891	13.1058	2.69254e-05	109.5	0.938553	12.0448	9.50767e-08	115.91	1.2715	1.3398	1.7944	1.9794	1.5501	1.579	1.1452	1.244	1.9237	2.0105	1.6798	1.7439	1.2032	1.3173	1.8162	1.899	1.4423	1.4329	634680	137160
B2RZ74	226	Protein Snrnp70	Snrnp70	>tr|B2RZ74|B2RZ74_RAT Protein Snrnp70 OS=Rattus norvegicus GN=Snrnp70 PE=2 SV=1	0.999999	61.3681	1	S	SGRDDTSRYDERPGPSPLPHRDRDRDRERER	0.000345248	89.992	89.992	_YDERPGPS(ph)PLPHR_	8	3	534.247	0.12997	0.99996	43.9787	0.0110411	65.038	0.999999	61.3681	0.000345248	89.992	0.999966	44.6586	0.00414502	72.34	1.1667	1.2228	1.0733	1.003	0.95886	0.86127	1.2383	1.342	1.0967	1.0126	0.90589	0.72747	1.1769	1.2897	1.0351	0.88613	0.88068	0.78566	605610	181880
D3ZLC3	740	Protein Ssfa2	Ssfa2	>tr|D3ZLC3|D3ZLC3_RAT Protein Ssfa2 OS=Rattus norvegicus GN=Ssfa2 PE=4 SV=1	0.997069	29.2957	1	S	RYFLAKAGYPLRRSQSLPTTLLSPVRVVSSV	0.000158593	85.636	65.105	_SQS(ph)LPTTLLSPVR_	3	2	739.884	-0.10845	0.995081	26.1226	0.000158593	85.636	0.997069	29.2957	0.0194862	65.105					1.3774	1.4719	1.8177	1.6387	1.351	1.1164	1.0319	1.1159	1.4975	1.352	1.3811	1.1052							259370	61517
M0R7D1	252	La-related protein 7	Larp7	>tr|M0R7D1|M0R7D1_RAT La-related protein 7 OS=Rattus norvegicus GN=Larp7 PE=4 SV=1;>tr|M0RC12|M0RC12_RAT La-related protein 7 OS=Rattus norvegicus GN=Larp7 PE=4 SV=1;>sp|Q5XI01|LARP7_RAT La-related protein 7 OS=Rattus norvegicus GN=Larp7 PE=1 SV=2	0.901386	9.06157	2;3	T	DSSSSGVSKATKRPRTASEGSEAETPEAPKQ	2.79705e-10	124.39	52.72	_T(ph)AS(ph)EGS(ph)EAETPEAPKQPAK_	1	3	723.279	-0.10705	0.901386	9.06157	4.14708e-06	107.78	0.74528	2.44067	0.00548162	69.716	0.719319	2.41161	2.79705e-10	124.39	1.0687	1.1763	1.5572	1.8444	1.4571	1.4511	1.3014	1.4013	1.2515	1.2792	0.9779	0.97398	1.1053	1.2006	1.1395	1.2069	1.0341	1.0336	3505600	1227700
P97887	368	Presenilin-1	Psen1	>sp|P97887|PSN1_RAT Presenilin-1 OS=Rattus norvegicus GN=Psen1 PE=1 SV=1	0.839784	7.34706	2	S	RSTPESRAAVQELSGSILTSEDPEERGVKLG	0.000761469	82.007	57.525	_AAVQELSGS(ph)ILT(ph)SEDPEER_	9	3	730.978	-0.33117	0.500314	0	0.000761469	82.007					0.839784	7.34706	0.0175965	57.525	1.193	1.2889	1.491	1.385	1.2194	1.1028							1.1932	1.2807	1.4788	1.2562	1.2689	1.1188	800620	255740
Q6MG08	105	ATP-binding cassette sub-family F member 1	Abcf1	>sp|Q6MG08|ABCF1_RAT ATP-binding cassette sub-family F member 1 OS=Rattus norvegicus GN=Abcf1 PE=1 SV=1	1	61.6483	2	S	DDGDERVLMERLKQLSVPASDEEDEVPVPVP	0.00702642	61.648	61.648	_LKQLS(ph)VPAS(ph)DEEDEVPVPVPR_	5	3	822.052	0.35025					1	61.6483	0.00702642	61.648											1.1646	1.2792	1.1276	1.173	0.98343	1.0177							0	0
Q9QYP1	1674	Low-density lipoprotein receptor-related protein 4	Lrp4	>sp|Q9QYP1|LRP4_RAT Low-density lipoprotein receptor-related protein 4 OS=Rattus norvegicus GN=Lrp4 PE=1 SV=2	0.664819	6.13474	6	T	PRATSLNEKSPVLPNTLPTTLHSSTTRTRTS	0.0276251	39.893	39.893	_S(ph)PVLPNT(ph)LPTTLHSS(ph)T(ph)TRT(ph)RT(ph)SPEGAEGR_	7	3	1181.8	0.76233									0.664819	6.13474	0.0276251	39.893													1.1603	1.2774	1.3097	1.1134	1.1696	0.98821	0	0
Q9QYP1	1683	Low-density lipoprotein receptor-related protein 4	Lrp4	>sp|Q9QYP1|LRP4_RAT Low-density lipoprotein receptor-related protein 4 OS=Rattus norvegicus GN=Lrp4 PE=1 SV=2	0.605288	0	6	T	SPVLPNTLPTTLHSSTTRTRTSPEGAEGRCS	0.0276251	39.893	39.893	_S(ph)PVLPNT(ph)LPTTLHSS(ph)T(ph)TRT(ph)RT(ph)SPEGAEGR_	16	3	1181.8	0.76233									0.605288	0	0.0276251	39.893													1.1603	1.2774	1.3097	1.1134	1.1696	0.98821	0	0
Q9QYP1	1684	Low-density lipoprotein receptor-related protein 4	Lrp4	>sp|Q9QYP1|LRP4_RAT Low-density lipoprotein receptor-related protein 4 OS=Rattus norvegicus GN=Lrp4 PE=1 SV=2	0.605288	0	6	T	PVLPNTLPTTLHSSTTRTRTSPEGAEGRCSE	0.0276251	39.893	39.893	_S(ph)PVLPNT(ph)LPTTLHSS(ph)T(ph)TRT(ph)RT(ph)SPEGAEGR_	17	3	1181.8	0.76233									0.605288	0	0.0276251	39.893													1.1603	1.2774	1.3097	1.1134	1.1696	0.98821	0	0
Q9QYP1	1686	Low-density lipoprotein receptor-related protein 4	Lrp4	>sp|Q9QYP1|LRP4_RAT Low-density lipoprotein receptor-related protein 4 OS=Rattus norvegicus GN=Lrp4 PE=1 SV=2	0.816624	6.13474	6	T	LPNTLPTTLHSSTTRTRTSPEGAEGRCSERD	0.0276251	39.893	39.893	_S(ph)PVLPNT(ph)LPTTLHSS(ph)T(ph)TRT(ph)RT(ph)SPEGAEGR_	19	3	1181.8	0.76233									0.816624	6.13474	0.0276251	39.893													1.1603	1.2774	1.3097	1.1134	1.1696	0.98821	0	0
Q9QYP1	1688	Low-density lipoprotein receptor-related protein 4	Lrp4	>sp|Q9QYP1|LRP4_RAT Low-density lipoprotein receptor-related protein 4 OS=Rattus norvegicus GN=Lrp4 PE=1 SV=2	0.764514	6.13474	6	T	NTLPTTLHSSTTRTRTSPEGAEGRCSERDAQ	0.0276251	39.893	39.893	_S(ph)PVLPNT(ph)LPTTLHSS(ph)T(ph)TRT(ph)RT(ph)SPEGAEGR_	21	3	1181.8	0.76233									0.764514	6.13474	0.0276251	39.893													1.1603	1.2774	1.3097	1.1134	1.1696	0.98821	0	0
Q3ZAV2	315	Uncharacterized protein	Ybx1	>tr|Q3ZAV2|Q3ZAV2_RAT Uncharacterized protein OS=Rattus norvegicus GN=Ybx1 PE=2 SV=1;>tr|D3ZEV0|D3ZEV0_RAT Protein LOC100912427 OS=Rattus norvegicus GN=LOC100912427 PE=4 SV=1;>tr|F1LPL7|F1LPL7_RAT Protein LOC100912427 OS=Rattus norvegicus GN=LOC100912427 P	0.5	0	1	S	QDGKETKAADPPAENSSAPEAEQGGAE____	5.05694e-14	133.95	133.95	_AADPPAENS(ph)SAPEAEQGGAE_	9	2	989.389	0.24103									0.5	0	5.05694e-14	133.95													1.1706	1.2772	0.97464	0.82916	0.9315	0.83051	0	0
Q562C2	111	Ribosome biogenesis protein BOP1	Bop1	>sp|Q562C2|BOP1_RAT Ribosome biogenesis protein BOP1 OS=Rattus norvegicus GN=Bop1 PE=2 SV=1	1	91.0556	2	S	AEEAGALTRDEYEEDSSDEEDIRNTVGNVPL	1.38659e-16	156.15	156.15	_DEYEEDS(ph)S(ph)DEEDIR_	7	2	945.796	0.38771	0.999508	33.0744	3.151e-14	104.38	0.999925	41.2644	2.74617e-08	104.45	1	91.0556	1.38659e-16	156.15	1.15	1.2062	1.2502	1.1737	0.97571	0.85646	1.2131	1.2759	0.86912	0.74974	0.8324	0.65475	1.5713	1.6989	1.0875	0.8834	0.7671	0.637	483320	161990
Q562C2	112	Ribosome biogenesis protein BOP1	Bop1	>sp|Q562C2|BOP1_RAT Ribosome biogenesis protein BOP1 OS=Rattus norvegicus GN=Bop1 PE=2 SV=1	1	91.0556	2	S	EEAGALTRDEYEEDSSDEEDIRNTVGNVPLA	1.38659e-16	156.15	156.15	_DEYEEDS(ph)S(ph)DEEDIR_	8	2	945.796	0.38771	0.999508	33.0744	3.151e-14	104.38	0.99956	33.5612	2.74617e-08	104.45	1	91.0556	1.38659e-16	156.15	1.15	1.2062	1.2502	1.1737	0.97571	0.85646	1.2131	1.2759	0.86912	0.74974	0.8324	0.65475	1.5713	1.6989	1.0875	0.8834	0.7671	0.637	483320	161990
Q6AXS3	33	Protein DEK	Dek	>sp|Q6AXS3|DEK_RAT Protein DEK OS=Rattus norvegicus GN=Dek PE=2 SV=1	1	217.983	1	S	PASEKEPEMPGPREESEEEEEEDDDDEDEEE	1.04116e-58	217.98	217.98	_EES(ph)EEEEEEDDDDEDEEEEKEK_	3	3	941.984	0.32121	1	216.385	1.15017e-58	216.38	1	198.217	3.67655e-49	198.22	1	217.983	1.04116e-58	217.98	1.192	1.3031	1.0825	1.248	0.90507	0.93336	1.1435	1.2758	1.1815	1.3655	1.037	1.0936	1.1557	1.2318	1.1474	1.3179	1.0685	1.1635	1043400	318750
B2RYB3	772	Protein Srrm1	Srrm1	>tr|B2RYB3|B2RYB3_RAT Protein Srrm1 OS=Rattus norvegicus GN=Srrm1 PE=2 SV=1	0.996134	23.4571	3	S	SGSPEPTAKKPPAPPSPVQSQSPSTNWSPAA	3.05772e-06	101.45	89.356	_KPPAPPS(ph)PVQSQS(ph)PSTNWS(ph)PAAPAK_	7	3	923.069	0.26979	0.996134	23.4571	0.00258152	89.356					0.976334	16.0509	3.05772e-06	101.45	1.1487	1.1988	0.47396	0.52898	0.41262	0.43191							1.2372	1.3538	0.4433	0.48493	0.3583	0.36675	583560	324280
F1M6V1	74	Heterochromatin protein 1-binding protein 3	Hp1bp3	>tr|F1M6V1|F1M6V1_RAT Heterochromatin protein 1-binding protein 3 OS=Rattus norvegicus GN=Hp1bp3 PE=3 SV=2;>sp|Q6P747|HP1B3_RAT Heterochromatin protein 1-binding protein 3 OS=Rattus norvegicus GN=Hp1bp3 PE=2 SV=1	0.992448	20.4432	3;4	S	EGEEEKPEPDGSSEESISTVEEPENETPPAP	7.5228e-10	99.396	80.984	_LAEGEEEKPEPDGS(ph)S(ph)EES(ph)IS(ph)TVEEPENETPPAPSR_	18	4	1018.89	-0.07242	0.95784	12.6686	0.000370476	80.117	0.701495	6.85064	7.5228e-10	99.396	0.992448	20.4432	2.83978e-06	80.984	1.0036	1.093	2.2305	2.5241	2.2324	2.3906	1.413	1.5715	2.2584	2.4092	1.5035	1.5969	1.343	1.4812	2.4049	2.7033	1.6995	1.8091	3799500	762080
F1M6V1	76	Heterochromatin protein 1-binding protein 3	Hp1bp3	>tr|F1M6V1|F1M6V1_RAT Heterochromatin protein 1-binding protein 3 OS=Rattus norvegicus GN=Hp1bp3 PE=3 SV=2;>sp|Q6P747|HP1B3_RAT Heterochromatin protein 1-binding protein 3 OS=Rattus norvegicus GN=Hp1bp3 PE=2 SV=1	0.846742	7.36773	3;4	S	EEEKPEPDGSSEESISTVEEPENETPPAPSR	2.83978e-06	80.984	80.984	_LAEGEEEKPEPDGS(ph)S(ph)EES(ph)IS(ph)TVEEPENETPPAPSR_	20	4	1018.89	-0.07242	0.84045	6.88678	0.000370476	80.117	0.690433	0	0.00410279	53.968	0.846742	7.36773	2.83978e-06	80.984	1.0036	1.093	2.2305	2.5241	2.2324	2.3906	1.2962	1.4452	2.0732	2.2158	1.5965	1.6952	1.343	1.4812	2.4049	2.7033	1.6995	1.8091	2576300	571580
F1LNZ2	636	Protein numb homolog	Numb	>tr|F1LNZ2|F1LNZ2_RAT Protein numb homolog OS=Rattus norvegicus GN=Numb PE=4 SV=2;>sp|Q2LC84|NUMB_RAT Protein numb homolog OS=Rattus norvegicus GN=Numb PE=1 SV=2;>sp|Q2LC84-2|NUMB_RAT Isoform 2 of Protein numb homolog OS=Rattus norvegicus GN=Numb;>tr|F1LRS	0.968118	14.8362	1	S	QWAALESKPKQRTNPSPTNPFSSDAQKAFEI	2.00624e-14	131.67	102.33	_TNPS(ph)PTNPFSSDAQK_	4	2	835.857	1.2373	0.751245	4.82661	2.00624e-14	131.67	0.968118	14.8362	0.000371499	102.33	0.953741	13.1554	0.000625711	99.092	1.1557	1.2279	0.76747	0.83665	0.66406	0.6801	1.29	1.3796	0.9322	0.93293	0.72264	0.67318	1.1732	1.2723	0.958	0.95049	0.81657	0.73828	384190	114660
D4A539	284	Protein Ehbp1l1	Ehbp1l1	>tr|D4A539|D4A539_RAT Protein Ehbp1l1 OS=Rattus norvegicus GN=Ehbp1l1 PE=4 SV=2	0.922284	10.7442	1	S	IAGGQVGPETPRPPPSPPETRSTGQPDQNMV	9.48126e-18	130.27	130.27	_GQGSEPAAIAGGQVGPETPRPPPS(ph)PPETR_	24	3	973.133	-0.54696	0.922284	10.7442	9.48126e-18	130.27	0.777566	5.43929	1.02578e-17	129.08	0.706856	6.83279	0.0187412	68.445	1.0991	1.2003	0.61333	0.56591	0.58783	0.52547	1.2101	1.3465	0.52508	0.49081	0.632	0.5282	1.0458	1.156	0.63909	0.54387	0.61107	0.51215	1128300	319290
F7F744;P30427	4245	Plectin	Plec	>tr|F7F744|F7F744_RAT Plectin OS=Rattus norvegicus GN=Plec PE=1 SV=1;>sp|P30427-2|PLEC_RAT Isoform 2 of Plectin OS=Rattus norvegicus GN=Plec;>tr|F1MAL6|F1MAL6_RAT Plectin (Fragment) OS=Rattus norvegicus GN=Plec PE=1 SV=2;>tr|F7F9U6|F7F9U6_RAT Plectin OS=Ra	0.752733	2.47537	3;4	S	ADMLSGNAGGFRSRSSSVGSSSSYPISSAVP	4.73077e-14	129.11	119.8	_SRS(ph)S(ph)S(ph)VGSSS(ph)SYPISSAVPR_	4	2	1159.43	-1.0512	0.655757	6.1617	4.77041e-06	101.92	0.407615	0	4.73077e-14	129.11	0.752733	2.47537	3.83989e-11	119.8	2.2781	2.4392	3.5174	3.2726	1.5899	1.4063							1.1692	1.2692	2.6219	2.2234	2.2424	1.997	2322400	274600
Q9EPJ0	50	Nuclear ubiquitous casein and cyclin-dependent kinase substrate 1	Nucks1	>sp|Q9EPJ0|NUCKS_RAT Nuclear ubiquitous casein and cyclin-dependent kinase substrate 1 OS=Rattus norvegicus GN=Nucks1 PE=1 SV=1	0.608496	1.16128	2	S	KKIRSSPREAKNKRRSGKNSQEDSEDSEEKD	8.40875e-07	108.55	108.55	_S(ph)GKNS(ph)QEDSEDSEEKDVK_	1	3	724.274	0.28017					0.608496	1.16128	8.40875e-07	108.55											1.142	1.2659	0.95819	1.1722	0.87045	0.89873							0	0
B2RYB3	708	Protein Srrm1	Srrm1	>tr|B2RYB3|B2RYB3_RAT Protein Srrm1 OS=Rattus norvegicus GN=Srrm1 PE=2 SV=1	1	112.43	2;3;4	S	RAPQTSSPPPVRRGASASPQGRQSPSPSTRP	4.1345e-06	112.43	112.43	_GAS(ph)AS(ph)PQGR_	3	2	495.676	0.16442	0.999999	63.1697	4.1345e-06	101.33	1	109.442	0.00226411	109.44	1	112.43	0.00195459	112.43	0.89661	0.97514	1.5129	1.3998	1.622	1.4562	1.175	1.2473	0.96461	0.84311	0.82845	0.65452	1.1854	1.2844	1.2184	0.99737	0.96286	0.80735	2248300	645620
B2RYB3	710	Protein Srrm1	Srrm1	>tr|B2RYB3|B2RYB3_RAT Protein Srrm1 OS=Rattus norvegicus GN=Srrm1 PE=2 SV=1	1	112.43	2;3;4	S	PQTSSPPPVRRGASASPQGRQSPSPSTRPIR	4.1345e-06	112.43	112.43	_GAS(ph)AS(ph)PQGR_	5	2	495.676	0.16442	0.999996	54.871	4.1345e-06	101.33	1	109.442	0.00226411	109.44	1	112.43	0.00195459	112.43	0.89661	0.97514	1.5129	1.3998	1.622	1.4562	1.175	1.2473	0.96461	0.84311	0.82845	0.65452	1.1854	1.2844	1.2184	0.99737	0.96286	0.80735	2248300	645620
F1M062	387	Protein Larp1 (Fragment)	Larp1	>tr|F1M062|F1M062_RAT Protein Larp1 (Fragment) OS=Rattus norvegicus GN=Larp1 PE=4 SV=2	0.998843	29.6753	1	T	YQKETESAPGSPRAVTPVPTKTEEVSNLKTL	0.0220868	63.337	62.94	_AVT(ph)PVPTKTEEVSNLK_	3	3	598.308	-0.022772	0.940967	12.5309	0.0220868	63.337	0.997588	27.0728	0.0247966	61.821	0.998843	29.6753	0.0227954	62.94	1.0686	1.168	0.63418	0.72427	0.57011	0.59042	1.2034	1.3413	0.70626	0.81469	0.58726	0.61895	1.1759	1.2651	0.67378	0.78099	0.63649	0.70171	884370	302420
F1M589	507	Protein Pml (Fragment)	Pml	>tr|F1M589|F1M589_RAT Protein Pml (Fragment) OS=Rattus norvegicus GN=Pml PE=1 SV=2;>tr|M0R9I4|M0R9I4_RAT Protein Pml (Fragment) OS=Rattus norvegicus GN=Pml PE=4 SV=1	0.528387	0.580399	4	T	CCHIDCCRKIIKMESTDENEDRLSTSSPEQP	0.0160668	69.523	69.523	_MEST(ph)DENEDRLS(ph)TS(ph)S(ph)PEQPRPSTSK_	4	3	1043.38	-0.45101									0.528387	0.580399	0.0160668	69.523													1.1663	1.2648	1.3656	1.3551	1.1709	1.0589	0	0
D3ZAE5	1155	ATPase, Ca++ transporting, plasma membrane 1, isoform CRA_b	Atp2b1	>tr|D3ZAE5|D3ZAE5_RAT ATPase, Ca++ transporting, plasma membrane 1, isoform CRA_b OS=Rattus norvegicus GN=Atp2b1 PE=3 SV=1;>tr|D3ZAX3|D3ZAX3_RAT Plasma membrane calcium-transporting ATPase 1 OS=Rattus norvegicus GN=Atp2b1 PE=3 SV=1	1	102.022	1	S	SIHNFMTHPEFRIEDSEPHIPLIDDTDAEDD	1.15349e-34	134.76	134.76	_IEDS(ph)EPHIPLIDDTDAEDDAPTK_	4	3	872.713	-0.17606	0.998882	29.5453	0.0210188	52.541	0.99999	49.9113	0.000897347	86.575	1	102.022	1.15349e-34	134.76	1.0568	1.1513	0.9856	1.1091	0.83184	0.8827	1.1746	1.2818	0.91611	0.96162	0.80078	0.83849	1.2442	1.3544	1.02	1.0978	0.80193	0.8112	1370900	464200
G3V9X2	490	G-protein signalling modulator 1 (AGS3-like, C. elegans), isoform CRA_c	Gpsm1	>tr|G3V9X2|G3V9X2_RAT G-protein signalling modulator 1 (AGS3-like, C. elegans), isoform CRA_c OS=Rattus norvegicus GN=Gpsm1 PE=4 SV=1;>sp|Q9R080|GPSM1_RAT G-protein-signaling modulator 1 OS=Rattus norvegicus GN=Gpsm1 PE=1 SV=2;>sp|Q9R080-4|GPSM1_RAT Isofor	0.552746	0.91971	1	S	DVRVQVPRTGIPRAPSSDEECFFDLLSKFQS	3.28274e-06	117.07	102.28	_APS(ph)SDEECFFDLLSK_	3	3	608.918	-0.99988					0.552746	0.91971	3.28274e-06	117.07	0.5	0	0.00073596	97.69							0.82429	0.87041	1.0365	1.0332	1.2574	1.1566	1.2386	1.3399	1.3402	1.3351	1.082	0.9848	0	0
Q6YDN7	41	Anaphase-promoting complex subunit CDC26	Cdc26	>sp|Q6YDN7|CDC26_RAT Anaphase-promoting complex subunit CDC26 OS=Rattus norvegicus GN=Cdc26 PE=3 SV=1	0.499972	0	1	T	LEARKKQKEDVEGVGTSDGEGAAGLSSDPKS	0.0116238	61.222	61.222	_QKEDVEGVGT(ph)SDGEGAAGLSSDPK_	10	3	805.018	-0.12318									0.499972	0	0.0116238	61.222													1.1683	1.2551	1.0903	1.1807	1.0325	1.0492	0	0
Q56A27	21	Nuclear cap-binding protein subunit 1	Ncbp1	>sp|Q56A27|NCBP1_RAT Nuclear cap-binding protein subunit 1 OS=Rattus norvegicus GN=Ncbp1 PE=2 SV=1	0.764481	5.11464	1	T	HSYENDGGQPHKRRKTSDANETEDHLESLIC	0.0109157	85.224	85.224	_KT(ph)SDANETEDHLESLICK_	2	3	723.984	-0.32186	0.764481	5.11464	0.0284219	85.224					0.498183	0	0.0109157	67.251	1.1882	1.2538	2.1295	2.3661	1.7922	1.8932													434610	112070
D4A4U8	378	Protein LOC299277	LOC299277	>tr|D4A4U8|D4A4U8_RAT Protein LOC299277 OS=Rattus norvegicus GN=LOC299277 PE=3 SV=1	0.855222	4.59908	5	Y	MAETGTEAEATTRVEYNFRPAKLNDTFVNFV	0.052728	33.916	33.916	_VS(ph)QMIHNT(ph)VLGMAETGT(ph)EAEAT(ph)TRVEY(ph)NFRPAK_	27	4	1013.66	0.63764									0.855222	4.59908	0.052728	33.916													1.1289	1.2474	1.3533	1.6371	1.2189	1.4136	0	0
B2RYB3	429	Protein Srrm1	Srrm1	>tr|B2RYB3|B2RYB3_RAT Protein Srrm1 OS=Rattus norvegicus GN=Srrm1 PE=2 SV=1	0.999996	54.0866	1;2	S	TPQQSNRARKSRVSVSPGRTSGKVTKHKGTE	0.0016096	118.24	69.716	_SRVS(ph)VS(ph)PGR_	6	3	368.825	0.30548	0.999989	49.5641	0.0016096	118.24	0.999996	54.0866	0.00327532	96.604	0.999964	44.4555	0.00743223	70.438	1.1871	1.2972	0.98524	0.90943	0.82266	0.73614	0.87073	0.95408	1.1225	1.0493	1.2915	1.0574	1.0871	1.1985	0.91019	0.77366	0.83901	0.70972	2934200	939620
D3ZM69	57	Protein Epb41l2	Epb41l2	>tr|D3ZM69|D3ZM69_RAT Protein Epb41l2 OS=Rattus norvegicus GN=Epb41l2 PE=4 SV=1;>tr|D3ZDT1|D3ZDT1_RAT Protein Epb41l2 OS=Rattus norvegicus GN=Epb41l2 PE=4 SV=2;>tr|D3ZAY7|D3ZAY7_RAT Protein Epb41l2 OS=Rattus norvegicus GN=Epb41l2 PE=4 SV=2;>tr|D3ZAY2|D3ZAY	0.792756	5.90455	1	S	DEGKASQPGPTAESQSSPHRRKRGKDPSENR	6.9026e-08	110.84	110.84	_ASQPGPTAESQS(ph)SPHR_	12	3	572.916	0.15735	0.499372	0	0.000829062	82.529	0.784586	6.01275	0.00153401	74.296	0.792756	5.90455	6.9026e-08	110.84							1.1773	1.2737	0.88366	0.81264	0.85702	0.68491	1.1235	1.2205	0.91086	0.77281	0.7966	0.70956	0	0
Q5U317	80	Pre-mRNA 3'-end-processing factor FIP1	Fip1l1	>sp|Q5U317|FIP1_RAT Pre-mRNA 3'-end-processing factor FIP1 OS=Rattus norvegicus GN=Fip1l1 PE=2 SV=1	0.56337	1.08397	4	T	EEAAENGVAKPKVTETEDDSDSDSDDDEDDV	0.000113008	84.641	84.641	_VTET(ph)EDDS(ph)DS(ph)DS(ph)DDDEDDVHVTIGDIK_	4	3	1096.03	-0.025302	0.56337	1.08397	0.000113008	84.641									1.1757	1.2463	1.9711	2.1491	1.6765	1.7144													400210	71890
D4A644	512	Protein Map7d1	Map7d1	>tr|D4A644|D4A644_RAT Protein Map7d1 OS=Rattus norvegicus GN=Map7d1 PE=4 SV=1	0.999983	47.7665	3	S	SKSRTAEEKEPAAPASPAPSPVPSPTPAQPQ	9.50942e-42	151.73	151.73	_TAEEKEPAAPAS(ph)PAPS(ph)PVPS(ph)PTPAQPQK_	12	3	1007.44	0.31806					0.999955	45.389	2.27633e-18	127.77	0.999983	47.7665	9.50942e-42	151.73							0.94004	1.0161	0.37277	0.40605	0.39654	0.41143	1.1599	1.246	0.51226	0.55474	0.44165	0.44882	0	0
D4A644	522	Protein Map7d1	Map7d1	>tr|D4A644|D4A644_RAT Protein Map7d1 OS=Rattus norvegicus GN=Map7d1 PE=4 SV=1	0.857185	7.78534	3	T	PAAPASPAPSPVPSPTPAQPQKEQSSTQIPP	2.67449e-26	139.04	139.04	_TAEEKEPAAPAS(ph)PAPS(ph)PVPSPT(ph)PAQPQK_	22	3	1007.44	0.14598									0.857185	7.78534	2.67449e-26	139.04													1.1595	1.2455	0.45136	0.48881	0.38927	0.39561	0	0
P48284	146	Carbonic anhydrase 4	Ca4	>sp|P48284|CAH4_RAT Carbonic anhydrase 4 OS=Rattus norvegicus GN=Ca4 PE=1 SV=1	0.999695	36.9553	2	T	GKHFAMEMHVVHKKMTTGDKVQDSDSKDKIA	0.0142861	60.157	54.103	_KM(ox)T(ph)T(ph)GDKVQDSDSK_	3	3	572.558	-0.45952					0.997025	26.3215	0.0142861	60.157	0.999695	36.9553	0.0263104	54.103							1.1231	1.2135	0.97627	0.91476	0.9552	0.76851	1.1692	1.2713	0.78503	0.67012	0.6674	0.59282	0	0
P48284	147	Carbonic anhydrase 4	Ca4	>sp|P48284|CAH4_RAT Carbonic anhydrase 4 OS=Rattus norvegicus GN=Ca4 PE=1 SV=1	0.998236	28.8967	2	T	KHFAMEMHVVHKKMTTGDKVQDSDSKDKIAV	0.0142861	60.157	54.103	_KM(ox)T(ph)T(ph)GDKVQDSDSK_	4	3	572.558	-0.45952					0.997287	26.3215	0.0142861	60.157	0.998236	28.8967	0.0263104	54.103							1.1231	1.2135	0.97627	0.91476	0.9552	0.76851	1.1692	1.2713	0.78503	0.67012	0.6674	0.59282	0	0
G3V8L3	406	Lamin A, isoform CRA_b	Lmna	>tr|G3V8L3|G3V8L3_RAT Lamin A, isoform CRA_b OS=Rattus norvegicus GN=Lmna PE=1 SV=1;>sp|P48679|LMNA_RAT Prelamin-A/C OS=Rattus norvegicus GN=Lmna PE=1 SV=1	0.639607	2.037	2	S	PSPTSQRSRGRASSHSSQSQGGGSVTKKRKL	0.00027428	87.24	87.24	_ASS(ph)HS(ph)SQSQGGGSVTK_	5	3	555.549	-0.078642	0.639607	2.037	0.00027428	87.24	0.463588	0	0.0265137	63.998					1.1364	1.2414	2.0798	2.3701	1.8195	1.9708													1784100	420610
Q6PDU1	212	Serine/arginine-rich splicing factor 2	Srsf2	>sp|Q6PDU1|SRSF2_RAT Serine/arginine-rich splicing factor 2 OS=Rattus norvegicus GN=Srsf2 PE=1 SV=3	1	68.4823	3;4	S	KRESKSRSRSKSPPKSPEEEGAVSS______	0.000512858	82.475	81.315	_S(ph)KS(ph)PPKS(ph)PEEEGAVS(ph)S_	7	2	968.327	-0.23274	1	66.7944	0.000512858	82.475	1	68.4823	0.000573926	81.315	1	61.8527	0.00529252	65.895	1.1785	1.2509	0.91352	1.036	0.80759	0.81307	1.1336	1.2295	0.84776	0.92582	0.79174	0.82254	1.1246	1.2234	0.83004	0.95573	0.74374	0.81287	2875600	897170
D3ZF26	1360	Protein Tnks1bp1	Tnks1bp1	>tr|D3ZF26|D3ZF26_RAT Protein Tnks1bp1 OS=Rattus norvegicus GN=Tnks1bp1 PE=1 SV=1	0.999927	44.6788	1	S	VGPDLELDPKSSGSLSPGLETEDPLEARELG	1.45155e-113	174	174	_SSGSLS(ph)PGLETEDPLEAR_	6	2	962.93	1.6423	0.999753	39.7645	3.20652e-14	143.95	0.976867	18.3097	2.95563e-22	140.95	0.999927	44.6788	1.45155e-113	174	1.2127	1.2933	0.77205	0.71095	0.62516	0.5328	1.3643	1.464	1.0332	0.96785	0.75734	0.60338	1.0487	1.1329	0.86565	0.71867	0.82542	0.70807	347370	136680
B2RYD7	496	Protein Stt3b	Stt3b	>tr|B2RYD7|B2RYD7_RAT Protein Stt3b OS=Rattus norvegicus GN=Stt3b PE=2 SV=1	1	66.2849	1;2	S	YLGDDMKRENPPVEDSSDEDDRRSPGNLYDK	0.00210636	72.21	66.285	_ENPPVEDS(ph)S(ph)DEDDRR_	8	3	640.561	-0.024704	1	61.1808	0.00787103	61.181	1	72.2096	0.00210636	72.21	1	66.2849	0.00520314	66.285	1.0464	1.1225	1.2429	1.1563	1.1809	1.0705	1.0806	1.1984	1.3933	1.3038	1.3043	1.105	1.1413	1.2382	1.3105	1.1102	1.179	1.013	2166700	657570
B5DFK6	760	Adaptor-related protein complex 3, delta 1 subunit, isoform CRA_b	Ap3d1	>tr|B5DFK6|B5DFK6_RAT Adaptor-related protein complex 3, delta 1 subunit, isoform CRA_b OS=Rattus norvegicus GN=Ap3d1 PE=2 SV=1	0.999994	51.2468	1;2	S	KKEKGKRRHSSLPTESDEDIAPAQRVDIITE	1.1665e-26	163.78	163.78	_HSSLPT(ph)ES(ph)DEDIAPAQR_	8	2	1006.9	0.62611	0.999917	39.2055	4.85428e-21	140.95	0.999994	51.2468	1.1665e-26	163.78					1.1612	1.2283	0.47179	0.44016	0.40628	0.36791	0.77438	0.83809	0.74854	0.67724	1.1154	0.89335	0.87199	0.9402	0.58075	0.4913	0.74048	0.64044	884680	302170
Q63624	678	Splicing factor, arginine/serine-rich 19	Scaf1	>sp|Q63624|SFR19_RAT Splicing factor, arginine/serine-rich 19 OS=Rattus norvegicus GN=Scaf1 PE=1 SV=2	1	78.3256	2	S	TITVGRPDKTEPRAPSPAPAVSPKREVLYDS	2.16254e-05	103.88	78.326	_APS(ph)PAPAVS(ph)PK_	3	2	591.254	-0.15583	1	103.875	2.16254e-05	103.88					1	78.3256	7.30572e-05	96.414	1.3702	1.4885	2.1157	2.3666	1.544	1.5935							1.1115	1.1993	1.8272	2.0207	1.6439	1.726	839150	174740
Q63624	684	Splicing factor, arginine/serine-rich 19	Scaf1	>sp|Q63624|SFR19_RAT Splicing factor, arginine/serine-rich 19 OS=Rattus norvegicus GN=Scaf1 PE=1 SV=2	1	78.3256	2	S	PDKTEPRAPSPAPAVSPKREVLYDSEGLSAD	2.16254e-05	103.88	78.326	_APS(ph)PAPAVS(ph)PK_	9	2	591.254	-0.15583	1	103.875	2.16254e-05	103.88					1	78.3256	7.30572e-05	96.414	1.3702	1.4885	2.1157	2.3666	1.544	1.5935							1.1115	1.1993	1.8272	2.0207	1.6439	1.726	839150	174740
D4AAS0	189	Protein RGD1309170	RGD1309170	>tr|D4AAS0|D4AAS0_RAT Protein RGD1309170 OS=Rattus norvegicus GN=RGD1309170 PE=4 SV=1	0.600162	1.84681	2	T	TPEPAAESRKSPTSVTPTTKLLQNSHAKLKA	0.0162336	63.29	63.29	_KSPTSVT(ph)PT(ph)TK_	7	2	653.788	-0.88086									0.600162	1.84681	0.0162336	63.29													1.1564	1.2273	0.75798	0.7356	0.63658	0.55479	0	0
D4AAS0	191	Protein RGD1309170	RGD1309170	>tr|D4AAS0|D4AAS0_RAT Protein RGD1309170 OS=Rattus norvegicus GN=RGD1309170 PE=4 SV=1	0.823581	6.76288	2	T	EPAAESRKSPTSVTPTTKLLQNSHAKLKALH	0.0162336	63.29	63.29	_KSPTSVT(ph)PT(ph)TK_	9	2	653.788	-0.88086									0.823581	6.76288	0.0162336	63.29													1.1564	1.2273	0.75798	0.7356	0.63658	0.55479	0	0
Q63624	241	Splicing factor, arginine/serine-rich 19	Scaf1	>sp|Q63624|SFR19_RAT Splicing factor, arginine/serine-rich 19 OS=Rattus norvegicus GN=Scaf1 PE=1 SV=2	0.824112	6.70751	1	S	RFDIYDPFHPTDEAYSPPPAPEQKYDPFEPT	2.90413e-39	182.82	182.82	_FDIYDPFHPTDEAYS(ph)PPPAPEQK_	15	3	914.398	0.70559	0.824112	6.70751	2.90413e-39	182.82									1.1561	1.2268	0.90634	1.0038	0.56215	0.57428													674610	233050
Q5RK09	38	Eukaryotic translation initiation factor 3 subunit G	Eif3g	>sp|Q5RK09|EIF3G_RAT Eukaryotic translation initiation factor 3 subunit G OS=Rattus norvegicus GN=Eif3g PE=2 SV=1	0.71365	1.15896	2	T	DKCVTSELLKGIPLPTGDTSPEPELLPGDPL	4.33627e-10	117.84	95.622	_GIPLPT(ph)GDTS(ph)PEPELLPGDPLPPPK_	6	4	674.323	0.096879	0.384106	0.704925	7.25991e-10	111.65	0.620455	0	1.31643e-05	90.729	0.71365	1.15896	4.33627e-10	117.84							1.137	1.2657	0.62776	0.67777	0.56833	0.62154	1.0992	1.2104	0.66111	0.74755	0.5864	0.62938	0	0
D3ZAG5	247	Olfactory receptor	Olr360	>tr|D3ZAG5|D3ZAG5_RAT Olfactory receptor OS=Rattus norvegicus GN=Olr360 PE=3 SV=1	0.745376	4.87762	5	Y	ALSTCASHLTAVSIFYGTIIFMYLQPSSRHS	0.0547025	31.821	31.821	_ALST(ph)CASHLT(ph)AVSIFY(ph)GT(ph)IIFMYLQPS(ph)SR_	16	3	1212.16	-2.2385	0.745376	4.87762	0.0547025	31.821									1.1669	1.2264	2.494	2.1905	2.1373	1.7091													145130	14217
Q5U2M8	350	Mediator of DNA damage checkpoint protein 1	Mdc1	>sp|Q5U2M8|MDC1_RAT Mediator of DNA damage checkpoint protein 1 OS=Rattus norvegicus GN=Mdc1 PE=2 SV=2;>tr|F1LQA8|F1LQA8_RAT Mediator of DNA damage checkpoint protein 1 OS=Rattus norvegicus GN=Mdc1 PE=4 SV=1	0.983098	16.6419	2	S	GIGGPGARGVAHLQDSPTGSDTDVEEDKTAL	3.84813e-09	105.73	96.068	_GVAHLQDS(ph)PTGS(ph)DTDVEEDKTALAAPPER_	8	3	1056.13	0.3062	0.874926	8.38846	3.84813e-09	105.73					0.983098	16.6419	1.42198e-08	96.068	1.1616	1.2423	1.1992	1.3367	1.0041	1.052							1.0744	1.181	0.9628	1.0478	0.9748	1.0079	2257000	671990
Q62733	155	Lamina-associated polypeptide 2, isoform beta	Tmpo	>sp|Q62733|LAP2_RAT Lamina-associated polypeptide 2, isoform beta OS=Rattus norvegicus GN=Tmpo PE=1 SV=3;>tr|R9PXU0|R9PXU0_RAT Lamina-associated polypeptide 2, isoform beta (Fragment) OS=Rattus norvegicus GN=Tmpo PE=4 SV=1	0.773346	7.0709	2	S	LYEKKLLKLREQGAESRSSTPLPTVSSSAEN	2.90141e-06	102.59	102.59	_EQGAES(ph)RSSTPLPT(ph)VSSSAENTR_	6	3	851.028	0.19327									0.773346	7.0709	2.90141e-06	102.59													1.1185	1.2261	1.6723	1.4272	1.4951	1.3345	0	0
F1SW39	270	PC4 and SFRS1 interacting protein 1	Psip1	>tr|F1SW39|F1SW39_RAT PC4 and SFRS1 interacting protein 1 OS=Rattus norvegicus GN=Psip1 PE=2 SV=1;>sp|Q812D1|PSIP1_RAT PC4 and SFRS1-interacting protein OS=Rattus norvegicus GN=Psip1 PE=2 SV=1;>sp|Q812D1-2|PSIP1_RAT Isoform 2 of PC4 and SFRS1-interacting p	0.749482	4.45585	2;3	S	EVESKRKNLAKPGVTSTSDSEEDDDQEGEKK	2.11177e-39	190.23	143.57	_NLAKPGVTS(ph)T(ph)SDS(ph)EEDDDQEGEK_	9	3	897.659	0.10975	0.539234	1.9851	2.56637e-30	177.4	0.749482	4.45585	2.11177e-39	190.23	0.685146	0	1.79533e-29	171.35	1.1209	1.2255	1.165	1.3423	0.98759	1.0187	0.99165	1.1036	1.1693	1.3715	1.1026	1.1672	1.1368	1.2322	1.1443	1.3433	1.0177	1.1414	1032900	288010
Q9JHY8	50	DNA ligase 1	Lig1	>sp|Q9JHY8|DNLI1_RAT DNA ligase 1 OS=Rattus norvegicus GN=Lig1 PE=2 SV=1;>tr|F1M624|F1M624_RAT DNA ligase (Fragment) OS=Rattus norvegicus GN=Lig1 PE=3 SV=2	0.977186	16.3177	1	S	PPKVALKERNRAVPESDSPVKRPGRKVAQVL	8.96519e-06	99.5	99.5	_AVPES(ph)DSPVK_	5	2	554.75	1.2768					0.977186	16.3177	8.96519e-06	99.5											1.1548	1.2242	1.1192	1.1167	0.96925	0.89359							0	0
P49793	625	Nuclear pore complex protein Nup98-Nup96	Nup98	>sp|P49793|NUP98_RAT Nuclear pore complex protein Nup98-Nup96 OS=Rattus norvegicus GN=Nup98 PE=1 SV=2;>sp|P49793-2|NUP98_RAT Isoform 2 of Nuclear pore complex protein Nup98-Nup96 OS=Rattus norvegicus GN=Nup98;>tr|F1LPQ1|F1LPQ1_RAT Nuclear pore complex prot	0.674408	5.8564	1	S	LFSPVNHDSEDLASPSEYPENGERFSFLSKP	0.00156527	77.939	77.939	_NLNNSNLFSPVNHDSEDLASPS(ph)EYPENGER_	22	3	1142.49	-1.0177									0.674408	5.8564	0.00156527	77.939													1.1172	1.2233	2.5043	2.1432	2.2415	1.9988	0	0
D4A702	900	Protein Synpo2	Synpo2	>tr|D4A702|D4A702_RAT Protein Synpo2 OS=Rattus norvegicus GN=Synpo2 PE=4 SV=2	0.99246	21.3147	1	S	VVDSDTVQAHTVRAQSPTPSLPASWKYSSNV	0.00109145	83.37	83.37	_AQS(ph)PTPSLPASWK_	3	2	725.342	-0.058408	0.99246	21.3147	0.00109145	83.37									1.1656	1.2222	1.591	1.7355	1.4652	1.4873													485940	145950
F1LRJ2	907	Protein Srrm2	Srrm2	>tr|F1LRJ2|F1LRJ2_RAT Protein Srrm2 OS=Rattus norvegicus GN=Srrm2 PE=1 SV=2	0.917253	7.43694	6	S	VKAVISPRRRSHSSSSSPSPSRVTSRTPQRK	1.51599e-12	132.48	132.48	_RRS(ph)HS(ph)S(ph)SS(ph)S(ph)PS(ph)PSR_	8	2	997.774	0.079607					0.90106	6.97878	3.59526e-08	118.36	0.917253	7.43694	1.51599e-12	132.48							1.1337	1.203	1.3069	1.1723	1.2508	0.99411	1.1519	1.221	1.3359	1.072	1.1712	0.95269	0	0
Q62733	74	Lamina-associated polypeptide 2, isoform beta	Tmpo	>sp|Q62733|LAP2_RAT Lamina-associated polypeptide 2, isoform beta OS=Rattus norvegicus GN=Tmpo PE=1 SV=3	0.999602	36.749	1;2;3	T	SKGPPDFSSDEEREPTPVLGSGASVGRGRGA	3.71143e-15	134.86	108.28	_GPPDFSSDEEREPT(ph)PVLGSGASVGR_	14	3	875.061	0.1298	0.999602	36.749	3.71143e-15	134.86	0.999106	33.8553	1.3989e-10	107.25	0.999357	31.9424	1.68515e-13	118.08	1.1287	1.2363	1.8436	1.6995	1.7047	1.5177	1.0964	1.2199	1.824	1.7098	1.695	1.4583	0.51261	0.56381	0.6412	0.54562	1.2463	1.0446	8548400	2741200
Q9WU49	54	Calcium-regulated heat stable protein 1	Carhsp1	>sp|Q9WU49|CHSP1_RAT Calcium-regulated heat stable protein 1 OS=Rattus norvegicus GN=Carhsp1 PE=1 SV=1	0.499981	0	1	T	VPSPLPTRRTRTFSATVRASQGPVYKGVCKC	0.0161944	78.149	78.149	_TFS(ph)ATVR_	5	2	431.197	0.81458					0.496507	0	0.0483152	60.019	0.499981	0	0.0161944	78.149													1.1089	1.2191	0.63114	0.53764	0.56916	0.47339	0	0
M0R7I3	580	Protein Larp4 (Fragment)	Larp4	>tr|M0R7I3|M0R7I3_RAT Protein Larp4 (Fragment) OS=Rattus norvegicus GN=Larp4 PE=4 SV=1	0.824738	6.74486	1	S	AAPKDVLNPVPVPVSSPTTTKPSRANTASPC	2.90569e-09	121.21	121.21	_DVLNPVPVPVSS(ph)PTTTKPSR_	12	3	724.375	0.25371	0.824738	6.74486	2.90569e-09	121.21	0.576303	1.37919	7.93653e-09	111.13					1.1113	1.2184	0.6788	0.77264	0.62998	0.68285	1.0779	1.1957	0.60959	0.64891	0.60848	0.65446							2231300	803800
Q9WVP7	29	Activity and neurotransmitter-induced early gene protein 4	Dclk1	>tr|Q9WVP7|Q9WVP7_RAT Activity and neurotransmitter-induced early gene protein 4 OS=Rattus norvegicus GN=Dclk1 PE=4 SV=1;>sp|O08875|DCLK1_RAT Serine/threonine-protein kinase DCLK1 OS=Rattus norvegicus GN=Dclk1 PE=2 SV=1	0.983672	19.9511	3;4	T	QLSTPRSGKSPSPSPTSPGSLRKQRDLYRPL	0.000144042	93.424	66.52	_SGKS(ph)PSPS(ph)PT(ph)S(ph)PGSLRK_	10	3	663.922	0.016209	0.535623	0.950369	0.000144042	93.424	0.487462	0	0.0214283	58.32	0.983672	19.9511	0.0102248	85.988	1.047	1.1416	0.58768	0.65922	0.58011	0.61237							1.1105	1.2167	0.50125	0.59431	0.43809	0.49718	1281800	473660
Q9WVP7	27	Activity and neurotransmitter-induced early gene protein 4	Dclk1	>tr|Q9WVP7|Q9WVP7_RAT Activity and neurotransmitter-induced early gene protein 4 OS=Rattus norvegicus GN=Dclk1 PE=4 SV=1;>sp|O08875|DCLK1_RAT Serine/threonine-protein kinase DCLK1 OS=Rattus norvegicus GN=Dclk1 PE=2 SV=1	0.993969	22.5648	3;4	S	GSQLSTPRSGKSPSPSPTSPGSLRKQRDLYR	5.40068e-06	104.45	65.085	_SGKS(ph)PS(ph)PS(ph)PTS(ph)PGSLRK_	8	3	663.922	-0.0029823	0.993969	22.5648	0.000454071	81.878	0.989589	18.1147	0.000775385	77.689	0.847508	7.35712	5.40068e-06	104.45	1.1109	1.2153	0.49304	0.5662	0.44696	0.46174	1.1119	1.2368	0.49788	0.5829	0.44447	0.47028	1.0586	1.1646	0.55805	0.68058	0.52093	0.60947	974330	374000
Q6YDN7	42	Anaphase-promoting complex subunit CDC26	Cdc26	>sp|Q6YDN7|CDC26_RAT Anaphase-promoting complex subunit CDC26 OS=Rattus norvegicus GN=Cdc26 PE=3 SV=1	0.839185	7.17583	1	S	EARKKQKEDVEGVGTSDGEGAAGLSSDPKSR	0.000159097	81.884	69.765	_QKEDVEGVGTS(ph)DGEGAAGLSSDPK_	11	3	805.018	-0.31126	0.839185	7.17583	0.00241379	69.765	0.803246	6.11096	0.000159097	81.884	0.499972	0	0.0116238	61.222	1.1837	1.2506	1.2173	1.352	1.0569	1.1173	1.0957	1.1824	1.1495	1.2535	0.99302	1.0307	1.1683	1.2551	1.0903	1.1807	1.0325	1.0492	424630	90328
Q99M64	461	Phosphatidylinositol 4-kinase type 2-alpha	Pi4k2a	>sp|Q99M64|P4K2A_RAT Phosphatidylinositol 4-kinase type 2-alpha OS=Rattus norvegicus GN=Pi4k2a PE=1 SV=1	0.856945	11.5357	1	S	PPVIVETARSHQRSSSESYTQSFQSRKPFFS	0.00740757	73.498	73.498	_SSS(ph)ESYTQSFQSR_	3	2	787.312	-0.8296									0.856945	11.5357	0.00740757	73.498													1.1219	1.2147	1.4655	1.1965	1.3063	1.0917	0	0
Q9EPJ0	223	Nuclear ubiquitous casein and cyclin-dependent kinase substrate 1	Nucks1	>sp|Q9EPJ0|NUCKS_RAT Nuclear ubiquitous casein and cyclin-dependent kinase substrate 1 OS=Rattus norvegicus GN=Nucks1 PE=1 SV=1	1	72.4016	1;3;4	S	EDEEAESPPEKKTSASPPLEKSGDEGSEDEA	9.43891e-22	145.03	125.97	_TSAS(ph)PPLEK_	4	2	505.234	-0.21561	1	72.4016	0.000856585	125.97	0.999994	52.4893	9.43891e-22	145.03	0.999976	46.5596	0.00467397	89.189	1.1169	1.2263	0.61507	0.6996	0.55884	0.60581	1.0869	1.2022	0.64154	0.68614	0.58838	0.63635	1.1012	1.2133	0.61756	0.69816	0.55523	0.59593	7518500	2612600
Q4V7E8	137	Leucine-rich repeat flightless-interacting protein 2	Lrrfip2	>sp|Q4V7E8|LRRF2_RAT Leucine-rich repeat flightless-interacting protein 2 OS=Rattus norvegicus GN=Lrrfip2 PE=2 SV=1	0.518704	2.2596	1	S	TPLSGNSSRRGSGDTSSLIDPDTSLSELRES	6.11196e-06	101.53	101.53	_RGSGDTS(ph)SLIDPDTSLSELR_	7	3	729.337	0.31402	0.518704	2.2596	6.11196e-06	101.53									1.1111	1.2119	0.85587	0.78928	0.76531	0.68257													1657200	420330
F1LRJ2	1990	Protein Srrm2	Srrm2	>tr|F1LRJ2|F1LRJ2_RAT Protein Srrm2 OS=Rattus norvegicus GN=Srrm2 PE=1 SV=2	1	82.1708	2	T	RSRTPPAIRRRSRSRTPLLPRKRSRSRSPLA	0.0142954	82.171	82.171	_S(ph)RT(ph)PLLPR_	3	3	367.174	-0.063842									1	82.1708	0.0142954	82.171													1.1243	1.2107	1.6728	1.3981	1.7128	1.4887	0	0
Q4V8B4	564	Chromatin assembly factor 1, subunit B (P60)	Chaf1b	>tr|Q4V8B4|Q4V8B4_RAT Chromatin assembly factor 1, subunit B (P60) OS=Rattus norvegicus GN=Chaf1b PE=2 SV=1	0.99002	21.039	1	S	KRPKLEEQEGDTQSLSPDETSKSA_______	0.0031797	81.346	81.346	_LEEQEGDTQSLS(ph)PDETSK_	12	3	691.623	0.13573					0.934238	12.3732	0.0324096	63.869	0.99002	21.039	0.0031797	81.346							1.0813	1.1969	6.5502	7.0131	6.0577	6.5598	1.1075	1.2244	3.9228	4.4479	3.5422	3.801	0	0
D3ZF26	1596	Protein Tnks1bp1	Tnks1bp1	>tr|D3ZF26|D3ZF26_RAT Protein Tnks1bp1 OS=Rattus norvegicus GN=Tnks1bp1 PE=1 SV=1	1	122.81	2	S	RLFQDSTEPRASRVPSSDEEVVEEPQSRRTR	1.12393e-26	182.17	172.37	_VPS(ph)S(ph)DEEVVEEPQSR_	3	2	923.861	0.72689	1	93.5801	1.12393e-26	182.17	1	86.8828	7.20193e-21	169.43	1	122.81	5.22392e-21	172.37	1.1611	1.2323	0.78849	0.73179	0.68879	0.59275	1.0493	1.1259	0.75924	0.71132	0.70795	0.56402	1.1156	1.2086	0.80835	0.68488	0.77993	0.69006	778590	245820
D3ZF26	1597	Protein Tnks1bp1	Tnks1bp1	>tr|D3ZF26|D3ZF26_RAT Protein Tnks1bp1 OS=Rattus norvegicus GN=Tnks1bp1 PE=1 SV=1	1	112.794	2	S	LFQDSTEPRASRVPSSDEEVVEEPQSRRTRM	1.12393e-26	182.17	172.37	_VPS(ph)S(ph)DEEVVEEPQSR_	4	2	923.861	0.72689	1	93.5801	1.12393e-26	182.17	1	89.6061	7.20193e-21	169.43	1	112.794	5.22392e-21	172.37	1.1611	1.2323	0.78849	0.73179	0.68879	0.59275	1.0493	1.1259	0.75924	0.71132	0.70795	0.56402	1.1156	1.2086	0.80835	0.68488	0.77993	0.69006	778590	245820
E9PST5	1004	Protein Acin1	Acin1	>tr|E9PST5|E9PST5_RAT Protein Acin1 OS=Rattus norvegicus GN=Acin1 PE=1 SV=1	1	98.5763	1	S	VSITIDDPVRTAQVPSPPRGKISNIVHISNL	4.04913e-25	133.05	122.33	_TAQVPS(ph)PPR_	6	2	516.747	-0.13421	1	99.3134	0.0006172	128.85	1	101.24	4.04913e-25	133.05	1	98.5763	9.95133e-19	122.33	1.1702	1.2761	1.4526	1.3401	1.2477	1.1146	0.90919	1.0137	1.5975	1.5948	1.7738	1.6708	1.097	1.2067	1.4782	1.2571	1.3475	1.1376	1267000	378880
D3ZTQ1	863	Splicing factor, suppressor of white-apricot homolog	Sfswap	>sp|D3ZTQ1|SFSWA_RAT Splicing factor, suppressor of white-apricot homolog OS=Rattus norvegicus GN=Sfswap PE=2 SV=1	0.982247	16.601	3	S	KKKRRSRSRTKAKARSQSTSPSKQAAQRPSA	0.000132658	106.58	91.076	_ARS(ph)QS(ph)TS(ph)PSK_	3	2	644.722	0.07178	0.957541	10.5187	0.000132658	106.58	0.95028	9.66788	0.0149073	55.66	0.982247	16.601	0.000301194	91.076	1.1795	1.2604	1.5559	1.6238	1.3342	1.3354	1.0662	1.1147	1.318	1.3078	1.3837	1.258	1.1184	1.2091	1.5191	1.493	1.411	1.2559	258550	66516
D3ZTQ1	865	Splicing factor, suppressor of white-apricot homolog	Sfswap	>sp|D3ZTQ1|SFSWA_RAT Splicing factor, suppressor of white-apricot homolog OS=Rattus norvegicus GN=Sfswap PE=2 SV=1	0.814365	6.31681	3	S	KRRSRSRTKAKARSQSTSPSKQAAQRPSAHS	0.000132658	106.58	91.076	_ARS(ph)QS(ph)TS(ph)PSK_	5	2	644.722	0.07178	0.521648	0	0.000132658	106.58	0.539478	0	0.0149073	55.66	0.814365	6.31681	0.000301194	91.076	1.1795	1.2604	1.5559	1.6238	1.3342	1.3354	1.0662	1.1147	1.318	1.3078	1.3837	1.258	1.1184	1.2091	1.5191	1.493	1.411	1.2559	258550	66516
D3ZTQ1	867	Splicing factor, suppressor of white-apricot homolog	Sfswap	>sp|D3ZTQ1|SFSWA_RAT Splicing factor, suppressor of white-apricot homolog OS=Rattus norvegicus GN=Sfswap PE=2 SV=1	0.99575	24.6739	3	S	RSRSRTKAKARSQSTSPSKQAAQRPSAHSAH	0.000132658	106.58	106.58	_ARS(ph)QS(ph)TS(ph)PSK_	7	2	644.722	0.051936	0.99575	24.6739	0.000132658	106.58	0.970652	11.97	0.0149073	55.66	0.994134	24.6893	0.000301194	91.076	1.1795	1.2604	1.5559	1.6238	1.3342	1.3354	1.0662	1.1147	1.318	1.3078	1.3837	1.258	1.1184	1.2091	1.5191	1.493	1.411	1.2559	258550	66516
G3V824	2469	Insulin-like growth factor 2 receptor, isoform CRA_b	Igf2r	>tr|G3V824|G3V824_RAT Insulin-like growth factor 2 receptor, isoform CRA_b OS=Rattus norvegicus GN=Igf2r PE=4 SV=1	1	82.8505	2	S	FRPGQRKPTTPAKLVSFHDDSDEDLLHI___	0.00360033	93.623	82.85	_LVS(ph)FHDDS(ph)DEDLLHI_	3	3	638.923	0.074258	1	78.3239	0.0174481	78.324	1	93.6229	0.00360033	93.623	1	82.8505	0.012609	82.85	1.1528	1.2316	3.6905	3.2987	3.2012	2.6106	0.95169	1.0233	2.7592	2.5711	2.8992	2.3119	1.1195	1.2074	2.9021	2.4508	2.5922	2.3052	230860	36534
Q99PD6	188	Transforming growth factor beta-1-induced transcript 1 protein	Tgfb1i1	>sp|Q99PD6|TGFI1_RAT Transforming growth factor beta-1-induced transcript 1 protein OS=Rattus norvegicus GN=Tgfb1i1 PE=1 SV=2	0.561485	0	2	T	HLPASGPPQPPAVSPTREGCPSPPGQTNKGS	4.92517e-09	97.124	97.124	_VQNHLPASGPPQPPAVS(ph)PTREGCPS(ph)PPGQTNK_	19	4	866.397	0.15094	0.504658	0	5.00475e-06	85.595	0.561485	0	4.92517e-09	97.124					1.0599	1.1564	0.64087	0.71698	0.50835	0.53429	1.13	1.2599	0.61737	0.66372	0.54643	0.57966							1212300	407010
F1LRJ2	1216	Protein Srrm2	Srrm2	>tr|F1LRJ2|F1LRJ2_RAT Protein Srrm2 OS=Rattus norvegicus GN=Srrm2 PE=1 SV=2	0.878232	8.58075	1	T	MEVEKSEQPLSQVLPTLSPEHKEMSASNFES	8.838e-19	145.71	145.71	_SEQPLSQVLPT(ph)LSPEHK_	11	3	657.326	0.16975					0.878232	8.58075	8.838e-19	145.71	0.643706	2.56879	6.05144e-08	111.64							1.0814	1.2033	0.78461	0.83788	0.74624	0.78771	0.97665	1.0528	0.73965	0.81713	0.74605	0.78267	0	0
Q5U205	218	Protein Stard3nl	Stard3nl	>tr|Q5U205|Q5U205_RAT Protein Stard3nl OS=Rattus norvegicus GN=Stard3nl PE=2 SV=1	0.993034	22.2433	3	S	LSDGQFYSPPESEAGSEEEAEEKQDSEKPLL	5.49292e-05	71.988	71.988	_AALIPAGLSDGQFYS(ph)PPES(ph)EAGS(ph)EEEAEEKQDSEKPLLEL_	23	4	1125.99	0.51781	0.993034	22.2433	5.49292e-05	71.988									1.105	1.2028	1.7692	2.0655	1.684	1.7185	1.0275	1.143	1.7637	2.0272	1.4534	1.5304							1475000	320390
Q562A2	1053	Zinc finger RNA-binding protein	Zfr	>sp|Q562A2|ZFR_RAT Zinc finger RNA-binding protein OS=Rattus norvegicus GN=Zfr PE=1 SV=2	1	85.9091	1	S	NQRFNIHNNRKRRRDSDGVDGFEAEGKKDKK	0.01089	85.909	85.909	_RRDS(ph)DGVDGFEAEGK_	4	3	573.244	0.27301	1	85.9091	0.01089	85.909									1.13	1.2028	1.1559	1.1973	1.023	1.0186													199700	52023
G3V9Q3	104	Heterogeneous nuclear ribonucleoprotein H	Hnrnph1	>tr|G3V9Q3|G3V9Q3_RAT Heterogeneous nuclear ribonucleoprotein H OS=Rattus norvegicus GN=Hnrnph1 PE=4 SV=1;>sp|Q6AY09|HNRH2_RAT Heterogeneous nuclear ribonucleoprotein H2 OS=Rattus norvegicus GN=Hnrnph2 PE=1 SV=1;>sp|Q8VHV7|HNRH1_RAT Heterogeneous nuclear r	0.999874	40.7932	1	S	NNVEMDWVLKHTGPNSPDTANDGFVRLRGLP	5.42494e-17	155.16	155.16	_HTGPNS(ph)PDTANDGFVR_	6	2	882.87	-0.09321	0.995089	23.0739	1.03818e-16	148.52	0.998033	27.0573	1.03818e-16	148.52	0.999874	40.7932	5.42494e-17	155.16	1.1332	1.1931	1.8645	1.749	1.5498	1.3514	1.1032	1.1834	1.8571	1.7415	1.5231	1.2133	1.2179	1.3253	2.0194	1.7133	1.5146	1.3234	1240300	289200
D3ZF26	490	Protein Tnks1bp1	Tnks1bp1	>tr|D3ZF26|D3ZF26_RAT Protein Tnks1bp1 OS=Rattus norvegicus GN=Tnks1bp1 PE=1 SV=1	0.734634	5.73958	2	S	TFPTRPSGLGVCRLDSPPPSPITEASEAAEA	0.00583811	76.799	76.799	_LDS(ph)PPPS(ph)PITEASEAAEAAEAGNWAASGR_	3	3	1004.76	0.17278	0.734634	5.73958	0.00583811	76.799									1.1236	1.1988	1.2024	1.1061	1.0702	0.9109													342380	73738
D3ZF26	494	Protein Tnks1bp1	Tnks1bp1	>tr|D3ZF26|D3ZF26_RAT Protein Tnks1bp1 OS=Rattus norvegicus GN=Tnks1bp1 PE=1 SV=1	0.695618	5.73958	2	S	RPSGLGVCRLDSPPPSPITEASEAAEAAEAG	0.00583811	76.799	76.799	_LDS(ph)PPPS(ph)PITEASEAAEAAEAGNWAASGR_	7	3	1004.76	0.17278	0.695618	5.73958	0.00583811	76.799									1.1236	1.1988	1.2024	1.1061	1.0702	0.9109													342380	73738
B2RYB3	784	Protein Srrm1	Srrm1	>tr|B2RYB3|B2RYB3_RAT Protein Srrm1 OS=Rattus norvegicus GN=Srrm1 PE=2 SV=1	0.999556	35.6496	3	S	APPSPVQSQSPSTNWSPAAPAKKAKSPTPSP	3.05772e-06	101.45	101.45	_KPPAPPS(ph)PVQSQS(ph)PSTNWS(ph)PAAPAK_	19	3	923.069	-0.099603	0.988579	20.4137	0.00258152	89.356					0.999556	35.6496	3.05772e-06	101.45	1.1487	1.1988	0.47396	0.52898	0.41262	0.43191							0.61374	0.66112	0.38502	0.43055	0.59592	0.62708	583560	324280
D4A450	543	Protein Bclaf1	Bclaf1	>tr|D4A450|D4A450_RAT Protein Bclaf1 OS=Rattus norvegicus GN=Bclaf1 PE=1 SV=2	0.995827	23.7772	2	T	KESAKQKFHDSEGDDTEETEDYRQFRKSVLA	0.0215045	89.992	89.992	_FHDS(ph)EGDDT(ph)EETEDYR_	9	3	702.228	0.39636									0.995827	23.7772	0.0215045	89.992													1.1079	1.1983	1.7792	1.477	1.6058	1.3723	0	0
D3ZFD0	2031	Uncharacterized protein	Myo18a	>tr|D3ZFD0|D3ZFD0_RAT Uncharacterized protein OS=Rattus norvegicus GN=Myo18a PE=1 SV=2	0.970623	17.9024	1;2	S	PVDSISRPRFSHNYLSDSDTEAKLTETNA__	3.19844e-14	136.02	62.14	_FS(ph)HNYLS(ph)DSDTEAK_	7	3	591.885	0.31861					0.970623	17.9024	3.19844e-14	136.02	0.964292	14.6386	0.0419031	74.141							1.1472	1.1978	1.0613	1.0516	0.9251	0.83806	1.0696	1.1445	0.69771	0.75537	0.70048	0.72253	0	0
G3V818	16	Alpha-parvin	Parva	>tr|G3V818|G3V818_RAT Alpha-parvin OS=Rattus norvegicus GN=Parva PE=4 SV=1;>sp|Q9HB97|PARVA_RAT Alpha-parvin OS=Rattus norvegicus GN=Parva PE=1 SV=2	0.798226	6.0608	2	T	MATSPQKSPSVPKSPTPKSPPSRKKDDSFLG	0.00546564	71.279	71.279	_SPSVPKS(ph)PT(ph)PKSPPSR_	9	3	603.616	0.29999					0.798226	6.0608	0.00546564	71.279											1.0745	1.1976	0.61218	0.71178	0.56497	0.59669							0	0
Q8VHK7	132	Hepatoma-derived growth factor	Hdgf	>sp|Q8VHK7|HDGF_RAT Hepatoma-derived growth factor OS=Rattus norvegicus GN=Hdgf PE=1 SV=2;>tr|F1LPC7|F1LPC7_RAT Hepatoma-derived growth factor OS=Rattus norvegicus GN=Hdgf PE=1 SV=1	1	120.535	2	S	EAHEGDGDKKGNAEGSSDEEGKLVIDEPAKE	8.11287e-15	139.81	120.54	_GNAEGS(ph)S(ph)DEEGKLVIDEPAKEK_	6	3	821.351	-0.32825	1	53.9679	2.17728e-14	131.54	1	139.813	8.11287e-15	139.81	1	120.535	9.73979e-10	120.54	1.0882	1.196	0.67012	0.73359	0.60858	0.63311	1.0452	1.1638	0.52955	0.64859	0.51376	0.54167	1.0481	1.1528	0.56046	0.66099	0.52854	0.57131	12204000	4384300
Q8VHK7	133	Hepatoma-derived growth factor	Hdgf	>sp|Q8VHK7|HDGF_RAT Hepatoma-derived growth factor OS=Rattus norvegicus GN=Hdgf PE=1 SV=2;>tr|F1LPC7|F1LPC7_RAT Hepatoma-derived growth factor OS=Rattus norvegicus GN=Hdgf PE=1 SV=1	1	120.535	2	S	AHEGDGDKKGNAEGSSDEEGKLVIDEPAKEK	8.11287e-15	139.81	120.54	_GNAEGS(ph)S(ph)DEEGKLVIDEPAKEK_	7	3	821.351	-0.32825	1	53.9679	2.17728e-14	131.54	1	139.813	8.11287e-15	139.81	1	120.535	9.73979e-10	120.54	1.0882	1.196	0.67012	0.73359	0.60858	0.63311	1.0452	1.1638	0.52955	0.64859	0.51376	0.54167	1.0481	1.1528	0.56046	0.66099	0.52854	0.57131	12204000	4384300
P82995	263	Heat shock protein HSP 90-alpha	Hsp90aa1	>sp|P82995|HS90A_RAT Heat shock protein HSP 90-alpha OS=Rattus norvegicus GN=Hsp90aa1 PE=1 SV=3	1	87.7638	1	S	EEKESDDKPEIEDVGSDEEEEEKKDGDKKKK	2.84519e-43	189.77	118.36	_ESDDKPEIEDVGS(ph)DEEEEEKK_	13	3	839.341	0.33244	1	95.9656	2.34563e-38	180.62	1	87.7638	1.09882e-38	189.77	1	146.143	4.02504e-21	159.73	1.0901	1.1888	0.38239	0.42034	0.34375	0.3576	1.0768	1.1961	0.39021	0.46336	0.36666	0.38991	1.079	1.1908	0.38279	0.44518	0.3485	0.37106	9082100	3544600
D3ZP96	41	Protein Mcm2	Mcm2	>tr|D3ZP96|D3ZP96_RAT Protein Mcm2 OS=Rattus norvegicus GN=Mcm2 PE=3 SV=2	0.75663	5.61806	1	S	TSSPGRSSRRADALTSSPGRDLPPFEDESEG	0.00395304	71.513	71.513	_RADALTS(ph)SPGR_	7	2	605.782	0.38501					0.75663	5.61806	0.00395304	71.513											1.0957	1.1944	0.65934	0.61704	0.64726	0.52248							0	0
P15791	371	Calcium/calmodulin-dependent protein kinase type II subunit delta	Camk2d	>sp|P15791|KCC2D_RAT Calcium/calmodulin-dependent protein kinase type II subunit delta OS=Rattus norvegicus GN=Camk2d PE=1 SV=1;>sp|P15791-4|KCC2D_RAT Isoform Delta 4 of Calcium/calmodulin-dependent protein kinase type II subunit delta OS=Rattus norvegicus	0.979661	16.8274	1	T	HNPDGNKESTESSNTTIEDEDVKARKQEIIK	1.14424e-97	293.09	293.09	_ESTESSNTT(ph)IEDEDVK_	9	2	932.373	-0.029568	0.979661	16.8274	1.14424e-97	293.09	0.83435	7.02184	8.02536e-82	268.65	0.8121	6.35704	4.57769e-82	276.26	1.1311	1.1882	0.58314	0.63606	0.51873	0.52725	1.2465	1.3352	0.61567	0.64169	0.50398	0.51758	1.0945	1.1938	0.5503	0.57374	0.54616	0.5393	469770	170740
G3V8L3	407	Lamin A, isoform CRA_b	Lmna	>tr|G3V8L3|G3V8L3_RAT Lamin A, isoform CRA_b OS=Rattus norvegicus GN=Lmna PE=1 SV=1;>sp|P48679|LMNA_RAT Prelamin-A/C OS=Rattus norvegicus GN=Lmna PE=1 SV=1	0.987186	21.3543	2	S	SPTSQRSRGRASSHSSQSQGGGSVTKKRKLE	3.33498e-17	155.49	155.49	_AS(ph)SHSS(ph)QSQGGGSVTK_	6	2	832.819	0.0024166	0.986025	19.2303	8.53603e-13	133.98	0.987186	21.3543	3.33498e-17	155.49	0.964962	16.542	6.56285e-13	136.46	1.0875	1.1458	1.871	2.0405	1.7745	1.8073	1.1278	1.2142	1.9356	1.9789	1.8432	1.8364	1.0873	1.1914	1.8887	1.9764	1.7403	1.7316	445700	115440
Q5RK09	41	Eukaryotic translation initiation factor 3 subunit G	Eif3g	>sp|Q5RK09|EIF3G_RAT Eukaryotic translation initiation factor 3 subunit G OS=Rattus norvegicus GN=Eif3g PE=2 SV=1	0.898749	8.60758	1;2	T	VTSELLKGIPLPTGDTSPEPELLPGDPLPPP	7.88834e-15	127.5	119.38	_GIPLPTGDT(ph)S(ph)PEPELLPGDPLPPPK_	9	4	674.323	0.079053	0.898749	8.60758	7.88834e-15	127.5	0.620455	0	1.31643e-05	90.729	0.666667	0	4.33627e-10	117.84	1.0888	1.1913	0.66396	0.74214	0.59764	0.6209	1.137	1.2657	0.62776	0.67777	0.56833	0.62154	1.0992	1.2104	0.66111	0.74755	0.5864	0.62938	5393300	1998900
Q99JD4	513	CLIP-associating protein 2	Clasp2	>sp|Q99JD4|CLAP2_RAT CLIP-associating protein 2 OS=Rattus norvegicus GN=Clasp2 PE=2 SV=1	0.999797	36.9235	1	S	KRSKIPRSQGCSREASPSRLSVARSSRIPRP	1.5193e-05	95.909	84.498	_EAS(ph)PSR_	3	2	363.645	-0.32797	0.999797	36.9235	0.00205923	84.498	0.997967	26.9088	0.0140352	82.279	0.998665	28.7399	1.5193e-05	95.909	0.90304	0.95521	0.57886	0.53987	0.64102	0.55499	0.99756	1.0743	0.77268	0.69142	0.72281	0.57639	1.2201	1.3192	0.75609	0.62814	0.61969	0.53053	415720	170300
F1LR10	488	Epithelial protein lost in neoplasm	Lima1	>tr|F1LR10|F1LR10_RAT Epithelial protein lost in neoplasm OS=Rattus norvegicus GN=Lima1 PE=1 SV=2	0.999963	44.3544	1	S	LGRPAQPPSAGETPHSPGVEDAPIAKVGVLA	3.89443e-34	177.82	177.82	_GENEETLGRPAQPPSAGETPHS(ph)PGVEDAPIAK_	22	3	1106.85	-0.10326	0.999963	44.3544	3.89443e-34	177.82	0.999937	41.9764	3.43971e-25	153.12	0.999335	31.77	3.45958e-26	161.49	1.0642	1.1712	1.299	1.4694	1.2633	1.3708	1.1423	1.2712	1.3462	1.4221	1.1542	1.2302	1.1518	1.2635	1.4861	1.6568	1.4131	1.4812	14256000	4002700
D3ZWJ9	30	Protein RGD1306151	RGD1306151	>tr|D3ZWJ9|D3ZWJ9_RAT Protein RGD1306151 OS=Rattus norvegicus GN=RGD1306151 PE=4 SV=1	0.999954	43.3331	2	S	KSPDLGEYDPLTQADSDESEDDLVLNLQQKN	3.48269e-40	138.49	138.49	_SPDLGEYDPLTQADS(ph)DES(ph)EDDLVLNLQQK_	15	3	1132.14	0.36413	0.999954	43.3331	2.54463e-26	138.49									1.1342	1.1901	0.89666	0.97808	0.79054	0.80286													480160	191150
D3ZWJ9	33	Protein RGD1306151	RGD1306151	>tr|D3ZWJ9|D3ZWJ9_RAT Protein RGD1306151 OS=Rattus norvegicus GN=RGD1306151 PE=4 SV=1	1	66.4533	2	S	DLGEYDPLTQADSDESEDDLVLNLQQKNGGV	3.48269e-40	138.49	138.49	_SPDLGEYDPLTQADS(ph)DES(ph)EDDLVLNLQQK_	18	3	1132.14	0.36413	1	66.4533	2.54463e-26	138.49									1.1342	1.1901	0.89666	0.97808	0.79054	0.80286													480160	191150
B2RYB3	741	Protein Srrm1	Srrm1	>tr|B2RYB3|B2RYB3_RAT Protein Srrm1 OS=Rattus norvegicus GN=Srrm1 PE=2 SV=1	1	129.11	1;2;3	S	RVSRTPEPKKIKKAASPSPQSVRRVSSSRSV	3.8075e-22	146.59	129.11	_KAAS(ph)PS(ph)PQS(ph)VR_	4	2	684.262	-0.22091	1	107.016	2.11366e-15	131.86	1	108.34	3.8075e-22	146.59	1	129.11	4.2108e-06	129.11	1.0658	1.14	0.8183	0.8367	0.77483	0.74633	1.0217	1.0993	1.3315	1.2487	1.2528	1.0057	1.1718	1.2885	1.3886	1.1902	1.207	1.0788	1677700	545130
M0R9D5	5229	Uncharacterized protein	Ahnak	>tr|M0R9D5|M0R9D5_RAT Uncharacterized protein OS=Rattus norvegicus GN=Ahnak PE=1 SV=1	1	104.474	1;2;3	S	ASVSGSKGDLKSSKASLGSLEGEAEAETSSP	1.97227e-29	175.39	139.95	_AS(ph)LGS(ph)LEGEAEAETSSPK_	2	2	961.887	0.55826	1	98.5827	1.45555e-14	139.16	0.999996	55.4814	5.86614e-29	166.03	1	104.474	1.97227e-29	175.39	1.0471	1.1378	1.3685	1.553	1.2841	1.287	1.0663	1.1864	0.97348	1.1002	0.92071	1.0627	1.0767	1.1417	1.3098	1.4276	1.1945	1.239	16711000	5483600
Q8R2H7	366	Trafficking kinesin-binding protein 2	Trak2	>sp|Q8R2H7|TRAK2_RAT Trafficking kinesin-binding protein 2 OS=Rattus norvegicus GN=Trak2 PE=1 SV=2;>sp|Q8R2H7-2|TRAK2_RAT Isoform 2 of Trafficking kinesin-binding protein 2 OS=Rattus norvegicus GN=Trak2	0.949444	11.9435	3	Y	RNKAGPSAHLCFSQAYGVFAGESLAAEIEGT	0.0535789	38.843	38.843	_AGPSAHLCFS(ph)QAY(ph)GVFAGES(ph)LAAEIEGTM(ox)R_	13	4	846.594	-0.54274	0.949444	11.9435	0.0535789	38.843									1.1177	1.1857	5.5569	5.1816	4.9719	4.5145													673340	52416
D3ZTQ1	866	Splicing factor, suppressor of white-apricot homolog	Sfswap	>sp|D3ZTQ1|SFSWA_RAT Splicing factor, suppressor of white-apricot homolog OS=Rattus norvegicus GN=Sfswap PE=2 SV=1	0.539478	0	3	T	RRSRSRTKAKARSQSTSPSKQAAQRPSAHSA	0.000132658	106.58	55.66	_ARS(ph)QS(ph)TS(ph)PSK_	6	2	644.722	0.076241	0.521648	0	0.000132658	106.58	0.539478	0	0.0149073	55.66					1.1795	1.2604	1.5559	1.6238	1.3342	1.3354	1.0662	1.1147	1.318	1.3078	1.3837	1.258							258550	66516
B2RYB3	718	Protein Srrm1	Srrm1	>tr|B2RYB3|B2RYB3_RAT Protein Srrm1 OS=Rattus norvegicus GN=Srrm1 PE=2 SV=1	0.996618	26.0952	2;4	S	VRRGASASPQGRQSPSPSTRPIRRVSRTPEP	3.94907e-05	114.31	74.584	_GAS(ph)AS(ph)PQGRQS(ph)PS(ph)PSTRPIR_	13	3	786.313	0.29608					0.995129	25.9082	3.94907e-05	114.31	0.996618	26.0952	0.000619071	74.584							1.062	1.1851	0.88853	0.8307	0.86156	0.71292	1.0386	1.145	1.1898	1.0113	1.1884	1.0053	0	0
D3ZVH2	220	Protein RGD1560831	RGD1560831	>tr|D3ZVH2|D3ZVH2_RAT Protein RGD1560831 OS=Rattus norvegicus GN=RGD1560831 PE=3 SV=1;>sp|P62909|RS3_RAT 40S ribosomal protein S3 OS=Rattus norvegicus GN=Rps3 PE=1 SV=1	0.891974	10.0479	1	T	PDHVSIVEPKDEILPTTPISEQKGGKPEPHA	3.08491e-07	111.94	111.94	_DEILPT(ph)TPISEQK_	6	2	775.871	0.21399					0.891974	10.0479	3.08491e-07	111.94	0.499988	0	4.95705e-05	103.88							1.0698	1.1843	1.1328	1.2042	1.0577	1.1241	0.98222	1.0587	1.0947	1.1303	1.1377	1.1005	0	0
G3V9F3	297	Myosin phosphatase Rho-interacting protein	Mprip	>tr|G3V9F3|G3V9F3_RAT Myosin phosphatase Rho-interacting protein OS=Rattus norvegicus GN=Mprip PE=4 SV=1;>sp|Q9ERE6|MPRIP_RAT Myosin phosphatase Rho-interacting protein OS=Rattus norvegicus GN=Mprip PE=2 SV=1;>sp|Q9ERE6-2|MPRIP_RAT Isoform 2 of Myosin phos	0.991497	23.7843	1	S	DLRAEEQLPPLLSPPSPSTPHSRRSQVIEKF	2.4831e-21	160.45	160.45	_AEEQLPPLLSPPS(ph)PSTPHSR_	13	3	740.695	-0.19819	0.434281	0.0870835	4.0621e-09	117.35	0.866211	11.4846	3.66205e-14	136.92	0.991497	23.7843	2.4831e-21	160.45							1.0794	1.2011	1.4243	1.3314	1.285	1.0737	1.0808	1.1673	1.309	1.1078	1.3342	1.1519	0	0
P22734	260	Catechol O-methyltransferase	Comt	>sp|P22734|COMT_RAT Catechol O-methyltransferase OS=Rattus norvegicus GN=Comt PE=1 SV=2;>sp|P22734-2|COMT_RAT Isoform 2 of Catechol O-methyltransferase OS=Rattus norvegicus GN=Comt	0.724842	4.21043	1	S	KVVDGLEKAIYQGPSSPDKS___________	2.17973e-05	90.707	90.707	_AIYQGPSS(ph)PDKS_	8	2	665.29	0.14107	0.596604	1.71181	0.0435278	73.887					0.724842	4.21043	2.17973e-05	90.707	1.1214	1.1996	1.0194	1.1348	0.92707	0.95056							1.0982	1.1667	0.99078	1.0837	0.93613	0.97389	729220	214820
Q700K0	751	SCO-spondin	Sspo	>sp|Q700K0|SSPO_RAT SCO-spondin OS=Rattus norvegicus GN=Sspo PE=2 SV=1	0.908345	10.3075	4	Y	RCPLVDNTPLSSCSTYSQRLAFAEAACAALH	0.0487475	48.423	48.423	_CPLVDNT(ph)PLS(ph)SCST(ph)Y(ph)SQR_	15	2	1202.91	-1.7503									0.908345	10.3075	0.0487475	48.423													1.1259	1.1827	7.1272	5.7189	6.3302	5.115	0	0
Q9EPJ0	54	Nuclear ubiquitous casein and cyclin-dependent kinase substrate 1	Nucks1	>sp|Q9EPJ0|NUCKS_RAT Nuclear ubiquitous casein and cyclin-dependent kinase substrate 1 OS=Rattus norvegicus GN=Nucks1 PE=1 SV=1	0.996904	25.0784	2;3	S	SSPREAKNKRRSGKNSQEDSEDSEEKDVKTK	9.00232e-09	119.54	113.65	_SGKNS(ph)QEDS(ph)EDS(ph)EEKDVK_	5	2	1125.89	0.18909	0.996904	25.0784	9.00232e-09	119.54	0.903011	7.22138	8.40875e-07	108.55	0.99632	24.3393	1.84946e-08	111.66	1.04	1.1409	0.7924	0.86632	0.86251	0.89728	1.142	1.2659	0.95819	1.1722	0.87045	0.89873	1.0746	1.1817	0.8549	0.97262	0.84274	0.83938	8213100	1506900
F1LW91	384	Protein Numa1 (Fragment)	Numa1	>tr|F1LW91|F1LW91_RAT Protein Numa1 (Fragment) OS=Rattus norvegicus GN=Numa1 PE=4 SV=1	1	124.478	1	S	EKISQLEDRAAQLQGSPAPEKGEVLGDALQL	1.83376e-22	158.78	140.59	_AAQLQGS(ph)PAPEKGEVLGDALQLDTLK_	7	3	910.463	-0.42032	1	127.195	1.83376e-22	158.78	1	104.02	1.91069e-15	135.64	1	124.478	8.69483e-16	140.59	1.1882	1.298	1.5343	1.7732	1.2856	1.324	0.81195	0.90534	1.3433	1.5599	1.5122	1.5966	1.0247	1.087	1.5184	1.7363	1.3893	1.5037	2207800	542720
G3V9R8	291	Heterogeneous nuclear ribonucleoprotein C (C1/C2)	Hnrnpc	>tr|G3V9R8|G3V9R8_RAT Heterogeneous nuclear ribonucleoprotein C (C1/C2) OS=Rattus norvegicus GN=Hnrnpc PE=1 SV=2	1	99.601	1	S	KDDEKEPEEGEDDRDSANGEDDS________	4.25778e-21	156.13	145.71	_DDEKEPEEGEDDRDS(ph)ANGEDDS_	15	3	844.96	-0.66985	1	87.2144	4.25778e-21	156.13	1	73.1844	5.19883e-21	154.74	1	99.601	1.1302e-20	145.71	1.0526	1.1371	1.3238	1.4732	1.2481	1.3148	1.138	1.2411	1.3332	1.3967	1.2294	1.2809	1.0614	1.1536	1.3855	1.4943	1.297	1.3148	2580900	777300
F1LRJ2	910	Protein Srrm2	Srrm2	>tr|F1LRJ2|F1LRJ2_RAT Protein Srrm2 OS=Rattus norvegicus GN=Srrm2 PE=1 SV=2	0.999704	35.3479	6	S	VISPRRRSHSSSSSPSPSRVTSRTPQRKSRS	9.96211e-44	216.19	216.19	_RRS(ph)HS(ph)S(ph)S(ph)SS(ph)PS(ph)PSR_	11	2	997.774	-0.24956	0.999704	35.3479	9.96211e-44	216.19	0.998932	30.5544	3.59526e-08	118.36	0.998618	28.8063	1.51599e-12	132.48	1.097	1.1649	1.3543	1.1948	1.185	0.94775	1.1337	1.203	1.3069	1.1723	1.2508	0.99411	1.1058	1.1874	1.3748	1.138	1.1855	1.0079	945700	282500
D3ZAX5	825	Calcium homeostasis endoplasmic reticulum protein (Predicted)	Cherp	>tr|D3ZAX5|D3ZAX5_RAT Calcium homeostasis endoplasmic reticulum protein (Predicted) OS=Rattus norvegicus GN=Cherp PE=4 SV=2	0.98933	19.4351	3	S	SKSYSPGRRRRSRSRSPTPPSAAGLGSNSAP	8.49069e-08	108.75	104.83	_S(ph)RS(ph)PT(ph)PPSAAGLGSNSAPPIPDSR_	3	3	853.694	-0.18081	0.868309	8.76063	3.01953e-05	90.166	0.98933	19.4351	6.63801e-07	104.83	0.972163	15.3395	8.49069e-08	108.75	1.0799	1.1802	1.4866	1.3707	1.3877	1.237	1.0129	1.1266	1.4672	1.3733	1.4421	1.2242	1.1113	1.2262	1.4026	1.1934	1.2669	1.0635	1825300	472890
D3ZAX5	827	Calcium homeostasis endoplasmic reticulum protein (Predicted)	Cherp	>tr|D3ZAX5|D3ZAX5_RAT Calcium homeostasis endoplasmic reticulum protein (Predicted) OS=Rattus norvegicus GN=Cherp PE=4 SV=2	0.978698	16.5125	3	T	SYSPGRRRRSRSRSPTPPSAAGLGSNSAPPI	8.49069e-08	108.75	108.75	_S(ph)RS(ph)PT(ph)PPSAAGLGSNSAPPIPDSR_	5	3	853.694	0.21927	0.86054	7.39344	3.01953e-05	90.166	0.869268	8.3299	6.63801e-07	104.83	0.978698	16.5125	8.49069e-08	108.75	1.0799	1.1802	1.4866	1.3707	1.3877	1.237	1.0129	1.1266	1.4672	1.3733	1.4421	1.2242	1.1113	1.2262	1.4026	1.1934	1.2669	1.0635	1825300	472890
D3ZNS8	495	Achalasia, adrenocortical insufficiency, alacrimia (Allgrove, triple-A) (Predicted), isoform CRA_a	Aaas	>tr|D3ZNS8|D3ZNS8_RAT Achalasia, adrenocortical insufficiency, alacrimia (Allgrove, triple-A) (Predicted), isoform CRA_a OS=Rattus norvegicus GN=Aaas PE=4 SV=2	1	96.9477	1	S	THIPLYFVNAQFPRFSPVLGRAQEPPAGGGG	4.3438e-07	97.431	96.948	_FS(ph)PVLGR_	2	2	428.21	0.63881					1	85.7306	4.3438e-07	97.431	1	96.9477	5.03144e-07	96.948							1.069	1.1221	1.0874	0.93645	1.0173	0.80016	1.167	1.2405	0.9521	0.76399	0.81586	0.665	0	0
G3V699	531	Protein transport protein Sec31A	Sec31a	>tr|G3V699|G3V699_RAT Protein transport protein Sec31A OS=Rattus norvegicus GN=Sec31a PE=1 SV=1;>sp|Q9Z2Q1|SC31A_RAT Protein transport protein Sec31A OS=Rattus norvegicus GN=Sec31a PE=1 SV=2	1	86.5768	1;2	S	ALKDSDRVAQSDGEESPAEEGQLLGERIKEE	3.68911e-22	156.87	86.577	_VAQS(ph)DGEES(ph)PAEEGQLLGER_	9	2	1130.95	1.0504	1	72.2096	2.36865e-14	136.89	1	116.605	4.42739e-22	155.76	1	86.5768	3.68911e-22	156.87	1.121	1.1797	0.5917	0.55541	0.51818	0.45223	1.1513	1.284	0.77465	0.7242	0.64943	0.5446	1.1484	1.2505	0.69536	0.59391	0.56622	0.50338	4103500	1343900
Q3ZB99	378	Protein Tjp2	Tjp2	>tr|Q3ZB99|Q3ZB99_RAT Protein Tjp2 OS=Rattus norvegicus GN=Tjp2 PE=1 SV=1	0.877177	7.96023	2	S	RDSKQTLINIPSLNDSDSEVEDISEIESNRS	1.52617e-05	88.79	88.79	_QTLINIPSLNDS(ph)DS(ph)EVEDISEIESNR_	12	3	1026.45	0.17893					0.877177	7.96023	1.52617e-05	88.79											1.0582	1.179	0.80414	0.75171	0.78132	0.65061							0	0
Q3ZB99	380	Protein Tjp2	Tjp2	>tr|Q3ZB99|Q3ZB99_RAT Protein Tjp2 OS=Rattus norvegicus GN=Tjp2 PE=1 SV=1	0.877177	7.96023	2	S	SKQTLINIPSLNDSDSEVEDISEIESNRSFS	1.52617e-05	88.79	88.79	_QTLINIPSLNDS(ph)DS(ph)EVEDISEIESNR_	14	3	1026.45	0.17893					0.877177	7.96023	1.52617e-05	88.79											1.0582	1.179	0.80414	0.75171	0.78132	0.65061							0	0
P41516	1328	DNA topoisomerase 2-alpha	Top2a	>sp|P41516|TOP2A_RAT DNA topoisomerase 2-alpha OS=Rattus norvegicus GN=Top2a PE=2 SV=1;>tr|F1M7A0|F1M7A0_RAT DNA topoisomerase 2 (Fragment) OS=Rattus norvegicus GN=Top2a PE=3 SV=2	0.999607	34.0594	2;3	S	PRIAATKAKFTADLDSDDDFSGLDEKDEDED	3.54684e-20	126.47	126.47	_FTADLDS(ph)DDDFS(ph)GLDEKDEDEDFFPLDDT(ph)PPK_	7	3	1297.48	0.46441	0.995253	23.2212	0.0001422	86.552	0.999607	34.0594	3.54684e-20	126.47	0.510487	0	2.90903e-08	95.519	1.0981	1.1764	0.55749	0.63024	0.50769	0.52819	1.2294	1.3324	0.53199	0.57843	0.43271	0.44871	0.99997	1.1041	0.41664	0.5021	0.35392	0.40878	8697400	4050100
P41516	1333	DNA topoisomerase 2-alpha	Top2a	>sp|P41516|TOP2A_RAT DNA topoisomerase 2-alpha OS=Rattus norvegicus GN=Top2a PE=2 SV=1;>tr|F1M7A0|F1M7A0_RAT DNA topoisomerase 2 (Fragment) OS=Rattus norvegicus GN=Top2a PE=3 SV=2	0.999979	46.8081	2;3	S	TKAKFTADLDSDDDFSGLDEKDEDEDFFPLD	3.54684e-20	126.47	126.47	_FTADLDS(ph)DDDFS(ph)GLDEKDEDEDFFPLDDT(ph)PPK_	12	3	1297.48	0.46441	0.999699	35.4328	0.0001422	86.552	0.999979	46.8081	3.54684e-20	126.47	0.979025	13.6807	2.90903e-08	95.519	1.0981	1.1764	0.55749	0.63024	0.50769	0.52819	1.2294	1.3324	0.53199	0.57843	0.43271	0.44871	0.99997	1.1041	0.41664	0.5021	0.35392	0.40878	8697400	4050100
D3ZX10	1534	Protein Bahcc1 (Fragment)	Bahcc1	>tr|D3ZX10|D3ZX10_RAT Protein Bahcc1 (Fragment) OS=Rattus norvegicus GN=Bahcc1 PE=4 SV=2	0.886864	9.04899	1	S	KVRCKKSCGPAELSSSMAHKVAQLKPKVKSK	0.0104689	63.337	63.337	_KSCGPAELSSS(ph)MAHK_	11	3	557.241	-0.29861					0.886864	9.04899	0.0104689	63.337											1.0875	1.1781	1.0405	0.94422	1.1641	0.93245							0	0
Q5U1W8	80	High-mobility group nucleosome binding domain 1	Hmgn1	>tr|Q5U1W8|Q5U1W8_RAT High-mobility group nucleosome binding domain 1 OS=Rattus norvegicus GN=Hmgn1 PE=4 SV=1	0.938988	11.8724	2	T	VADQQTTDLPAENGETENQSPASEEEKEAKS	2.65452e-09	93.278	93.278	_QAEVADQQTTDLPAENGET(ph)ENQS(ph)PASEEEKEAKSD_	19	4	984.652	-0.71974									0.938988	11.8724	2.65452e-09	93.278													1.0696	1.1763	1.2995	1.5927	1.0658	1.2537	0	0
P34058	261	Heat shock protein HSP 90-beta	Hsp90ab1	>sp|P34058|HS90B_RAT Heat shock protein HSP 90-beta OS=Rattus norvegicus GN=Hsp90ab1 PE=1 SV=4	1	57.4836	2	S	EKPKIEDVGSDEEDDSGKDKKKKTKKIKEKY	0.00369325	69.747	57.484	_IEDVGS(ph)DEEDDS(ph)GKDKK_	12	3	675.924	0.76463	1	69.7472	0.00369325	69.747	1	44.8484	0.0500558	44.848	1	57.4836	0.0117388	57.484	1.1128	1.1763	0.74787	0.81763	0.52647	0.54769	1.1626	1.2598	0.6087	0.74465	0.57426	0.59291	1.0615	1.1406	0.54094	0.61543	0.5511	0.54891	420500	151580
M0R9D5	5339	Uncharacterized protein	Ahnak	>tr|M0R9D5|M0R9D5_RAT Uncharacterized protein OS=Rattus norvegicus GN=Ahnak PE=1 SV=1	0.998759	29.1298	3;5	S	SGVSLASKKSRLSSSSSNDSGTKLGIQLPEV	3.41441e-38	219.68	219.68	_LSSSS(ph)S(ph)NDS(ph)GTK_	5	2	705.217	-0.087806	0.837228	2.737	0.0305288	48.527	0.795709	6.82089	0.0521855	40.025	0.998759	29.1298	3.41441e-38	219.68	0.95389	1.0445	1.1137	1.2454	1.2237	1.2674	1.1085	1.2387	1.2212	1.309	0.92972	0.98673	1.1577	1.2596	1.1079	1.1862	1.0358	1.0375	905500	272210
M0R9D5	5340	Uncharacterized protein	Ahnak	>tr|M0R9D5|M0R9D5_RAT Uncharacterized protein OS=Rattus norvegicus GN=Ahnak PE=1 SV=1	0.999992	51.0402	3;5	S	GVSLASKKSRLSSSSSNDSGTKLGIQLPEVE	3.41441e-38	219.68	219.68	_LSSSS(ph)S(ph)NDS(ph)GTK_	6	2	705.217	-0.087806	0.837228	2.737	0.0305288	48.527	0.803028	6.82089	0.0521855	40.025	0.999992	51.0402	3.41441e-38	219.68	0.95389	1.0445	1.1137	1.2454	1.2237	1.2674	1.1085	1.2387	1.2212	1.309	0.92972	0.98673	1.1577	1.2596	1.1079	1.1862	1.0358	1.0375	905500	272210
D3ZAX5	823	Calcium homeostasis endoplasmic reticulum protein (Predicted)	Cherp	>tr|D3ZAX5|D3ZAX5_RAT Calcium homeostasis endoplasmic reticulum protein (Predicted) OS=Rattus norvegicus GN=Cherp PE=4 SV=2	0.991877	20.7367	3	S	SRSKSYSPGRRRRSRSRSPTPPSAAGLGSNS	8.49069e-08	108.75	108.75	_S(ph)RS(ph)PT(ph)PPSAAGLGSNSAPPIPDSR_	1	3	853.694	0.21927	0.730259	5.99736	3.01953e-05	90.166	0.985122	17.9441	6.63801e-07	104.83	0.991877	20.7367	8.49069e-08	108.75	1.0799	1.1802	1.4866	1.3707	1.3877	1.237	1.0129	1.1266	1.4672	1.3733	1.4421	1.2242	1.1113	1.2262	1.4026	1.1934	1.2669	1.0635	1825300	472890
D3ZYK9	150	Protein Npm3	Npm3	>tr|D3ZYK9|D3ZYK9_RAT Protein Npm3 OS=Rattus norvegicus GN=Npm3 PE=4 SV=1	0.997566	26.1268	2	S	GRHQIVCINNDLSEESPDESEDEIKLCGILP	7.09423e-10	115.63	115.63	_HQIVCINNDLSEES(ph)PDES(ph)EDEIK_	14	3	954.047	0.1783					0.997566	26.1268	7.09423e-10	115.63											1.0972	1.1752	0.72119	0.75096	0.65112	0.66769							0	0
D3ZYK9	154	Protein Npm3	Npm3	>tr|D3ZYK9|D3ZYK9_RAT Protein Npm3 OS=Rattus norvegicus GN=Npm3 PE=4 SV=1	1	70.9856	2	S	IVCINNDLSEESPDESEDEIKLCGILPAKKH	7.09423e-10	115.63	115.63	_HQIVCINNDLSEES(ph)PDES(ph)EDEIK_	18	3	954.047	0.1783					1	70.9856	7.09423e-10	115.63											1.0972	1.1752	0.72119	0.75096	0.65112	0.66769							0	0
Q4KLK7	543	Nucleolar protein 5A	Nop56	>tr|Q4KLK7|Q4KLK7_RAT Nucleolar protein 5A OS=Rattus norvegicus GN=Nop56 PE=1 SV=1	1	86.6268	1;2	S	SVPKKKKSLPKEEVASEPEEAASPITPKKKR	5.36766e-39	189.22	134.87	_EEVAS(ph)EPEEAAS(ph)PITPK_	5	2	972.4	-0.50003	1	86.6268	5.36766e-39	189.22	0.999995	53.0034	1.8413e-14	140.19	1	68.2748	1.89247e-14	140.07	1.0818	1.1793	1.2808	1.5424	1.326	1.284	1.1171	1.2246	1.3934	1.4965	1.3432	1.4006	1.0173	1.1207	1.4148	1.7455	1.4041	1.6634	18171000	6538800
Q5U2M8	354	Mediator of DNA damage checkpoint protein 1	Mdc1	>sp|Q5U2M8|MDC1_RAT Mediator of DNA damage checkpoint protein 1 OS=Rattus norvegicus GN=Mdc1 PE=2 SV=2;>tr|F1LQA8|F1LQA8_RAT Mediator of DNA damage checkpoint protein 1 OS=Rattus norvegicus GN=Mdc1 PE=4 SV=1	0.947153	12.8702	2	S	PGARGVAHLQDSPTGSDTDVEEDKTALAAPP	3.62417e-11	109.19	109.19	_GVAHLQDSPT(ph)GS(ph)DTDVEEDKTALAAPPER_	12	3	1056.13	0.057454	0.853364	8.38846	3.84813e-09	105.73	0.947153	12.8702	3.62417e-11	109.19	0.785729	5.70553	1.42198e-08	96.068	1.1616	1.2423	1.1992	1.3367	1.0041	1.052	1.0407	1.1348	1.0449	1.0916	0.9739	1.0102	1.165	1.2809	0.86513	0.90776	0.93032	0.93108	2257000	671990
F1LRJ2	902	Protein Srrm2	Srrm2	>tr|F1LRJ2|F1LRJ2_RAT Protein Srrm2 OS=Rattus norvegicus GN=Srrm2 PE=1 SV=2	1	72.6705	6	S	SPQPKVKAVISPRRRSHSSSSSPSPSRVTSR	9.96211e-44	216.19	216.19	_RRS(ph)HS(ph)S(ph)S(ph)SS(ph)PS(ph)PSR_	3	2	997.774	-0.24956	1	72.6705	9.96211e-44	216.19	0.999971	42.3409	3.59526e-08	118.36	0.999976	42.8163	1.51599e-12	132.48	1.077	1.15	1.3185	1.1944	1.2279	1.0454	1.1337	1.203	1.3069	1.1723	1.2508	0.99411	1.1058	1.1874	1.3748	1.138	1.1855	1.0079	945700	282500
F1LRJ2	904	Protein Srrm2	Srrm2	>tr|F1LRJ2|F1LRJ2_RAT Protein Srrm2 OS=Rattus norvegicus GN=Srrm2 PE=1 SV=2	0.999948	39.4731	6	S	QPKVKAVISPRRRSHSSSSSPSPSRVTSRTP	9.96211e-44	216.19	132.48	_RRS(ph)HS(ph)S(ph)SS(ph)S(ph)PS(ph)PSR_	5	2	997.774	0.079607	0.999912	40.258	9.96211e-44	216.19	0.999929	38.4138	3.59526e-08	118.36	0.999948	39.4731	1.51599e-12	132.48	1.077	1.15	1.3185	1.1944	1.2279	1.0454	1.1337	1.203	1.3069	1.1723	1.2508	0.99411	1.1058	1.1874	1.3748	1.138	1.1855	1.0079	945700	282500
Q5U205	210	Protein Stard3nl	Stard3nl	>tr|Q5U205|Q5U205_RAT Protein Stard3nl OS=Rattus norvegicus GN=Stard3nl PE=2 SV=1	0.926358	11.0087	3	S	RAALIPAGLSDGQFYSPPESEAGSEEEAEEK	5.49292e-05	71.988	71.988	_AALIPAGLSDGQFYS(ph)PPES(ph)EAGS(ph)EEEAEEKQDSEKPLLEL_	15	4	1125.99	0.51781	0.926358	11.0087	5.49292e-05	71.988	0.880715	9.38652	0.014075	41.575					1.105	1.2028	1.7692	2.0655	1.684	1.7185	1.0275	1.143	1.7637	2.0272	1.4534	1.5304							1475000	320390
Q5U205	214	Protein Stard3nl	Stard3nl	>tr|Q5U205|Q5U205_RAT Protein Stard3nl OS=Rattus norvegicus GN=Stard3nl PE=2 SV=1	0.997197	27.2794	3	S	IPAGLSDGQFYSPPESEAGSEEEAEEKQDSE	5.49292e-05	71.988	71.988	_AALIPAGLSDGQFYS(ph)PPES(ph)EAGS(ph)EEEAEEKQDSEKPLLEL_	19	4	1125.99	0.51781	0.997197	27.2794	5.49292e-05	71.988	0.840274	4.97569	0.014075	41.575					1.105	1.2028	1.7692	2.0655	1.684	1.7185	1.0275	1.143	1.7637	2.0272	1.4534	1.5304							1475000	320390
P63319	514	Protein kinase C gamma type	Prkcg	>sp|P63319|KPCG_RAT Protein kinase C gamma type OS=Rattus norvegicus GN=Prkcg PE=1 SV=1;>sp|P68403-2|KPCB_RAT Isoform Beta-II of Protein kinase C beta type OS=Rattus norvegicus GN=Prkcb;>tr|F1LS98|F1LS98_RAT Protein kinase C OS=Rattus norvegicus GN=Prkca P	0.618344	2.14589	1	T	FGMCKENVFPGSTTRTFCGTPDYIAPEIIAY	0.00830407	67.979	67.979	_T(ph)FCGTPDYIAPEIIAYQPYGK_	1	3	828.711	0.1444	0.618344	2.14589	0.00830407	67.979									1.0861	1.1724	0.95894	1.073	0.93798	0.96563													794380	299850
G3V661	1461	Bromodomain adjacent to zinc finger domain protein 1B	Baz1b	>tr|G3V661|G3V661_RAT Bromodomain adjacent to zinc finger domain protein 1B OS=Rattus norvegicus GN=Baz1b PE=4 SV=1	0.999985	50.9994	1;2	S	KRRKFPDRLADDEGDSDSESVGQSRGRRQKK	1.07509e-61	236.96	208.63	_LADDEGDS(ph)DSESVGQSR_	8	2	923.852	0.067186	0.993578	21.8927	1.19718e-41	211.87	0.999985	50.9994	2.25695e-41	208.63	0.999967	44.8725	1.07509e-61	236.96	1.0259	1.1155	0.97298	0.9019	0.94817	0.85441	1.0545	1.1716	1.0652	0.99586	0.99926	0.82532	1.0502	1.1422	0.99786	0.84623	0.98413	0.84074	2641200	831360
M0R6E6;M0RBF0	157	Protein Safb2 (Fragment)	Safb2	>tr|M0R6E6|M0R6E6_RAT Protein Safb2 (Fragment) OS=Rattus norvegicus GN=Safb2 PE=4 SV=1;>tr|M0RDD3|M0RDD3_RAT Protein Safb2 (Fragment) OS=Rattus norvegicus GN=Safb2 PE=4 SV=1;>tr|M0RBF0|M0RBF0_RAT Scaffold attachment factor B1 OS=Rattus norvegicus GN=Safb P	0.999982	47.4176	1	S	EATSQELVRAPTAAPSPEPRDSKDDVKKFAF;ETTSQELVRAPTAAPSPEPRDSKDDVKKFAF	6.62335e-06	132.31	132.31	_APTAAPS(ph)PEPR_	7	2	587.269	-0.00096201	0.99998	46.8929	2.28578e-05	122.97	0.999968	44.999	4.02797e-05	117.7	0.999982	47.4176	6.62335e-06	132.31	1.0606	1.1709	1.8004	1.6574	1.6516	1.4615	1.0563	1.1784	1.7245	1.6196	1.6532	1.447	1.0564	1.1639	1.7405	1.4899	1.6177	1.2958	6193800	1599900
F1LWX5	419	PHD finger protein 2 (Predicted)	Phf2	>tr|F1LWX5|F1LWX5_RAT PHD finger protein 2 (Predicted) OS=Rattus norvegicus GN=Phf2 PE=4 SV=2	0.97377	16.7111	1	S	KDGSKKKGKKCKESASPTIPNLDLLEAHTKE	1.55348e-15	136.39	136.39	_ESAS(ph)PTIPNLDLLEAHTK_	4	3	672.661	-0.16533									0.97377	16.7111	1.55348e-15	136.39													1.0809	1.1708	1.3164	1.3136	1.2178	1.1114	0	0
Q6PDU1	221	Serine/arginine-rich splicing factor 2	Srsf2	>sp|Q6PDU1|SRSF2_RAT Serine/arginine-rich splicing factor 2 OS=Rattus norvegicus GN=Srsf2 PE=1 SV=3	0.5	0	4	S	SKSPPKSPEEEGAVSS_______________	0.00406364	68.171	65.895	_S(ph)KS(ph)PPKS(ph)PEEEGAVS(ph)S_	16	3	645.887	-0.15948	0.5	0	0.00406364	68.171					0.5	0	0.00529252	65.895	1.1138	1.2208	0.88033	1.036	0.80759	0.81307							1.0204	1.1224	0.80986	0.99292	0.81118	0.95449	2184500	685380
Q66HL2	380	Cortactin	Cttn	>tr|Q66HL2|Q66HL2_RAT Cortactin OS=Rattus norvegicus GN=Cttn PE=1 SV=1;>tr|D3ZGE6|D3ZGE6_RAT Protein Cttn OS=Rattus norvegicus GN=Cttn PE=4 SV=2	0.841124	10.6528	4	S	PPASPSPQPAEDRPPSSPIYEDAAPLKAEPS	0.00255344	62.028	40.428	_QT(ph)PPAS(ph)PS(ph)PQPAEDRPPS(ph)SPIYEDAAPLK_	18	4	841.597	0.45098					0.841124	10.6528	0.0448562	62.028	0.491619	0	0.00308868	56.947							1.0533	1.1704	0.77273	0.82375	0.82725	0.87877							0	0
Q9JHY8	908	DNA ligase 1	Lig1	>sp|Q9JHY8|DNLI1_RAT DNA ligase 1 OS=Rattus norvegicus GN=Lig1 PE=2 SV=1;>tr|F1M624|F1M624_RAT DNA ligase (Fragment) OS=Rattus norvegicus GN=Lig1 PE=3 SV=2;>tr|F1M8E6|F1M8E6_RAT DNA ligase (Fragment) OS=Rattus norvegicus GN=LOC100911727 PE=3 SV=2	0.830271	6.85617	2	S	VASLYRKQSQIQNQQSSDLDSDVEDY_____	0.000154044	88.168	88.168	_QSQIQNQQS(ph)SDLDS(ph)DVEDY_	9	2	1179.94	-0.50407	0.830271	6.85617	0.000154044	88.168									1.0947	1.17	0.694	0.63084	0.57121	0.47808													290100	99648
F1M062	378	Protein Larp1 (Fragment)	Larp1	>tr|F1M062|F1M062_RAT Protein Larp1 (Fragment) OS=Rattus norvegicus GN=Larp1 PE=4 SV=2	0.999906	40.2761	2	S	CPEFVPRQHYQKETESAPGSPRAVTPVPTKT	1.2566e-05	130.27	130.27	_ETES(ph)APGS(ph)PR_	4	2	595.71	-0.16952	0.9954	23.3521	0.00017014	101.75	0.999906	40.2761	1.2566e-05	130.27	0.999026	30.1087	5.53311e-05	119.62	1.1386	1.1929	0.75658	0.71001	0.74197	0.65257	1.0899	1.1677	0.79059	0.74241	0.7242	0.57922	1.0697	1.1697	0.8078	0.691	0.72111	0.64257	492710	148820
F1M062	382	Protein Larp1 (Fragment)	Larp1	>tr|F1M062|F1M062_RAT Protein Larp1 (Fragment) OS=Rattus norvegicus GN=Larp1 PE=4 SV=2	1	75.0725	2	S	VPRQHYQKETESAPGSPRAVTPVPTKTEEVS	1.2566e-05	130.27	130.27	_ETES(ph)APGS(ph)PR_	8	2	595.71	-0.16952	0.999996	54.1469	0.00017014	101.75	1	75.0725	1.2566e-05	130.27	1	69.5277	5.53311e-05	119.62	1.1386	1.1929	0.75658	0.71001	0.74197	0.65257	1.0899	1.1677	0.79059	0.74241	0.7242	0.57922	1.0697	1.1697	0.8078	0.691	0.72111	0.64257	492710	148820
M0R7D1	336	La-related protein 7	Larp7	>tr|M0R7D1|M0R7D1_RAT La-related protein 7 OS=Rattus norvegicus GN=Larp7 PE=4 SV=1;>tr|M0RC12|M0RC12_RAT La-related protein 7 OS=Rattus norvegicus GN=Larp7 PE=4 SV=1;>sp|Q5XI01|LARP7_RAT La-related protein 7 OS=Rattus norvegicus GN=Larp7 PE=1 SV=2	1	53.9812	1;2	T	ASEVSKEHRDLEFCSTEEEKEPGDRKGDSLS	8.64396e-09	125.61	53.981	_DLEFCS(ph)T(ph)EEEKEPGDR_	7	2	1050.88	0.74703	1	114.554	8.64396e-09	125.61	1	107.994	9.74299e-08	115.8	1	53.9812	4.62637e-05	98.165	1.1198	1.2062	1.2534	1.3966	1.0983	1.1562	1.073	1.1695	0.86292	0.90057	0.79078	0.82018	1.0565	1.153	1.0903	1.1512	1.0664	1.0417	2145900	589230
B2RYB3	620	Protein Srrm1	Srrm1	>tr|B2RYB3|B2RYB3_RAT Protein Srrm1 OS=Rattus norvegicus GN=Srrm1 PE=2 SV=1	0.999995	53.1135	1	S	QRRYSPSPPPKRRTASPPPPPKRRASPSPPP	0.000414067	134.13	134.13	_TAS(ph)PPPPPK_	3	2	486.234	-0.085809	0.999951	43.0641	0.00389659	103.08	0.999412	32.3011	0.00437953	94.767	0.999995	53.1135	0.000414067	134.13	1.0418	1.1127	1.2646	1.3969	1.2155	1.2435	1.0561	1.155	1.1926	1.2625	1.1261	1.1804	1.1056	1.1983	1.2496	1.3355	1.0911	1.1137	1386500	408750
D3ZHD6	107	Protein Rbm15b	Rbm15b	>tr|D3ZHD6|D3ZHD6_RAT Protein Rbm15b OS=Rattus norvegicus GN=Rbm15b PE=4 SV=2	0.984036	17.8986	1	S	GRTGKASGDPGAGGASPRASPLPPPPPPPGA	0.00420335	69.594	69.594	_ASGDPGAGGAS(ph)PR_	11	2	590.243	0.24835									0.984036	17.8986	0.00420335	69.594													1.1118	1.1683	1.4766	1.1848	1.1821	0.95558	0	0
Q68A21	307	Transcriptional activator protein Pur-beta	Purb	>sp|Q68A21|PURB_RAT Transcriptional activator protein Pur-beta OS=Rattus norvegicus GN=Purb PE=1 SV=3;>tr|F1LSL1|F1LSL1_RAT Transcription factor Pur-beta OS=Rattus norvegicus GN=Purb PE=4 SV=2	1	123.322	1;2	S	KLYERRGGGSGGGDESEGEEVDED_______	7.55694e-144	232.15	123.32	_RGGGS(ph)GGGDES(ph)EGEEVDED_	11	2	999.318	-0.1437	1	124.876	2.01738e-55	176.34	1	137.383	7.55694e-144	232.15	1	123.322	1.69275e-114	177.87	1.0575	1.1483	1.0742	0.99538	1.0158	0.91483	1.0725	1.1949	1.0595	0.9905	1.0153	0.84192	1.0458	1.1201	0.98173	0.82957	0.94653	0.82281	2000700	684870
D3ZV54	900	Protein Pwp2	Pwp2	>tr|D3ZV54|D3ZV54_RAT Protein Pwp2 OS=Rattus norvegicus GN=Pwp2 PE=4 SV=1	1	93.1437	3;4	S	KRTLEPVDTEEDTDASDEDSLHLLRAAEEEE	1.19583e-21	140.07	120.27	_TLEPVDT(ph)EEDT(ph)DAS(ph)DEDS(ph)LHLLR_	14	3	974.021	-0.3273	1	86.1057	1.47789e-10	125.73	1	82.5917	1.19583e-21	140.07	1	93.1437	5.51225e-10	120.27	0.83836	0.9118	1.2022	1.1126	1.3683	1.2293	1.1732	1.285	1.199	1.1224	1.0565	0.86701	1.1853	1.2943	1.2841	1.0933	1.078	0.94561	2051100	649510
D3ZV54	904	Protein Pwp2	Pwp2	>tr|D3ZV54|D3ZV54_RAT Protein Pwp2 OS=Rattus norvegicus GN=Pwp2 PE=4 SV=1	1	109.283	3;4	S	EPVDTEEDTDASDEDSLHLLRAAEEEEEGML	1.19583e-21	140.07	120.27	_TLEPVDT(ph)EEDT(ph)DAS(ph)DEDS(ph)LHLLR_	18	3	974.021	-0.3273	1	112.426	1.47789e-10	125.73	1	104.059	1.19583e-21	140.07	1	109.283	5.51225e-10	120.27	0.83836	0.9118	1.2022	1.1126	1.3683	1.2293	1.1732	1.285	1.199	1.1224	1.0565	0.86701	1.1853	1.2943	1.2841	1.0933	1.078	0.94561	2051100	649510
D3ZV54	897	Protein Pwp2	Pwp2	>tr|D3ZV54|D3ZV54_RAT Protein Pwp2 OS=Rattus norvegicus GN=Pwp2 PE=4 SV=1	0.999999	58.8633	3;4	T	RGMKRTLEPVDTEEDTDASDEDSLHLLRAAE	1.19583e-21	140.07	115.58	_TLEPVDT(ph)EEDT(ph)DAS(ph)DEDS(ph)LHLLR_	11	3	974.021	-0.37228	0.999999	58.8633	1.47789e-10	125.73	0.999996	53.5149	1.19583e-21	140.07	0.999998	57.1779	5.51225e-10	120.27	0.83836	0.9118	1.2022	1.1126	1.3683	1.2293	1.1732	1.285	1.199	1.1224	1.0565	0.86701	1.1853	1.2943	1.2841	1.0933	1.078	0.94561	2051100	649510
Q6AYB6	257	Protein Syap1	Syap1	>tr|Q6AYB6|Q6AYB6_RAT Protein Syap1 OS=Rattus norvegicus GN=Syap1 PE=2 SV=1	0.999999	59.8606	1	T	SRDDNLPLTEAVRPKTPPVVIKSQLKNQEDE	0.00412038	84.653	84.653	_DDNLPLTEAVRPKT(ph)PPVVIK_	14	4	571.309	-0.46622									0.999999	59.8606	0.00412038	84.653													1.0747	1.165	0.69053	0.73845	0.64255	0.64717	0	0
F1LRJ2	908	Protein Srrm2	Srrm2	>tr|F1LRJ2|F1LRJ2_RAT Protein Srrm2 OS=Rattus norvegicus GN=Srrm2 PE=1 SV=2	0.999321	28.2968	6	S	KAVISPRRRSHSSSSSPSPSRVTSRTPQRKS	9.96211e-44	216.19	132.48	_RRS(ph)HS(ph)S(ph)SS(ph)S(ph)PS(ph)PSR_	9	2	997.774	0.079607	0.997381	25.5445	9.96211e-44	216.19	0.955293	13.4518	0.0203563	48.244	0.999321	28.2968	1.51599e-12	132.48	1.077	1.15	1.3185	1.1944	1.2279	1.0454	1.1381	1.2257	1.3899	1.3032	1.2658	1.0166	1.1058	1.1874	1.3748	1.138	1.1855	1.0079	945700	282500
E9PTF3	569	Protein Noc2l	Noc2l	>tr|E9PTF3|E9PTF3_RAT Protein Noc2l OS=Rattus norvegicus GN=Noc2l PE=4 SV=1	1	81.282	2	S	KDEDRKELKDLFELDSSEGEDSTDFFERGVP	6.3533e-35	196.02	196.02	_DLFELDS(ph)S(ph)EGEDSTDFFER_	7	2	1199.44	-0.15598	1	65.8793	4.1163e-20	155.44	1	81.282	6.3533e-35	196.02	0.999275	32.1407	1.47544e-09	117.37	1.1109	1.1629	1.0947	1.0232	0.98961	0.88796	1.0277	1.1274	0.87736	0.82147	0.84709	0.69613	1.0956	1.1937	0.88943	0.81174	0.8346	0.7227	599410	178880
E9PTF3	570	Protein Noc2l	Noc2l	>tr|E9PTF3|E9PTF3_RAT Protein Noc2l OS=Rattus norvegicus GN=Noc2l PE=4 SV=1	0.999999	59.3105	2	S	DEDRKELKDLFELDSSEGEDSTDFFERGVPG	6.3533e-35	196.02	196.02	_DLFELDS(ph)S(ph)EGEDSTDFFER_	8	2	1199.44	-0.15598	0.999998	58.0034	4.1163e-20	155.44	0.999999	59.3105	6.3533e-35	196.02	0.999154	32.1407	1.47544e-09	117.37	1.1109	1.1629	1.0947	1.0232	0.98961	0.88796	1.0277	1.1274	0.87736	0.82147	0.84709	0.69613	1.0956	1.1937	0.88943	0.81174	0.8346	0.7227	599410	178880
D4A264	150	Protein Zadh2	Zadh2	>tr|D4A264|D4A264_RAT Protein Zadh2 OS=Rattus norvegicus GN=Zadh2 PE=4 SV=2	0.977337	21.3374	3	Y	VPASIAIPMPSVKPEYLTLLVSGTTAYISLK	0.0563545	33.36	33.36	_PEY(ph)LT(ph)LLVSGT(ph)TAYISLK_	3	3	737.001	-0.41932	0.977337	21.3374	0.0563545	33.36									1.0986	1.1615	0.65516	0.71438	0.59638	0.60878													419220	180270
D3ZAF7	831	Protein Tbc1d2b	Tbc1d2b	>tr|D3ZAF7|D3ZAF7_RAT Protein Tbc1d2b OS=Rattus norvegicus GN=Tbc1d2b PE=4 SV=2	1	90.1392	1	S	FLRERDTSPDKGELVSDEEEDT_________	3.44278e-30	152	152	_DTSPDKGELVS(ph)DEEEDT_	11	2	973.375	0.05183	1	75.3793	7.74203e-15	137.12	0.999999	61.7108	5.99586e-15	137.89	1	90.1392	3.44278e-30	152	1.1067	1.1878	1.0519	1.1734	0.91687	0.95198	1.06	1.1352	0.66334	0.69447	0.87064	0.90713	0.83701	0.91045	0.69325	0.74731	0.87338	0.89797	2433200	828580
D3ZWC6	88	Protein Sntb1	Sntb1	>tr|D3ZWC6|D3ZWC6_RAT Protein Sntb1 OS=Rattus norvegicus GN=Sntb1 PE=4 SV=1	1	92.9847	1	S	SGTGHPGTGVPQAPDSPAGVRTAFTDLPEQV	4.71292e-15	142.58	115.57	_GSGTGHPGTGVPQAPDS(ph)PAGVR_	17	3	694.652	-0.64594	1	109.207	4.71292e-15	142.58	1	86.8219	2.84911e-09	112.74	1	92.9847	2.28427e-09	115.57	1.0601	1.1604	0.96308	0.89166	0.92155	0.82877	1.0461	1.1634	1.1178	1.0451	0.97114	0.79914	1.0504	1.1322	0.91698	0.77568	0.92616	0.80133	933330	255810
F1LRJ2	905	Protein Srrm2	Srrm2	>tr|F1LRJ2|F1LRJ2_RAT Protein Srrm2 OS=Rattus norvegicus GN=Srrm2 PE=1 SV=2	0.98947	19.2596	6	S	PKVKAVISPRRRSHSSSSSPSPSRVTSRTPQ	9.96211e-44	216.19	71.742	_RRS(ph)HS(ph)S(ph)S(ph)SS(ph)PS(ph)PSR_	6	3	665.518	-0.28516	0.98947	19.2596	9.96211e-44	216.19	0.983561	14.7748	3.59526e-08	118.36	0.988755	17.704	1.51599e-12	132.48	1.077	1.15	1.3185	1.1944	1.2279	1.0454	1.1293	1.1807	1.2288	1.0545	1.236	0.9721	1.0615	1.1548	1.4149	1.2081	1.2	1.0662	945700	282500
F1LRJ2	906	Protein Srrm2	Srrm2	>tr|F1LRJ2|F1LRJ2_RAT Protein Srrm2 OS=Rattus norvegicus GN=Srrm2 PE=1 SV=2	0.970669	15.052	6	S	KVKAVISPRRRSHSSSSSPSPSRVTSRTPQR	9.96211e-44	216.19	216.19	_RRS(ph)HS(ph)S(ph)S(ph)SS(ph)PS(ph)PSR_	7	2	997.774	-0.24956	0.970669	15.052	9.96211e-44	216.19	0.810995	5.62682	3.59526e-08	118.36	0.820579	5.72261	1.51599e-12	132.48	1.077	1.15	1.3185	1.1944	1.2279	1.0454	1.1381	1.2257	1.3899	1.3032	1.2658	1.0166	1.0615	1.1548	1.4149	1.2081	1.2	1.0662	945700	282500
D3ZV54	893	Protein Pwp2	Pwp2	>tr|D3ZV54|D3ZV54_RAT Protein Pwp2 OS=Rattus norvegicus GN=Pwp2 PE=4 SV=1	0.999981	47.1211	4	T	VSKQRGMKRTLEPVDTEEDTDASDEDSLHLL	5.51225e-10	120.27	115.58	_TLEPVDT(ph)EEDT(ph)DAS(ph)DEDS(ph)LHLLR_	7	3	974.021	-0.37228	0.999981	47.1211	9.34286e-10	115.58	0.999962	44.2269	9.90216e-10	114.9	0.99952	33.1817	5.51225e-10	120.27	1.0438	1.1387	1.3983	1.29	1.3544	1.2101	1.057	1.1766	1.3171	1.2311	1.3316	1.1162	1.0706	1.1592	1.411	1.1948	1.3049	1.1236	1225700	354970
Q62812	1940	Myosin-9	Myh9	>sp|Q62812|MYH9_RAT Myosin-9 OS=Rattus norvegicus GN=Myh9 PE=1 SV=3;>tr|G3V6P7|G3V6P7_RAT Myosin, heavy polypeptide 9, non-muscle OS=Rattus norvegicus GN=LOC100911597 PE=4 SV=1	1	112.801	1;2	T	GDMPFVVTRRIVRKGTGDCSDEEVDGKADGA	6.74465e-14	130.71	112.8	_KGT(ph)GDCS(ph)DEEVDGKADGADAK_	3	3	762.282	-0.35768	1	130.705	6.74465e-14	130.71	1	100.228	8.01372e-06	100.23	1	112.801	6.15352e-09	112.8	1.0781	1.1498	0.94019	1.041	0.7857	0.83582	1.8958	2.1109	2.9809	3.6467	1.4639	1.5114	1.0597	1.1682	0.52758	0.64996	0.48717	0.57623	1912100	369130
G3V8L9	42	Polymerase I and transcript release factor	Ptrf	>tr|G3V8L9|G3V8L9_RAT Polymerase I and transcript release factor OS=Rattus norvegicus GN=Ptrf PE=4 SV=1;>sp|P85125|PTRF_RAT Polymerase I and transcript release factor OS=Rattus norvegicus GN=Ptrf PE=1 SV=1	0.994052	26.6944	1;2	S	TPGEARATEEPSGTGSDELIKSDQVNGVLVL	1.78134e-20	170.16	59.898	_ATEEPSGTGS(ph)DELIK_	10	3	538.57	-0.18108	0.988711	23.375	3.02987e-12	136.39	0.994052	26.6944	1.7949e-20	170.09	0.782011	8.84948	1.78134e-20	170.16	1.091	1.1581	1.0162	1.1078	0.87992	0.90061	1.2225	1.3132	1.2246	1.258	0.93901	0.94264	1.0537	1.1384	1.0243	1.0604	0.99108	0.96393	1416600	266800
Q8K585	99	High mobility group protein HMG-I/HMG-Y	Hmga1	>sp|Q8K585|HMGA1_RAT High mobility group protein HMG-I/HMG-Y OS=Rattus norvegicus GN=Hmga1 PE=1 SV=3;>sp|Q8K585-2|HMGA1_RAT Isoform HMG-Y of High mobility group protein HMG-I/HMG-Y OS=Rattus norvegicus GN=Hmga1	1	93.2693	1;2;3	S	RGRPKKLEKEEEEGISQESSEEEQ_______	3.23121e-34	188.44	93.269	_LEKEEEEGIS(ph)QES(ph)S(ph)EEEQ_	10	3	783.604	0.033745	1	99.4067	1.20056e-20	160.36	1	102.671	1.28064e-27	167.69	1	93.2693	3.23121e-34	188.44	1.1364	1.2221	0.60793	0.69047	0.53495	0.55539	0.9575	1.0448	0.98708	1.0397	0.95861	0.99681	1.0672	1.1555	0.6472	0.75825	0.60643	0.67837	69008000	22787000
E9PSX7	81	Protein Hirip3	Hirip3	>tr|E9PSX7|E9PSX7_RAT Protein Hirip3 OS=Rattus norvegicus GN=Hirip3 PE=4 SV=1	1	75.272	2	S	TKKACPRRTLKKAVESTDEEQQTDLVAKMGL	3.00286e-82	276.96	124.09	_KAVES(ph)T(ph)DEEQQTDLVAK_	5	3	684.292	0.32357	1	175.63	3.00286e-82	276.96	1	75.272	1.20972e-34	204.18	1	151.829	1.94893e-68	266.46	0.90978	0.98135	0.77932	0.88096	0.7875	0.84179	1.0452	1.1213	0.78424	0.82357	0.7682	0.81655	1.085	1.1911	0.7963	0.87746	0.74594	0.80043	2773800	980560
E9PSX7	82	Protein Hirip3	Hirip3	>tr|E9PSX7|E9PSX7_RAT Protein Hirip3 OS=Rattus norvegicus GN=Hirip3 PE=4 SV=1	1	75.272	2	T	KKACPRRTLKKAVESTDEEQQTDLVAKMGLE	3.00286e-82	276.96	124.09	_KAVES(ph)T(ph)DEEQQTDLVAK_	6	3	684.292	0.32357	1	158.719	3.00286e-82	276.96	1	75.272	1.20972e-34	204.18	1	128.184	1.94893e-68	266.46	0.90978	0.98135	0.77932	0.88096	0.7875	0.84179	1.0452	1.1213	0.78424	0.82357	0.7682	0.81655	1.085	1.1911	0.7963	0.87746	0.74594	0.80043	2773800	980560
B2RYM6	406	Protein Zc3hc1	Zc3hc1	>tr|B2RYM6|B2RYM6_RAT Protein Zc3hc1 OS=Rattus norvegicus GN=Zc3hc1 PE=2 SV=1	0.993104	21.7108	2	S	VPSSPHRRAKRPRLCSSSSSDTSPRSFFDPT	6.14884e-08	120.77	120.77	_LCS(ph)SS(ph)SSDTSPR_	3	2	722.247	-0.19815									0.993104	21.7108	6.14884e-08	120.77													1.0885	1.1545	2.4238	1.945	2.2397	1.8227	0	0
B2RYB3	743	Protein Srrm1	Srrm1	>tr|B2RYB3|B2RYB3_RAT Protein Srrm1 OS=Rattus norvegicus GN=Srrm1 PE=2 SV=1	1	129.11	2;3	S	SRTPEPKKIKKAASPSPQSVRRVSSSRSVSG	3.8075e-22	146.59	129.11	_KAAS(ph)PS(ph)PQS(ph)VR_	6	2	684.262	-0.22091	1	107.016	2.11366e-15	131.86	1	108.34	3.8075e-22	146.59	1	129.11	4.2108e-06	129.11	1.0658	1.14	0.8183	0.8367	0.77483	0.74633	1.2009	1.2959	0.83102	0.78482	0.69748	0.56121	0.93397	1.0263	0.81409	0.91891	0.86622	0.9253	1677700	545130
P37199	991	Nuclear pore complex protein Nup155	Nup155	>sp|P37199|NU155_RAT Nuclear pore complex protein Nup155 OS=Rattus norvegicus GN=Nup155 PE=1 SV=1;>tr|F1LS02|F1LS02_RAT Nuclear pore complex protein Nup155 OS=Rattus norvegicus GN=Nup155 PE=4 SV=1	0.987743	19.0628	1	S	DTLQELVNQSKAAPQSPSVPKKPGPPVLSSD	8.53376e-06	138.45	138.45	_AAPQS(ph)PSVPK_	5	2	531.255	-0.00064263	0.972998	15.5671	2.36576e-05	127.17	0.987743	19.0628	8.53376e-06	138.45	0.951906	12.9651	8.16748e-05	120.12	1.1009	1.1521	1.3723	1.4972	1.2368	1.253	1.0953	1.1736	1.2719	1.332	1.2048	1.2465	0.93933	1.0028	1.4127	1.5324	1.4175	1.4645	512220	139850
B2RYB3	378	Protein Srrm1	Srrm1	>tr|B2RYB3|B2RYB3_RAT Protein Srrm1 OS=Rattus norvegicus GN=Srrm1 PE=2 SV=1	0.999948	42.873	1	S	SRSRSPPKKPPKRTSSPPRKTRRLSPSASPP	2.41637e-06	121.99	121.99	_TSS(ph)PPR_	3	2	362.655	-0.24024	0.999948	42.873	0.00467269	121.99	0.997792	26.5505	0.00364292	103.83	0.998363	27.8532	2.41637e-06	105.14	1.0563	1.1283	1.1976	1.0658	1.2775	1.0349	0.97381	1.0273	1.2828	1.1112	1.2791	1.007	1.098	1.1867	1.2661	1.0414	1.1252	0.9503	387810	111420
G3V7L9	660	Leucine zipper protein 1	Luzp1	>tr|G3V7L9|G3V7L9_RAT Leucine zipper protein 1 OS=Rattus norvegicus GN=Luzp1 PE=4 SV=1;>sp|Q9ESV1|LUZP1_RAT Leucine zipper protein 1 OS=Rattus norvegicus GN=Luzp1 PE=2 SV=1	1	78.398	1	S	LRCRVIKSSGREKPDSDDDLDIESLVTAKLV	3.96183e-13	136.63	127.3	_EKPDS(ph)DDDLDIESLVTAK_	5	3	690.644	0.12511	1	87.2729	8.53378e-13	127.29	1	96.1367	3.96183e-13	136.63	1	78.398	8.52894e-13	127.3	1.0544	1.1507	0.90018	1.0457	0.8702	0.89435	1.0239	1.1435	0.8527	1.0055	0.82098	0.87071	1.0783	1.1691	0.9303	1.0924	0.87535	0.98222	1192300	375740
D4ADB4	164	CGG triplet repeat binding protein 1 (Predicted)	Cggbp1	>tr|D4ADB4|D4ADB4_RAT CGG triplet repeat binding protein 1 (Predicted) OS=Rattus norvegicus GN=Cggbp1 PE=4 SV=1	1	104.123	1	S	AYLPDGYENENQLLNSQDC____________	6.78062e-24	140.81	129.32	_AYLPDGYENENQLLNS(ph)QDC_	16	3	774.979	0.38271	1	96.1091	1.40905e-07	111.83	1	117.127	6.78062e-24	140.81	1	104.123	1.26447e-16	129.32	1.1392	1.1927	2.2268	2.089	1.9547	1.722	1.0623	1.1505	1.2991	1.1921	1.2229	0.97772	0.92621	0.99587	1.5607	1.3113	1.685	1.4841	500680	120180
Q8K585	102	High mobility group protein HMG-I/HMG-Y	Hmga1	>sp|Q8K585|HMGA1_RAT High mobility group protein HMG-I/HMG-Y OS=Rattus norvegicus GN=Hmga1 PE=1 SV=3;>sp|Q8K585-2|HMGA1_RAT Isoform HMG-Y of High mobility group protein HMG-I/HMG-Y OS=Rattus norvegicus GN=Hmga1	1	93.2693	1;2;3	S	PKKLEKEEEEGISQESSEEEQ__________	5.11982e-55	242.34	93.269	_LEKEEEEGIS(ph)QES(ph)S(ph)EEEQ_	13	3	783.604	0.033745	1	99.4067	1.02076e-27	171.78	1	102.671	4.31605e-44	225.5	1	93.2693	5.11982e-55	242.34	1.055	1.1499	0.51838	0.60396	0.60979	0.6245	0.94068	1.0467	1.0538	1.1521	1.1336	1.0766	0.89023	0.98366	1.0432	0.93603	1.1073	1.1199	76627000	25339000
Q5BK54	74	Lymphocyte activation gene 3 protein	Lag3	>sp|Q5BK54|LAG3_RAT Lymphocyte activation gene 3 protein OS=Rattus norvegicus GN=Lag3 PE=2 SV=1	0.767026	5.17662	1	S	GWVTWQHRPDSDQPASIPALDLLQGMPSTRR	0.0103162	57.366	57.366	_PDSDQPAS(ph)IPALDLLQGMPSTR_	8	3	797.042	-0.23152	0.767026	5.17662	0.0103162	57.366									1.055	1.1499	0.51838	0.60396	0.60979	0.6245													1329800	499140
F1LW91	255	Protein Numa1 (Fragment)	Numa1	>tr|F1LW91|F1LW91_RAT Protein Numa1 (Fragment) OS=Rattus norvegicus GN=Numa1 PE=4 SV=1	1	98.4632	1	S	QRIDHLALLNEKQAASPQEPSELEELRGKNE	3.25445e-21	177.02	177.02	_QAAS(ph)PQEPSELEELR_	4	2	882.396	-0.22248	1	98.4632	3.25445e-21	177.02	1	72.9831	1.85078e-16	153.36	1	75.0658	1.60789e-16	154.55	0.93506	1.0006	1.493	1.3938	1.6112	1.4304	1.0977	1.2001	1.5154	1.4202	1.3466	1.0957	1.0808	1.1719	1.507	1.2814	1.4209	1.2469	1316900	434510
P49816	1413	Tuberin	Tsc2	>sp|P49816|TSC2_RAT Tuberin OS=Rattus norvegicus GN=Tsc2 PE=1 SV=1;>tr|D3ZLW4|D3ZLW4_RAT Tuberin OS=Rattus norvegicus GN=Tsc2 PE=4 SV=2;>sp|P49816-3|TSC2_RAT Isoform 3 of Tuberin OS=Rattus norvegicus GN=Tsc2;>tr|D3ZPJ6|D3ZPJ6_RAT Tuberin OS=Rattus norvegic	0.949976	12.2929	2	S	DILGDLGDKTDIGRLSPEAKVRSQSGILDGE	8.24875e-06	84.365	84.365	_S(ph)SSSPELQTLQDILGDLGDKTDIGRLS(ph)PEAK_	27	4	858.406	-0.26582	0.949976	12.2929	8.24875e-06	84.365									1.0825	1.1492	0.5939	0.66807	0.60289	0.62864													677700	255320
D3ZGD0	1411	Protein Gemin5	Gemin5	>tr|D3ZGD0|D3ZGD0_RAT Protein Gemin5 OS=Rattus norvegicus GN=Gemin5 PE=4 SV=2	0.891502	9.14736	1;2	T	PSQQAERAPSQPPSPTEERNAPVSLPELTRR	1.65949e-08	128.06	101.53	_APSQPPSPT(ph)EER_	9	2	688.298	0.14748	0.642826	2.56325	9.47851e-05	94.532	0.891502	9.14736	5.0135e-05	101.53	0.499999	0	1.65949e-08	128.06	1.1278	1.2024	0.65948	0.60783	0.5849	0.49904	1.0611	1.1474	0.66093	0.59666	0.65128	0.52117	1.0608	1.1394	0.58949	0.49443	0.52658	0.46179	517250	162780
Q63014	321	A-kinase anchor protein 8	Akap8	>sp|Q63014|AKAP8_RAT A-kinase anchor protein 8 OS=Rattus norvegicus GN=Akap8 PE=2 SV=1	1	56.4882	2	S	FPLYEEPDAKLARADSEGDLSENDDGAGDLR	3.27509e-35	197.44	56.488	_ADS(ph)EGDLS(ph)ENDDGAGDLR_	3	3	665.9	0.15024	1	171.287	2.11353e-27	171.29	1	112.667	3.27509e-35	197.44	1	56.4882	3.76062e-27	164.39	1.0978	1.166	1.2509	1.1661	1.2695	1.154	1.0436	1.1539	1.2361	1.1559	1.2346	1.0075	0.99791	1.0629	1.3813	1.1688	1.3744	1.2046	680700	191680
Q63014	326	A-kinase anchor protein 8	Akap8	>sp|Q63014|AKAP8_RAT A-kinase anchor protein 8 OS=Rattus norvegicus GN=Akap8 PE=2 SV=1	1	56.4882	2	S	EPDAKLARADSEGDLSENDDGAGDLRSGDEE	3.27509e-35	197.44	56.488	_ADS(ph)EGDLS(ph)ENDDGAGDLR_	8	3	665.9	0.15024	1	171.287	2.11353e-27	171.29	1	112.667	3.27509e-35	197.44	1	56.4882	3.76062e-27	164.39	1.0978	1.166	1.2509	1.1661	1.2695	1.154	1.0436	1.1539	1.2361	1.1559	1.2346	1.0075	0.99791	1.0629	1.3813	1.1688	1.3744	1.2046	680700	191680
M0R5I3	91	High mobility group nucleosomal binding domain 3, isoform CRA_a	Hmgn3	>tr|M0R5I3|M0R5I3_RAT High mobility group nucleosomal binding domain 3, isoform CRA_a OS=Rattus norvegicus GN=Hmgn3 PE=4 SV=1	1	87.5193	1	T	APSANGDTKAEEAQRTDNEGE__________	1.29657e-09	109.65	87.519	_AEEAQRT(ph)DNEGE_	7	2	714.767	-0.12957	0.999393	32.1653	0.00176708	85.945	1	71.98	4.03075e-09	100.21	1	87.5193	1.29657e-09	109.65	1.0618	1.1338	2.2732	2.4419	2.141	2.1768	1.2002	1.2545	1.8426	1.5804	1.4273	1.1226	1.0669	1.1471	1.7921	1.6296	1.7709	1.5694	332060	68295
D3ZYS7	149	Protein G3bp1	G3bp1	>tr|D3ZYS7|D3ZYS7_RAT Protein G3bp1 OS=Rattus norvegicus GN=G3bp1 PE=4 SV=1	0.999992	51.1658	1	S	QDEVFGGFVTEPQEESEEEVEEPEERQQSPE	1.51099e-11	125.39	125.39	_YQDEVFGGFVTEPQEES(ph)EEEVEEPEER_	17	3	1099.45	0.019675	0.99997	45.2101	0.000197568	85.387	0.999915	40.7044	0.000197568	85.387	0.999992	51.1658	1.51099e-11	125.39	0.9699	1.0703	0.84892	0.7819	0.87526	0.7764	1.0248	1.1464	0.87285	0.81864	0.85171	0.73641	1.0678	1.1736	0.91188	0.78199	0.8849	0.69889	4142800	2147400
Q3SWT4	360	Protein IWS1 homolog	Iws1	>sp|Q3SWT4|IWS1_RAT Protein IWS1 homolog OS=Rattus norvegicus GN=Iws1 PE=2 SV=1	1	143.338	3	S	EDEDKASAAKKSRVISDADDSDSDVVSDKSG	1.12141e-17	159.66	159.66	_VIS(ph)DADDS(ph)DS(ph)DVVSDK_	3	2	953.818	0.22094	1	143.338	1.12141e-17	159.66									1.0715	1.1448	0.86015	0.89356	0.9006	0.89897													242610	76590
Q3SWT4	365	Protein IWS1 homolog	Iws1	>sp|Q3SWT4|IWS1_RAT Protein IWS1 homolog OS=Rattus norvegicus GN=Iws1 PE=2 SV=1	1	64.5087	3	S	ASAAKKSRVISDADDSDSDVVSDKSGKREKT	1.12141e-17	159.66	159.66	_VIS(ph)DADDS(ph)DS(ph)DVVSDK_	8	2	953.818	0.22094	1	64.5087	1.12141e-17	159.66									1.0715	1.1448	0.86015	0.89356	0.9006	0.89897													242610	76590
Q3SWT4	367	Protein IWS1 homolog	Iws1	>sp|Q3SWT4|IWS1_RAT Protein IWS1 homolog OS=Rattus norvegicus GN=Iws1 PE=2 SV=1	1	63.7356	3	S	AAKKSRVISDADDSDSDVVSDKSGKREKTVA	1.12141e-17	159.66	159.66	_VIS(ph)DADDS(ph)DS(ph)DVVSDK_	10	2	953.818	0.22094	1	63.7356	1.12141e-17	159.66									1.0715	1.1448	0.86015	0.89356	0.9006	0.89897													242610	76590
M0R3V2	452	H/ACA ribonucleoprotein complex subunit 4	Dkc1	>tr|M0R3V2|M0R3V2_RAT H/ACA ribonucleoprotein complex subunit 4 OS=Rattus norvegicus GN=Dkc1 PE=4 SV=1;>sp|P40615|DKC1_RAT H/ACA ribonucleoprotein complex subunit 4 OS=Rattus norvegicus GN=Dkc1 PE=1 SV=4	1	98.566	2	S	GVTADAASIVKRKRDSDSDADEATPTTTPRV	1.41344e-62	247.02	130.4	_KRDS(ph)DS(ph)DADEATPTTTPR_	4	3	708.282	-0.12783	1	127.03	5.69183e-51	222.16	1	84.2466	8.23006e-42	210.16	1	98.566	1.41344e-62	247.02	1.1343	1.2122	1.4977	1.4936	1.3867	1.2307	0.98333	1.0734	1.4828	1.4277	1.418	1.286	1.0175	1.0992	1.501	1.6094	1.4355	1.5411	5635900	1519500
M0R3V2	454	H/ACA ribonucleoprotein complex subunit 4	Dkc1	>tr|M0R3V2|M0R3V2_RAT H/ACA ribonucleoprotein complex subunit 4 OS=Rattus norvegicus GN=Dkc1 PE=4 SV=1;>sp|P40615|DKC1_RAT H/ACA ribonucleoprotein complex subunit 4 OS=Rattus norvegicus GN=Dkc1 PE=1 SV=4	1	98.2055	2	S	TADAASIVKRKRDSDSDADEATPTTTPRVKK	1.41344e-62	247.02	130.4	_KRDS(ph)DS(ph)DADEATPTTTPR_	6	3	708.282	-0.12783	1	117.733	5.69183e-51	222.16	1	66.1218	8.23006e-42	210.16	1	98.2055	1.41344e-62	247.02	1.1343	1.2122	1.4977	1.4936	1.3867	1.2307	0.98333	1.0734	1.4828	1.4277	1.418	1.286	1.0175	1.0992	1.501	1.6094	1.4355	1.5411	5635900	1519500
D3ZFD0	2026	Uncharacterized protein	Myo18a	>tr|D3ZFD0|D3ZFD0_RAT Uncharacterized protein OS=Rattus norvegicus GN=Myo18a PE=1 SV=2	0.987974	20.2305	2	S	DDEHDPVDSISRPRFSHNYLSDSDTEAKLTE	0.00240487	72.496	72.496	_FS(ph)HNYLS(ph)DSDTEAK_	2	3	591.885	0.12007					0.536706	2.2421	0.00814982	62.14	0.987974	20.2305	0.00240487	72.496							0.83957	0.93228	0.74672	0.78086	0.86638	0.90038	1.0696	1.1445	0.69771	0.75537	0.70048	0.72253	0	0
B2RYB3	746	Protein Srrm1	Srrm1	>tr|B2RYB3|B2RYB3_RAT Protein Srrm1 OS=Rattus norvegicus GN=Srrm1 PE=2 SV=1	1	129.11	3	S	PEPKKIKKAASPSPQSVRRVSSSRSVSGSPE	4.2108e-06	129.11	129.11	_KAAS(ph)PS(ph)PQS(ph)VR_	9	2	684.262	-0.22091	1	107.016	4.23268e-05	107.02	1	108.34	3.77955e-05	108.34	1	129.11	4.2108e-06	129.11	1.1896	1.2608	2.474	2.5588	2.0149	2.0036	0.99513	1.0521	2.8647	2.8563	2.8799	2.6509	1.0532	1.1424	2.7225	2.6975	2.6232	2.3663	181150	35515
G3V8L9	38	Polymerase I and transcript release factor	Ptrf	>tr|G3V8L9|G3V8L9_RAT Polymerase I and transcript release factor OS=Rattus norvegicus GN=Ptrf PE=4 SV=1;>sp|P85125|PTRF_RAT Polymerase I and transcript release factor OS=Rattus norvegicus GN=Ptrf PE=1 SV=1	0.991589	17.7062	2	S	GPEPTPGEARATEEPSGTGSDELIKSDQVNG	0.000173424	106.73	106.73	_ATEEPS(ph)GT(ph)GSDELIK_	6	2	847.334	1.3042	0.991589	17.7062	0.000173424	106.73									1.0438	1.1419	3.551	3.9689	3.4018	3.5362													1963700	274250
G3V8L9	40	Polymerase I and transcript release factor	Ptrf	>tr|G3V8L9|G3V8L9_RAT Polymerase I and transcript release factor OS=Rattus norvegicus GN=Ptrf PE=4 SV=1;>sp|P85125|PTRF_RAT Polymerase I and transcript release factor OS=Rattus norvegicus GN=Ptrf PE=1 SV=1	0.629276	2.09115	2	T	EPTPGEARATEEPSGTGSDELIKSDQVNGVL	1.78134e-20	170.16	101.5	_ATEEPS(ph)GT(ph)GSDELIK_	8	2	847.334	0.38705	0.629276	2.09115	3.02987e-12	136.39	0.493167	0	1.7949e-20	170.09	0.499583	0	1.78134e-20	170.16	1.0438	1.1419	3.551	3.9689	3.4018	3.5362													1963700	274250
G3V6Z3	549	Actin filament-associated protein 1	Afap1	>tr|G3V6Z3|G3V6Z3_RAT Actin filament-associated protein 1 OS=Rattus norvegicus GN=Afap1 PE=4 SV=1;>sp|Q8VH46|AFAP1_RAT Actin filament-associated protein 1 OS=Rattus norvegicus GN=Afap1 PE=1 SV=1	0.999639	35.5145	1	S	QQKKVESAGGVKRTASNAEQYKYGKNRVEAD	0.00517266	78.324	78.324	_TAS(ph)NAEQYK_	3	2	546.224	0.20277									0.999639	35.5145	0.00517266	78.324													1.068	1.1418	0.8293	0.80987	0.72973	0.64267	0	0
Q66H76	83	Paxillin	Pxn	>sp|Q66H76|PAXI_RAT Paxillin OS=Rattus norvegicus GN=Pxn PE=1 SV=1;>tr|Q1EG89|Q1EG89_RAT Myocardial ischemic preconditioning associated protein 7 OS=Rattus norvegicus GN=Pxn PE=1 SV=1	0.998915	29.6446	1	S	QWQPSGSRYAHQQPPSPSPIYSSSTKNSSAS	2.24008e-08	113.01	113.01	_YAHQQPPS(ph)PSPIYSSSTK_	8	3	685.645	0.024278	0.996903	25.0904	7.03465e-06	104.38	0.996073	24.3099	2.47688e-05	91.889	0.998915	29.6446	2.24008e-08	113.01	1.068	1.1171	0.90441	0.98676	0.82916	0.83944	1.3103	1.4076	0.94048	0.98936	0.819	0.854	1.0481	1.1417	0.77417	0.82328	0.77425	0.78714	522000	208630
Q9WVP7	25	Activity and neurotransmitter-induced early gene protein 4	Dclk1	>tr|Q9WVP7|Q9WVP7_RAT Activity and neurotransmitter-induced early gene protein 4 OS=Rattus norvegicus GN=Dclk1 PE=4 SV=1;>sp|O08875|DCLK1_RAT Serine/threonine-protein kinase DCLK1 OS=Rattus norvegicus GN=Dclk1 PE=2 SV=1	0.997499	27.2365	2;3;4	S	TPGSQLSTPRSGKSPSPSPTSPGSLRKQRDL	3.47171e-44	216.19	116.7	_SGKS(ph)PS(ph)PSPTS(ph)PGSLRK_	6	2	955.397	0.57369	0.995472	23.9134	3.47171e-44	216.19	0.993127	24.6048	2.97632e-35	210.32	0.997499	27.2365	3.31321e-21	166.65	0.96218	1.0331	0.87622	0.96083	0.93774	0.95952	1.0796	1.2003	0.9635	1.0075	0.88605	0.92069	1.0164	1.0908	0.8125	0.89423	0.80922	0.84626	4970800	1845000
Q9WVP7	30	Activity and neurotransmitter-induced early gene protein 4	Dclk1	>tr|Q9WVP7|Q9WVP7_RAT Activity and neurotransmitter-induced early gene protein 4 OS=Rattus norvegicus GN=Dclk1 PE=4 SV=1;>sp|O08875|DCLK1_RAT Serine/threonine-protein kinase DCLK1 OS=Rattus norvegicus GN=Dclk1 PE=2 SV=1	0.997696	27.2512	2;3;4	S	LSTPRSGKSPSPSPTSPGSLRKQRDLYRPLS	3.47171e-44	216.19	210.32	_SGKS(ph)PS(ph)PSPTS(ph)PGSLR_	11	2	891.349	0.061815	0.94792	13.5693	3.47171e-44	216.19	0.997696	27.2512	2.97632e-35	210.32	0.9908	20.7833	3.31321e-21	166.65	0.96218	1.0331	0.87622	0.96083	0.93774	0.95952	1.0796	1.2003	0.9635	1.0075	0.88605	0.92069	1.0164	1.0908	0.8125	0.89423	0.80922	0.84626	8058400	3026500
M0R3M4	1637	Protein LOC100911178	LOC100911178	>tr|M0R3M4|M0R3M4_RAT Protein LOC100911178 OS=Rattus norvegicus GN=LOC100911178 PE=4 SV=1;>tr|D4A054|D4A054_RAT Protein LOC100911178 OS=Rattus norvegicus GN=Ranbp2 PE=1 SV=1	0.701018	8.82798	1	S	PNKQNQPTSAVSAPASSETSKSPKCGFEGLF	9.65145e-15	142.35	142.35	_QNQPTSAVSAPAS(ph)SETSKSPK_	13	3	728.006	-0.28913	0.701018	8.82798	9.65145e-15	142.35					0.589542	7.13151	5.87051e-14	130.27	1.012	1.0945	0.97376	1.1064	0.9898	1.0274							1.0948	1.1884	1.1545	1.3586	1.0739	1.2087	807890	232740
M0RBF0	627	Scaffold attachment factor B1	Safb	>tr|M0RBF0|M0RBF0_RAT Scaffold attachment factor B1 OS=Rattus norvegicus GN=Safb PE=4 SV=1;>sp|O88453|SAFB1_RAT Scaffold attachment factor B1 OS=Rattus norvegicus GN=Safb PE=1 SV=2	1	70.8452	1	S	SQDRKSVSREKRSVVSFDKVKESRKSRDSES	1.52502e-09	107.17	107.17	_SVVS(ph)FDKVK_	4	2	544.773	0.27882					0.999993	51.6037	0.00127384	88.021	1	70.8452	1.52502e-09	107.17							1.05	1.1274	0.66252	0.71215	0.63098	0.65202	1.0645	1.1526	0.66086	0.70528	0.62085	0.62441	0	0
D4A6E8	138	Protein RGD1560065	RGD1560065	>tr|D4A6E8|D4A6E8_RAT Protein RGD1560065 OS=Rattus norvegicus GN=RGD1560065 PE=4 SV=2	0.999921	41.0313	1	S	AKKARLLPEGEETVESDDDRDERASKTRRVE	2.72099e-08	112.72	112.72	_LLPEGEETVES(ph)DDDRDER_	11	3	728.637	-0.016311	0.96894	14.941	0.00110853	78.069	0.999906	40.2896	2.92643e-08	111.64	0.999921	41.0313	2.72099e-08	112.72	1.0079	1.0998	0.96966	0.8942	0.92623	0.82601	1.0238	1.1397	0.96495	0.90324	0.92956	0.78954	1.0357	1.1449	0.92618	0.78834	0.86472	0.72373	1685500	579960
D3ZGD0	1409	Protein Gemin5	Gemin5	>tr|D3ZGD0|D3ZGD0_RAT Protein Gemin5 OS=Rattus norvegicus GN=Gemin5 PE=4 SV=2	0.661306	2.90595	1;2	S	DEPSQQAERAPSQPPSPTEERNAPVSLPELT	1.65949e-08	128.06	91.457	_APS(ph)QPPS(ph)PTEER_	7	2	728.281	-0.39541					0.661306	2.90595	0.00229005	91.457	0.499999	0	1.65949e-08	128.06							0.21516	0.23989	0.98272	0.91878	4.5675	3.7741	1.0608	1.1394	0.58949	0.49443	0.52658	0.46179	0	0
D3Z9Z9	132	SWI/SNF-related matrix-associated actin-dependent regulator of chromatin subfamily A containing DEAD/H box 1	Smarcad1	>sp|D3Z9Z9|SMRCD_RAT SWI/SNF-related matrix-associated actin-dependent regulator of chromatin subfamily A containing DEAD/H box 1 OS=Rattus norvegicus GN=Smarcad1 PE=3 SV=1	0.566657	4.80568	2	S	KDTVIIVSEPSEDEESHDLPSATRRNDISEL	0.000104431	93.371	93.371	_DTVIIVS(ph)EPSEDEES(ph)HDLPSATR_	15	3	896.044	-0.17504					0.566657	4.80568	0.000104431	93.371											1.02	1.1375	0.70206	0.65637	0.68829	0.56897							0	0
B2RYB3	877	Protein Srrm1	Srrm1	>tr|B2RYB3|B2RYB3_RAT Protein Srrm1 OS=Rattus norvegicus GN=Srrm1 PE=2 SV=1	1	189.201	1;2	S	QEEPAAAPEPRKETESEAEDDNLDDLERHLR	8.64003e-51	226.24	189.2	_KET(ph)ES(ph)EAEDDNLDDLER_	5	2	1084.4	0.22271	1	188.379	1.16683e-33	192.78	1	179.873	8.64003e-51	226.24	1	189.201	1.99264e-33	189.2	1.1386	1.1921	1.2462	1.3697	1.1145	1.1323	0.94228	1.0324	1.26	1.3251	1.3411	1.4111	1.1245	1.2235	1.3523	1.4072	1.2529	1.2322	7592700	2041600
F1MA89	326	Protein Ccny	Ccny	>tr|F1MA89|F1MA89_RAT Protein Ccny OS=Rattus norvegicus GN=Ccny PE=1 SV=2	0.999906	40.2774	1	S	DKYKDLRKPMRKRSASADNLILPRWSPAIIS	2.87618e-05	121.18	121.18	_SAS(ph)ADNLILPR_	3	2	618.803	0.38157	0.999433	32.4611	0.000140017	98.676	0.999906	40.2774	2.87618e-05	121.18	0.999825	37.5625	3.75709e-05	118.52	1.0744	1.1486	1.0335	0.94619	0.85542	0.72382	0.88876	0.96134	1.0291	0.92977	1.081	0.86529	1.0515	1.1357	1.1361	0.94563	1.0103	0.86913	319990	110950
D3ZDU2	863	Protein Rptor	Rptor	>tr|D3ZDU2|D3ZDU2_RAT Protein Rptor OS=Rattus norvegicus GN=Rptor PE=4 SV=2	0.965501	14.47	1	S	QRILDTSSLTQSAPASPTNKGMHIHQVGGSP	0.00084613	79.346	73.983	_ILDTSSLTQSAPAS(ph)PTNK_	14	3	637.642	-0.14281	0.801091	6.05028	0.00084613	79.346	0.965501	14.47	0.00120499	73.983	0.879069	8.61496	0.00099032	77.191	1.064	1.1355	0.95264	1.0588	0.82278	0.8427	1.3216	1.4734	0.96238	1.0122	0.80303	0.83807	1.0702	1.1338	0.88187	0.96173	0.89747	0.9314	712540	243770
G3V699	520	Protein transport protein Sec31A	Sec31a	>tr|G3V699|G3V699_RAT Protein transport protein Sec31A OS=Rattus norvegicus GN=Sec31a PE=1 SV=1;>sp|Q9Z2Q1|SC31A_RAT Protein transport protein Sec31A OS=Rattus norvegicus GN=Sec31a PE=1 SV=2	0.977438	16.3672	1	S	LALNRVDGSDVALKDSDRVAQSDGEESPAEE	1.65411e-40	192.94	192.94	_DS(ph)DRVAQSDGEESPAEEGQLLGER_	2	3	885.379	-0.21483									0.977438	16.3672	1.65411e-40	192.94													1.0403	1.1352	0.80967	0.69205	0.78727	0.70068	0	0
Q5U2M8	352	Mediator of DNA damage checkpoint protein 1	Mdc1	>sp|Q5U2M8|MDC1_RAT Mediator of DNA damage checkpoint protein 1 OS=Rattus norvegicus GN=Mdc1 PE=2 SV=2;>tr|F1LQA8|F1LQA8_RAT Mediator of DNA damage checkpoint protein 1 OS=Rattus norvegicus GN=Mdc1 PE=4 SV=1	0.948264	12.8702	2	T	GGPGARGVAHLQDSPTGSDTDVEEDKTALAA	3.62417e-11	109.19	109.19	_GVAHLQDSPT(ph)GS(ph)DTDVEEDKTALAAPPER_	10	3	1056.13	0.057454					0.948264	12.8702	3.62417e-11	109.19	0.4487	0	0.00252486	66.52							1.0407	1.1348	1.0449	1.0916	0.9739	1.0102							0	0
G3V8I4	117	Syntaxin 4A (Placental), isoform CRA_a	Stx4	>tr|G3V8I4|G3V8I4_RAT Syntaxin 4A (Placental), isoform CRA_a OS=Rattus norvegicus GN=Stx4 PE=3 SV=1;>sp|Q08850|STX4_RAT Syntaxin-4 OS=Rattus norvegicus GN=Stx4 PE=1 SV=1	0.993561	24.1241	1	S	KAIEPQKEEADENYNSVNTRMKKTQHGVLSQ	2.38629e-13	134.87	134.87	_AIEPQKEEADENYNS(ph)VNTR_	15	3	763.001	-0.28889	0.923988	10.874	1.30456e-08	115.31	0.979834	17.3073	2.16993e-05	104.52	0.993561	24.1241	2.38629e-13	134.87	1.0497	1.107	0.69918	0.77157	0.67699	0.6898	1.0707	1.1494	0.66698	0.69998	0.62297	0.6472	1.0282	1.1203	0.66505	0.69284	0.68371	0.674	638550	232180
F1LRJ2	1211	Protein Srrm2	Srrm2	>tr|F1LRJ2|F1LRJ2_RAT Protein Srrm2 OS=Rattus norvegicus GN=Srrm2 PE=1 SV=2	0.999244	32.1932	3	S	SQDELMEVEKSEQPLSQVLPTLSPEHKEMSA	0.00604816	76.777	76.777	_ILLPNS(ph)SQDELMEVEKSEQPLS(ph)QVLPTLS(ph)PEHK_	22	4	989.708	-0.051047					0.993617	25.5143	0.0226771	66.282	0.999244	32.1932	0.00604816	76.777							1.2655	1.3931	3.0896	3.4928	2.4414	2.5595	0.85083	0.92149	2.2777	2.5342	2.677	2.7914	0	0
M0R9D5	5273	Uncharacterized protein	Ahnak	>tr|M0R9D5|M0R9D5_RAT Uncharacterized protein OS=Rattus norvegicus GN=Ahnak PE=1 SV=1	0.531013	0.785591	2	S	NRSNSFSDEREFSAPSTPTGTLEFAGGEGKG	1.549e-11	109.65	109.65	_SNS(ph)FSDEREFSAPS(ph)TPTGTLEFAGGEGK_	14	3	1022.42	-0.23829	0.531013	0.785591	1.549e-11	109.65	0.496901	0	0.0312578	72.755	0.506078	0.437268	0.0358507	71.907	1.0576	1.104	2.1574	2.3639	2.04	2.0679							1.0715	1.1626	1.8296	1.9001	1.7075	1.6721	572620	92203
F1LRJ2	1491	Protein Srrm2	Srrm2	>tr|F1LRJ2|F1LRJ2_RAT Protein Srrm2 OS=Rattus norvegicus GN=Srrm2 PE=1 SV=2;>tr|M0R7I8|M0R7I8_RAT Protein inturned OS=Rattus norvegicus GN=Intu PE=4 SV=1;>sp|D4ACE5|INTU_RAT Protein inturned OS=Rattus norvegicus GN=Intu PE=3 SV=1	0.998079	27.1559	1	S	SGSESSVEQKTLTRTSPGQRSRSGSSQELDG	0.00847096	80.229	77.282	_TS(ph)PGQR_	2	2	363.153	-0.13701	0.998079	27.1559	0.020095	77.282	0.998079	27.1559	0.020095	77.282	0.997303	25.6798	0.00847096	80.229	0.9346	0.9886	1.2408	1.138	1.4048	1.1929	1.085	1.1772	1.3186	1.2056	1.3023	1.0418	1.0351	1.1136	1.308	1.0946	1.2637	1.1019	736820	241530
D4A8A0	1858	DNA fragmentation factor subunit beta	Cad	>tr|D4A8A0|D4A8A0_RAT DNA fragmentation factor subunit beta OS=Rattus norvegicus GN=Cad PE=3 SV=2	1	84.9405	1	S	LPDGRFHLPPRIHRASDPGLPAEEPKEKPPR	3.27238e-05	107.65	84.94	_IHRAS(ph)DPGLPAEEPK_	5	3	566.273	-0.060649	1	94.7168	8.08117e-05	94.717	1	86.9442	0.0103919	86.944	1	84.9405	3.27238e-05	107.65	1.1529	1.2053	0.5279	0.57601	0.45706	0.46229	0.98528	1.057	0.52847	0.55482	0.53636	0.55717	1.0362	1.1398	0.50409	0.52908	0.48649	0.48719	535150	192290
Q5M7V8	379	Thyroid hormone receptor-associated protein 3	Thrap3	>sp|Q5M7V8|TR150_RAT Thyroid hormone receptor-associated protein 3 OS=Rattus norvegicus GN=Thrap3 PE=1 SV=1	1	77.0624	1	S	QTNTDKEKLKEKGGFSDADVKMKSDPFAPKT	0.00510398	79.82	77.062	_GGFS(ph)DADVK_	4	2	488.195	-2.1111	1	79.8202	0.00510398	79.82	1	72.34	0.00957396	75.819	1	77.0624	0.00830016	77.062	0.96911	1.036	1.8051	1.9237	1.65	1.6703	1.2113	1.3032	1.765	1.7735	1.457	1.3788	1.0467	1.1295	1.7744	1.7943	1.6952	1.581	309890	69739
M0R9D5	5260	Uncharacterized protein	Ahnak	>tr|M0R9D5|M0R9D5_RAT Uncharacterized protein OS=Rattus norvegicus GN=Ahnak PE=1 SV=1	0.486798	0	2	S	KGKFSLFKSKKPRNRSNSFSDEREFSAPSTP	2.63808e-16	106.11	106.11	_S(ph)NSFSDEREFSAPSTPTGTLEFAGGEGK_	1	3	995.764	-1.7875					0.486798	0	2.63808e-16	106.11	0.443136	0	0.000107939	84.741													1.0484	1.1295	0.77717	0.8016	0.7413	0.71552	0	0
M0R9D5	5264	Uncharacterized protein	Ahnak	>tr|M0R9D5|M0R9D5_RAT Uncharacterized protein OS=Rattus norvegicus GN=Ahnak PE=1 SV=1	0.826386	4.3606	2	S	SLFKSKKPRNRSNSFSDEREFSAPSTPTGTL	0.00207223	78.451	75.127	_SNS(ph)FS(ph)DEREFSAPSTPTGTLEFAGGEGK_	5	3	1022.42	-0.13084					0.324177	0	0.0312578	72.755	0.826386	4.3606	0.00207223	78.451													1.0484	1.1295	0.77717	0.8016	0.7413	0.71552	0	0
Q6MG48	609	Protein PRRC2A	Prrc2a	>sp|Q6MG48|PRC2A_RAT Protein PRRC2A OS=Rattus norvegicus GN=Prrc2a PE=1 SV=1	0.831385	6.92907	1	T	SKEGPEPPEEVPAPTTPPAPKVEPKGDGVGP	0.015233	64.454	64.454	_EGPEPPEEVPAPTT(ph)PPAPK_	14	3	673.982	-0.49456					0.5	0	0.0492275	53.342	0.831385	6.92907	0.015233	64.454							1.0306	1.1174	1.0735	1.1228	1.0794	1.1211	1.0592	1.1286	1.097	1.202	0.92249	0.96116	0	0
Q5RJT2	353	pre-rRNA processing protein FTSJ3	Ftsj3	>sp|Q5RJT2|SPB1_RAT pre-rRNA processing protein FTSJ3 OS=Rattus norvegicus GN=Ftsj3 PE=2 SV=1	1	76.3575	1	S	EEGDEEESAAETKQASEEEEEREEEEQLNRT	0.00131443	76.358	76.358	_QAS(ph)EEEEEREEEEQLNR_	3	3	738.633	-0.01134	1	76.3575	0.00131443	76.358									1.0288	1.1267	1.1362	1.0528	1.0077	0.90744													899300	287990
B2GV24	789	E3 UFM1-protein ligase 1	Ufl1	>sp|B2GV24|UFL1_RAT E3 UFM1-protein ligase 1 OS=Rattus norvegicus GN=Ufl1 PE=2 SV=1	0.735359	6.64758	1	S	LSLSIKDLVLKPRKSSVTEE___________	0.0116902	88.029	88.029	_KSS(ph)VTEE_	3	2	430.176	-0.58267									0.735359	6.64758	0.0116902	88.029													1.0412	1.1263	1.1997	1.2039	1.127	1.0381	0	0
P41516	1350	DNA topoisomerase 2-alpha	Top2a	>sp|P41516|TOP2A_RAT DNA topoisomerase 2-alpha OS=Rattus norvegicus GN=Top2a PE=2 SV=1;>tr|F1M7A0|F1M7A0_RAT DNA topoisomerase 2 (Fragment) OS=Rattus norvegicus GN=Top2a PE=3 SV=2	1	87.1241	3	T	LDEKDEDEDFFPLDDTPPKTKMPPKNTKKAL	3.54684e-20	126.47	95.519	_FT(ph)ADLDSDDDFS(ph)GLDEKDEDEDFFPLDDT(ph)PPK_	29	4	973.364	0.0063205	1	81.536	1.28119e-05	83.202	1	122.237	3.54684e-20	126.47	1	87.1241	2.90903e-08	95.519	1.0512	1.1471	0.42794	0.50102	0.51902	0.5386	0.98982	1.0815	0.49212	0.56247	0.51827	0.54538	0.99997	1.1041	0.41664	0.5021	0.35392	0.40878	7217800	3478300
D4A644	520	Protein Map7d1	Map7d1	>tr|D4A644|D4A644_RAT Protein Map7d1 OS=Rattus norvegicus GN=Map7d1 PE=4 SV=1	0.910501	10.0746	3	S	KEPAAPASPAPSPVPSPTPAQPQKEQSSTQI	9.50942e-42	151.73	151.73	_TAEEKEPAAPAS(ph)PAPS(ph)PVPS(ph)PTPAQPQK_	20	3	1007.44	0.31806					0.909105	10.0015	2.27633e-18	127.77	0.910501	10.0746	9.50942e-42	151.73							0.94004	1.0161	0.37277	0.40605	0.39654	0.41143	1.1603	1.2465	0.58137	0.62957	0.50106	0.5092	0	0
D4A644	516	Protein Map7d1	Map7d1	>tr|D4A644|D4A644_RAT Protein Map7d1 OS=Rattus norvegicus GN=Map7d1 PE=4 SV=1	1	67.5723	3	S	TAEEKEPAAPASPAPSPVPSPTPAQPQKEQS	9.50942e-42	151.73	151.73	_TAEEKEPAAPAS(ph)PAPS(ph)PVPS(ph)PTPAQPQK_	16	3	1007.44	0.31806					0.999996	53.3654	2.27633e-18	127.77	1	67.5723	9.50942e-42	151.73							0.9398	1.0161	0.38223	0.41628	0.40671	0.42196	1.1599	1.246	0.51226	0.55474	0.44165	0.44882	0	0
Q62947	302	Zinc finger E-box-binding homeobox 1	Zeb1	>sp|Q62947|ZEB1_RAT Zinc finger E-box-binding homeobox 1 OS=Rattus norvegicus GN=Zeb1 PE=2 SV=2;>tr|F8WG35|F8WG35_RAT Zinc finger E-box-binding homeobox 1 (Fragment) OS=Rattus norvegicus GN=Zeb1 PE=2 SV=2;>sp|Q62947-2|ZEB1_RAT Isoform 2 of Zinc finger E-bo	0.69471	6.81559	1	S	KTSQCSSPSLSTSPGSPTRPQIRQKIENKPL	0.0113621	58.672	58.672	_TSQCSSPSLSTSPGS(ph)PTRPQIR_	15	3	804.372	-0.56582	0.69471	6.81559	0.0113621	58.672	0.491541	0	0.0304512	52.784					1.0637	1.1235	1.3939	1.3025	1.5695	1.3621													427050	143410
B2RYD7	497	Protein Stt3b	Stt3b	>tr|B2RYD7|B2RYD7_RAT Protein Stt3b OS=Rattus norvegicus GN=Stt3b PE=2 SV=1	1	66.2849	1;2	S	LGDDMKRENPPVEDSSDEDDRRSPGNLYDKA	0.00210636	72.21	66.285	_ENPPVEDS(ph)S(ph)DEDDRR_	9	3	640.561	-0.024704	1	61.1808	0.00787103	61.181	1	72.2096	0.00210636	72.21	1	66.2849	0.00520314	66.285	1.0464	1.1225	1.2429	1.1563	1.1809	1.0705	1.0806	1.1984	1.3933	1.3038	1.3043	1.105	1.223	1.3477	1.572	1.3387	1.236	1.0307	2166700	657570
F1M589	612	Protein Pml (Fragment)	Pml	>tr|F1M589|F1M589_RAT Protein Pml (Fragment) OS=Rattus norvegicus GN=Pml PE=1 SV=2;>tr|M0R9I4|M0R9I4_RAT Protein Pml (Fragment) OS=Rattus norvegicus GN=Pml PE=4 SV=1	1	75.3164	1	S	SIQLEGPNSLKALDESLAEPHLEDRTLVFFD	2.78722e-21	144.68	75.316	_ALDES(ph)LAEPHLEDR_	5	3	558.917	-0.32858	1	87.1385	1.9738e-15	139.9	1	101.386	2.78722e-21	144.68	1	75.3164	4.29736e-09	120.92	1.334	1.4367	3.845	3.5661	2.8824	2.5381	1.0141	1.1143	4.0103	3.7062	3.9546	3.2348	1.264	1.3677	5.48	4.6134	4.3354	3.7448	1265900	182220
Q4V8E1	134	GATA zinc finger domain containing 2B	Gatad2b	>tr|Q4V8E1|Q4V8E1_RAT GATA zinc finger domain containing 2B OS=Rattus norvegicus GN=Gatad2b PE=2 SV=1	0.996114	24.0275	4	S	LTPSPDIIVLSDNEASSPRSSSRMEERLKAA	0.000118706	93.437	44.312	_LTPS(ph)PDIIVLS(ph)DNEAS(ph)S(ph)PR_	16	3	777.638	-1.4634	0.598074	1.65522	0.000118706	93.437					0.996114	24.0275	0.0175418	69.8	0.86838	0.92233	1.1197	1.0388	1.2894	1.1091							1.0491	1.1173	0.77978	0.89504	0.79495	0.86479	386050	159970
B2RYB3	716	Protein Srrm1	Srrm1	>tr|B2RYB3|B2RYB3_RAT Protein Srrm1 OS=Rattus norvegicus GN=Srrm1 PE=2 SV=1	0.999994	51.5006	2;3;4	S	PPVRRGASASPQGRQSPSPSTRPIRRVSRTP	1.67823e-08	153.79	153.79	_QS(ph)PSPS(ph)TRPIR_	2	2	693.302	0.223	0.99911	30.1877	2.27068e-05	120.92	0.999966	46.9843	3.94907e-05	114.31	0.999994	51.5006	1.67823e-08	153.79	1.0475	1.1155	0.93675	0.87281	0.91768	0.83404	1.062	1.1851	0.88853	0.8307	0.86156	0.71292	0.95787	1.0315	0.86989	0.73569	0.90751	0.78592	2946500	881430
Q64350	539	Translation initiation factor eIF-2B subunit epsilon	Eif2b5	>sp|Q64350|EI2BE_RAT Translation initiation factor eIF-2B subunit epsilon OS=Rattus norvegicus GN=Eif2b5 PE=1 SV=2	1	130.068	1	S	SERSVDPEELDSRAGSPQLDDIRVFQNEVLG	8.3999e-06	138.55	130.07	_AGS(ph)PQLDDIR_	3	2	576.258	0.041581	1	138.549	8.3999e-06	138.55	1	119.963	8.29804e-05	119.96	1	130.068	1.9775e-05	130.07	1.0366	1.1364	0.60833	0.56078	0.57376	0.51084	1.006	1.1153	0.55353	0.51842	0.57105	0.48751	0.98849	1.089	0.55937	0.47636	0.59405	0.49526	2220000	809920
M0R9D5	5336	Uncharacterized protein	Ahnak	>tr|M0R9D5|M0R9D5_RAT Uncharacterized protein OS=Rattus norvegicus GN=Ahnak PE=1 SV=1	0.886849	7.74936	5	S	LQGSGVSLASKKSRLSSSSSNDSGTKLGIQL	0.0046037	68.171	40.025	_SRLS(ph)S(ph)S(ph)S(ph)S(ph)NDSGTK_	4	3	604.836	0.87009	0.882055	4.07041	0.0305288	48.527	0.886849	7.74936	0.0521855	40.025	0.829017	3.12825	0.0046037	68.171	0.95389	1.0445	1.1137	1.2454	1.2237	1.2674	1.1085	1.2387	1.2212	1.309	0.92972	0.98673	1.0151	1.1153	1.1458	1.2935	1.2396	1.3242	905500	272210
M0R9D5	5337	Uncharacterized protein	Ahnak	>tr|M0R9D5|M0R9D5_RAT Uncharacterized protein OS=Rattus norvegicus GN=Ahnak PE=1 SV=1	0.886849	7.74936	5	S	QGSGVSLASKKSRLSSSSSNDSGTKLGIQLP	0.0046037	68.171	40.025	_SRLS(ph)S(ph)S(ph)S(ph)S(ph)NDSGTK_	5	3	604.836	0.87009	0.882055	4.07041	0.0305288	48.527	0.886849	7.74936	0.0521855	40.025	0.829017	3.12825	0.0046037	68.171	0.95389	1.0445	1.1137	1.2454	1.2237	1.2674	1.1085	1.2387	1.2212	1.309	0.92972	0.98673	1.0151	1.1153	1.1458	1.2935	1.2396	1.3242	905500	272210
M0R9D5	5338	Uncharacterized protein	Ahnak	>tr|M0R9D5|M0R9D5_RAT Uncharacterized protein OS=Rattus norvegicus GN=Ahnak PE=1 SV=1	0.886849	7.74936	5	S	GSGVSLASKKSRLSSSSSNDSGTKLGIQLPE	0.0046037	68.171	40.025	_SRLS(ph)S(ph)S(ph)S(ph)S(ph)NDSGTK_	6	3	604.836	0.87009	0.841208	2.737	0.0305288	48.527	0.886849	7.74936	0.0521855	40.025	0.829017	3.12825	0.0046037	68.171	0.95389	1.0445	1.1137	1.2454	1.2237	1.2674	1.1085	1.2387	1.2212	1.309	0.92972	0.98673	1.0151	1.1153	1.1458	1.2935	1.2396	1.3242	905500	272210
F1M155	806	Protein Svil	Svil	>tr|F1M155|F1M155_RAT Protein Svil OS=Rattus norvegicus GN=Svil PE=4 SV=2;>tr|D3ZEZ9|D3ZEZ9_RAT Protein Svil OS=Rattus norvegicus GN=Svil PE=4 SV=2	0.860587	10.0933	1	T	NRIDVRQRRMNARYQTQPVTLGEVEQVQSGK	3.32163e-41	205.98	205.98	_YQT(ph)QPVTLGEVEQVQSGK_	3	3	690.996	-0.11783	0.860587	10.0933	3.32163e-41	205.98	0.780182	6.80238	4.34939e-27	173.28	0.819867	6.75544	6.32623e-27	170.16	1.0555	1.1151	1.148	1.2518	1.0702	1.0919	0.8491	0.91323	0.99615	1.0206	1.1705	1.1701	1.0664	1.1571	1.0489	1.0893	1.0382	1.0167	424810	170200
E9PST5	216	Protein Acin1	Acin1	>tr|E9PST5|E9PST5_RAT Protein Acin1 OS=Rattus norvegicus GN=Acin1 PE=1 SV=1	0.981454	18.7151	1	S	HSPRKSSSFSEEKGESDDEKPRKGERRSSRV	0.00852723	84.499	84.499	_SSSFSEEKGES(ph)DDEKPR_	11	3	665.272	-0.092717									0.981454	18.7151	0.00852723	84.499													1.0363	1.1145	1.5772	1.8272	1.522	1.6768	0	0
Q4G061	68	Eukaryotic translation initiation factor 3 subunit B	Eif3b	>sp|Q4G061|EIF3B_RAT Eukaryotic translation initiation factor 3 subunit B OS=Rattus norvegicus GN=Eif3b PE=1 SV=1	0.978386	16.5715	3	S	EARPEPEVRAKPAAQSEEETAASPAASPTPQ	3.53079e-39	151.02	151.02	_AKPAAQS(ph)EEETAAS(ph)PAASPT(ph)PQSAQEPSAPGK_	7	3	1111.13	0.25537	0.978386	16.5715	3.53079e-39	151.02	0.93869	11.8592	1.83525e-19	126.25	0.852217	7.61208	5.49541e-28	138.41	0.79703	0.85162	0.45388	0.51335	0.56947	0.60539	0.97134	1.0661	0.47264	0.53662	0.49355	0.51816	1.1501	1.2538	0.51878	0.58607	0.42865	0.45943	2080600	906890
P97879	23	Glutamate receptor-interacting protein 1	Grip1	>sp|P97879|GRIP1_RAT Glutamate receptor-interacting protein 1 OS=Rattus norvegicus GN=Grip1 PE=1 SV=1	0.784007	5.69813	2	Y	CRCQILRRLTKDESPYTKSASQTKPPDGALA	0.0547102	33.787	33.787	_RLT(ph)KDESPY(ph)TK_	9	3	499.884	0.12855					0.784007	5.69813	0.0547102	33.787											1.0702	1.1136	0.92652	0.91495	1.1075	0.9947							0	0
F1LPD0	192	Protein LOC100909752 (Fragment)	Col15a1	>tr|F1LPD0|F1LPD0_RAT Protein LOC100909752 (Fragment) OS=Rattus norvegicus GN=Col15a1 PE=1 SV=2	0.645905	1.30841	4	Y	TGLERFTGSIQQLIIYSDPRTPEELCEAQES	0.0541124	35.665	35.665	_SS(ph)RPLTFEPSAGIFVGNAGAT(ph)GLERFTGS(ph)IQQLIIY(ph)SDPR_	36	4	1144.02	0.58792									0.645905	1.30841	0.0541124	35.665													1.0439	1.1134	1.8759	2.1561	1.5302	1.6678	0	0
Q3ZAV2	316	Uncharacterized protein	Ybx1	>tr|Q3ZAV2|Q3ZAV2_RAT Uncharacterized protein OS=Rattus norvegicus GN=Ybx1 PE=2 SV=1;>tr|D3ZEV0|D3ZEV0_RAT Protein LOC100912427 OS=Rattus norvegicus GN=LOC100912427 PE=4 SV=1;>tr|F1LPL7|F1LPL7_RAT Protein LOC100912427 OS=Rattus norvegicus GN=LOC100912427 P	0.985475	18.3153	1	S	DGKETKAADPPAENSSAPEAEQGGAE_____	1.29589e-20	152.07	95.122	_AADPPAENSS(ph)APEAEQGGAE_	10	3	659.928	0.18771	0.810455	6.31017	1.92297e-14	140.63	0.958049	13.5865	1.29589e-20	152.07	0.985475	18.3153	5.05694e-14	133.95	1.0615	1.1132	0.94315	0.88539	0.93229	0.81858	1.0956	1.1748	0.9066	0.85092	0.86338	0.68763	0.89809	0.98715	1.551	1.3213	1.727	1.4362	484670	165270
Q62812	1944	Myosin-9	Myh9	>sp|Q62812|MYH9_RAT Myosin-9 OS=Rattus norvegicus GN=Myh9 PE=1 SV=3;>tr|G3V6P7|G3V6P7_RAT Myosin, heavy polypeptide 9, non-muscle OS=Rattus norvegicus GN=LOC100911597 PE=4 SV=1	1	112.801	1;2	S	FVVTRRIVRKGTGDCSDEEVDGKADGADAKA	2.39127e-82	253.84	112.8	_KGT(ph)GDCS(ph)DEEVDGKADGADAK_	7	3	762.282	-0.35768	1	130.705	2.48951e-49	210.64	1	100.228	1.1671e-69	241.13	1	112.801	2.39127e-82	253.84	0.9943	1.0843	0.60369	0.67185	0.6044	0.61	0.98621	1.0934	0.62954	0.74649	0.61946	0.66841	1.0394	1.1249	0.63506	0.73238	0.66305	0.71556	19348000	6780200
B5DFC8	166	Eukaryotic translation initiation factor 3 subunit C	Eif3c	>sp|B5DFC8|EIF3C_RAT Eukaryotic translation initiation factor 3 subunit C OS=Rattus norvegicus GN=Eif3c PE=2 SV=1	1	91.696	4	S	DFESHITNYKQNPEQSADEDAEKNEEDSEGS	4.9179e-10	98.033	98.033	_QNPEQS(ph)ADEDAEKNEEDS(ph)EGS(ph)S(ph)DEDEDDDGVSGTAFLK_	6	4	1102.88	-0.3693	1	91.696	4.9179e-10	98.033	0.999999	66.4712	3.03219e-06	74.876	0.999999	65.6894	2.77471e-05	73.227	0.99722	1.0986	0.74767	0.88687	0.66176	0.65742	1.0033	1.1123	0.70557	0.86405	0.84504	0.9093	1.0417	1.1438	0.84094	1.0271	0.81125	0.95069	3218700	1062200
B5DFC8	178	Eukaryotic translation initiation factor 3 subunit C	Eif3c	>sp|B5DFC8|EIF3C_RAT Eukaryotic translation initiation factor 3 subunit C OS=Rattus norvegicus GN=Eif3c PE=2 SV=1	1	72.1742	4	S	PEQSADEDAEKNEEDSEGSSDEDEDDDGVSG	4.9179e-10	98.033	98.033	_QNPEQS(ph)ADEDAEKNEEDS(ph)EGS(ph)S(ph)DEDEDDDGVSGTAFLK_	18	4	1102.88	-0.3693	1	72.1742	4.9179e-10	98.033	0.999981	49.6173	3.03219e-06	74.876	0.999995	55.3298	2.77471e-05	73.227	0.99722	1.0986	0.74767	0.88687	0.66176	0.65742	1.0033	1.1123	0.70557	0.86405	0.84504	0.9093	1.0417	1.1438	0.84094	1.0271	0.81125	0.95069	3218700	1062200
B5DFC8	181	Eukaryotic translation initiation factor 3 subunit C	Eif3c	>sp|B5DFC8|EIF3C_RAT Eukaryotic translation initiation factor 3 subunit C OS=Rattus norvegicus GN=Eif3c PE=2 SV=1	1	66.4323	4	S	SADEDAEKNEEDSEGSSDEDEDDDGVSGTAF	4.9179e-10	98.033	98.033	_QNPEQS(ph)ADEDAEKNEEDS(ph)EGS(ph)S(ph)DEDEDDDGVSGTAFLK_	21	4	1102.88	-0.3693	1	66.4323	4.9179e-10	98.033	0.999838	41.611	3.03219e-06	74.876	0.999988	51.5095	2.77471e-05	73.227	0.99722	1.0986	0.74767	0.88687	0.66176	0.65742	1.0033	1.1123	0.70557	0.86405	0.84504	0.9093	1.0417	1.1438	0.84094	1.0271	0.81125	0.95069	3218700	1062200
B5DFC8	182	Eukaryotic translation initiation factor 3 subunit C	Eif3c	>sp|B5DFC8|EIF3C_RAT Eukaryotic translation initiation factor 3 subunit C OS=Rattus norvegicus GN=Eif3c PE=2 SV=1	1	66.4323	4	S	ADEDAEKNEEDSEGSSDEDEDDDGVSGTAFL	4.9179e-10	98.033	98.033	_QNPEQS(ph)ADEDAEKNEEDS(ph)EGS(ph)S(ph)DEDEDDDGVSGTAFLK_	22	4	1102.88	-0.3693	1	66.4323	4.9179e-10	98.033	0.999839	41.611	3.03219e-06	74.876	0.999988	51.5095	2.77471e-05	73.227	0.99722	1.0986	0.74767	0.88687	0.66176	0.65742	1.0033	1.1123	0.70557	0.86405	0.84504	0.9093	1.0417	1.1438	0.84094	1.0271	0.81125	0.95069	3218700	1062200
G3V6Z3	669	Actin filament-associated protein 1	Afap1	>tr|G3V6Z3|G3V6Z3_RAT Actin filament-associated protein 1 OS=Rattus norvegicus GN=Afap1 PE=4 SV=1;>sp|Q8VH46|AFAP1_RAT Actin filament-associated protein 1 OS=Rattus norvegicus GN=Afap1 PE=1 SV=1	1	72.3087	1;2	S	LGLAIEPKSGTSSPQSPVFRHRTLENSPISS	3.13654e-10	144.29	144.29	_SGTSS(ph)PQS(ph)PVFR_	8	2	705.279	0.27448	0.989239	19.6392	4.5569e-08	124.78	0.999073	30.0056	9.62166e-08	120.7	1	72.3087	3.13654e-10	144.29	0.9992	1.0902	1.0661	0.98314	0.98728	0.88045	1.0044	1.1171	1.0493	0.98216	0.99329	0.84317	1.007	1.1117	1.0418	0.88695	0.9582	0.8007	2103100	730080
D4A512	734	Protein Nemf	Nemf	>tr|D4A512|D4A512_RAT Protein Nemf OS=Rattus norvegicus GN=Nemf PE=4 SV=2	0.999143	30.6675	3	S	VELRTQADPEDIAAHSGREELSSEDGEAIKT	0.0129898	52.657	52.657	_TQADPEDIAAHS(ph)GREELS(ph)S(ph)EDGEAIK_	12	3	999.06	-0.20435					0.999143	30.6675	0.0129898	52.657											1.0272	1.1112	0.65763	0.68861	0.64432	0.66978							0	0
D4A512	740	Protein Nemf	Nemf	>tr|D4A512|D4A512_RAT Protein Nemf OS=Rattus norvegicus GN=Nemf PE=4 SV=2	0.999976	46.2103	3	S	ADPEDIAAHSGREELSSEDGEAIKTATKDEE	0.0129898	52.657	52.657	_TQADPEDIAAHS(ph)GREELS(ph)S(ph)EDGEAIK_	18	3	999.06	-0.20435					0.999976	46.2103	0.0129898	52.657											1.0272	1.1112	0.65763	0.68861	0.64432	0.66978							0	0
D4A512	741	Protein Nemf	Nemf	>tr|D4A512|D4A512_RAT Protein Nemf OS=Rattus norvegicus GN=Nemf PE=4 SV=2	0.999976	46.2103	3	S	DPEDIAAHSGREELSSEDGEAIKTATKDEEP	0.0129898	52.657	52.657	_TQADPEDIAAHS(ph)GREELS(ph)S(ph)EDGEAIK_	19	3	999.06	-0.20435					0.999976	46.2103	0.0129898	52.657											1.0272	1.1112	0.65763	0.68861	0.64432	0.66978							0	0
Q3ZB99	111	Protein Tjp2	Tjp2	>tr|Q3ZB99|Q3ZB99_RAT Protein Tjp2 OS=Rattus norvegicus GN=Tjp2 PE=1 SV=1	0.72895	4.29649	1	S	PRKVQVAPLQGSPPLSHDDRGFEMMDEFDGR	0.00375082	71.073	71.073	_VQVAPLQGSPPLS(ph)HDDR_	13	3	632.639	0.0043179	0.713494	3.96257	0.0266366	66.325	0.72895	4.29649	0.00375082	71.073					1.0518	1.1106	0.51997	0.48601	0.49439	0.4292	1.0355	1.1117	0.44132	0.41403	0.42849	0.34359							428810	154940
M0R9T2	566	Protein Erbb2ip	Erbb2ip	>tr|M0R9T2|M0R9T2_RAT Protein Erbb2ip OS=Rattus norvegicus GN=Erbb2ip PE=4 SV=1;>tr|M0R6K2|M0R6K2_RAT Protein Erbb2ip OS=Rattus norvegicus GN=Erbb2ip PE=4 SV=1;>tr|M0R9X2|M0R9X2_RAT Protein Erbb2ip OS=Rattus norvegicus GN=Erbb2ip PE=4 SV=1;>tr|M0R5K2|M0R5K	0.984119	17.9803	1	T	KYMNSVPKTSEPEAETNAGNSPVTTNRKSSG	0.000980574	81.317	81.317	_TSEPEAET(ph)NAGNSPVTTNRK_	8	3	728.325	0.13689	0.984119	17.9803	0.000980574	81.317	0.945374	12.4792	0.0148175	63.337					1.1423	1.211	0.95831	1.0607	0.90257	0.92165	0.93543	1.0188	1.0541	1.1005	1.0856	1.1262							668490	196640
G3V7L1	935	Protein Utrn	Utrn	>tr|G3V7L1|G3V7L1_RAT Protein Utrn OS=Rattus norvegicus GN=Utrn PE=1 SV=2	0.499999	0	1	S	KKMLSESEKAAQASLSALNDPSAVEQALQEK	8.85759e-31	179.87	179.87	_AAQAS(ph)LSALNDPSAVEQALQEK_	7	3	774.372	-0.12804	0.499999	0	8.85759e-31	179.87									1.0063	1.1099	0.74222	0.84199	0.77584	0.84144													3515900	1243200
M0R7A6	870	Protein Itsn2	Itsn2	>tr|M0R7A6|M0R7A6_RAT Protein Itsn2 OS=Rattus norvegicus GN=Itsn2 PE=4 SV=1;>tr|M0RAL8|M0RAL8_RAT Protein Itsn2 OS=Rattus norvegicus GN=Itsn2 PE=4 SV=1	0.960556	13.8989	1	S	QQKSAFTRTVSPGSVSPIHGQGQAVENLKAQ	2.24723e-05	95.409	95.409	_TVSPGSVS(ph)PIHGQGQAVENLK_	8	3	729.026	1.6408									0.960556	13.8989	2.24723e-05	95.409													1.0263	1.1095	0.75249	0.75714	0.73322	0.6783	0	0
P34058	255	Heat shock protein HSP 90-beta	Hsp90ab1	>sp|P34058|HS90B_RAT Heat shock protein HSP 90-beta OS=Rattus norvegicus GN=Hsp90ab1 PE=1 SV=4	1	82.4041	1;2	S	EDKEDEEKPKIEDVGSDEEDDSGKDKKKKTK	4.28909e-44	221.81	202.16	_IEDVGS(ph)DEEDDSGKDKK_	6	2	973.399	-0.02623	1	69.7472	4.28909e-44	221.81	1	44.8484	1.63547e-34	199.97	1	82.4041	5.10482e-41	202.16	1.0024	1.108	0.37553	0.42275	0.3691	0.38397	0.99322	1.0988	0.37054	0.43894	0.37108	0.38314	1.1066	1.2187	0.38523	0.44655	0.32853	0.38183	36651000	14793000
P82808	243	Glutamine--fructose-6-phosphate aminotransferase [isomerizing] 1	Gfpt1	>sp|P82808|GFPT1_RAT Glutamine--fructose-6-phosphate aminotransferase [isomerizing] 1 OS=Rattus norvegicus GN=Gfpt1 PE=1 SV=3	0.998717	29.0485	1	S	TGKDKKGSCGLSRVDSTTCLFPVEEKAVEYY	2.44701e-09	139.49	137.81	_VDS(ph)TTCLFPVEEK_	3	2	802.849	-0.21318	0.874866	8.54536	0.000995063	76.151	0.994454	22.6293	2.44701e-09	139.49	0.998717	29.0485	3.22278e-09	137.81	1.0353	1.1315	0.71745	0.80153	0.71144	0.74225	0.99564	1.0924	0.86975	0.90228	0.83291	0.83901	1.0081	1.0844	0.82956	0.9144	0.79567	0.83315	1062200	397200
G3V6Y9	255	Peptidyl-prolyl cis-trans isomerase G	Ppig	>tr|G3V6Y9|G3V6Y9_RAT Peptidyl-prolyl cis-trans isomerase G OS=Rattus norvegicus GN=Ppig PE=1 SV=1;>sp|O55035|PPIG_RAT Peptidyl-prolyl cis-trans isomerase G OS=Rattus norvegicus GN=Ppig PE=1 SV=2	0.832641	4.73514	3	S	KKEKKKRKKSKKSPSSESEADNVDAQPQSTV	3.45744e-13	109.97	81.904	_KSPS(ph)S(ph)ES(ph)EADNVDAQPQSTVRPEEIPPIPENR_	5	4	936.652	0.3303	0.832641	4.73514	6.67427e-06	81.904	0.732244	0.13194	2.07642e-09	103.1	0.709929	0	3.45744e-13	109.97	1.0121	1.1076	1.1847	1.3243	1.2862	1.3352	0.91589	1.0208	1.0943	1.1503	1.0791	1.1258	0.9193	0.99	1.1106	1.2257	1.2007	1.2585	953120	349520
D3ZV33	369	Pogo transposable element with ZNF domain (Predicted), isoform CRA_a	Pogz	>tr|D3ZV33|D3ZV33_RAT Pogo transposable element with ZNF domain (Predicted), isoform CRA_a OS=Rattus norvegicus GN=Pogz PE=1 SV=1	0.504176	0.092575	1	S	SLDAEPSVPSAAKPASPEKTAPVTSTPSSTP	0.00176832	73.498	73.498	_SLDAEPSVPSAAKPAS(ph)PEK_	16	3	654.314	0.060731									0.504176	0.092575	0.00176832	73.498													1.0252	1.1054	1.1203	1.2185	0.96238	0.98107	0	0
P85972	290	Vinculin	Vcl	>sp|P85972|VINC_RAT Vinculin OS=Rattus norvegicus GN=Vcl PE=1 SV=1;>tr|R9PXU6|R9PXU6_RAT Vinculin OS=Rattus norvegicus GN=Vcl PE=1 SV=1	1	88.0706	1	S	SKLNQAKGWLRDPNASPGDAGEQAIRQILDE	2.35758e-06	107.56	88.071	_GWLRDPNAS(ph)PGDAGEQAIR_	9	3	697.32	-0.24031	1	107.557	2.35758e-06	107.56	1	88.0706	0.000291952	88.071	1	74.5051	0.00283255	74.505	0.9785	1.0441	0.71945	0.66531	0.81778	0.71821	0.86649	0.95531	0.49446	0.46241	0.58209	0.47325	1.1863	1.2768	1.3952	1.1669	1.1451	0.99695	1040000	400120
M0R9D5	5232	Uncharacterized protein	Ahnak	>tr|M0R9D5|M0R9D5_RAT Uncharacterized protein OS=Rattus norvegicus GN=Ahnak PE=1 SV=1	1	82.009	1;2;3	S	SGSKGDLKSSKASLGSLEGEAEAETSSPKGK	1.81313e-89	272.84	175.39	_SSKAS(ph)LGS(ph)LEGEAEAETSSPK_	8	2	1112.97	-0.10437	1	85.5982	1.0113e-74	254.71	0.999999	61.8935	1.81313e-89	272.84	1	82.009	4.45418e-51	226.71	0.99667	1.0997	0.90471	1.0257	0.9041	0.98065	0.97492	1.0901	0.84912	0.9263	0.88029	0.97451	1.0097	1.114	0.93628	1.0538	0.93123	0.9998	18498000	5809000
P41516	1323	DNA topoisomerase 2-alpha	Top2a	>sp|P41516|TOP2A_RAT DNA topoisomerase 2-alpha OS=Rattus norvegicus GN=Top2a PE=2 SV=1;>tr|F1M7A0|F1M7A0_RAT DNA topoisomerase 2 (Fragment) OS=Rattus norvegicus GN=Top2a PE=3 SV=2	0.510487	0	3	T	PREKEPRIAATKAKFTADLDSDDDFSGLDEK	2.90903e-08	95.519	95.519	_FT(ph)ADLDSDDDFS(ph)GLDEKDEDEDFFPLDDT(ph)PPK_	2	4	973.364	0.0063205									0.510487	0	2.90903e-08	95.519													0.99997	1.1041	0.41664	0.5021	0.35392	0.40878	0	0
Q5U328	157	Nucleolin	Ncl	>tr|Q5U328|Q5U328_RAT Nucleolin OS=Rattus norvegicus GN=Ncl PE=1 SV=1;>sp|P13383|NUCL_RAT Nucleolin OS=Rattus norvegicus GN=Ncl PE=1 SV=3	1	63.2912	1;2	S	KEDSDEDEDEEDEDDSDEDEDEEDEFEPPVV	1.08886e-18	133.95	63.291	_KEDS(ph)DEDEDEEDEDDS(ph)DEDEDEEDEFEPPVVK_	16	6	661.227	-0.12428	1	61.9111	1.10771e-13	121.26	1	81.7257	1.08886e-18	133.95	1	63.2912	1.76798e-13	117.82	0.94416	1.009	0.64988	0.73368	0.68831	0.71654	1.0774	1.1777	0.72134	0.83229	0.66461	0.70157	0.91463	1.0025	0.9486	1.2388	1.0706	1.3541	92068000	32442000
F1LR10	697	Epithelial protein lost in neoplasm	Lima1	>tr|F1LR10|F1LR10_RAT Epithelial protein lost in neoplasm OS=Rattus norvegicus GN=Lima1 PE=1 SV=2	1	69.7377	1;2	S	NGASIAEDDVAPAQRSPLEPESPGWPGFGDT	6.73443e-14	130.37	77.576	_S(ph)PLEPES(ph)PGWPGFGDTTTAK_	1	3	745.308	-0.015508	0.999938	48.1285	0.00101456	74.444	1	69.7377	0.000536108	77.576	1	72.604	6.73443e-14	130.37	0.99704	1.0958	0.61685	0.69427	0.64466	0.6837	0.98938	1.1035	0.66837	0.70717	0.65851	0.69031	1.0183	1.117	0.59722	0.6701	0.59204	0.63077	8502200	2411500
P47942	514	Dihydropyrimidinase-related protein 2	Dpysl2	>sp|P47942|DPYL2_RAT Dihydropyrimidinase-related protein 2 OS=Rattus norvegicus GN=Dpysl2 PE=1 SV=1	0.998916	32.6539	1;2;3	T	YDGPVCEVSVTPKTVTPASSAKTSPAKQQAP	3.95418e-05	111.86	111.86	_TVT(ph)PASSAK_	3	2	471.221	0.1623	0.995831	26.7923	0.00719769	97.734	0.997258	29.8802	3.95418e-05	105.03	0.998916	32.6539	0.00534886	111.86	1.0113	1.0807	0.27027	0.2836	0.25268	0.25365	1.0422	1.1029	0.26946	0.26873	0.26308	0.2423	1.0695	1.1544	0.2396	0.24223	0.23095	0.21531	1763600	598090
Q5BJP2	126	Spliceosome-associated protein CWC15 homolog	Cwc15	>sp|Q5BJP2|CWC15_RAT Spliceosome-associated protein CWC15 homolog OS=Rattus norvegicus GN=Cwc15 PE=2 SV=1	0.802719	6.09063	2	T	DEEDEDFEEESDDDDTAALLAELEKIKKERA	8.35493e-10	94.574	94.574	_LDQIPAANLDADDPLT(ph)DEEDEDFEEESDDDDT(ph)AALLAELEK_	32	4	1174.48	-0.22889									0.802719	6.09063	8.35493e-10	94.574													0.99979	1.101	1.5103	1.6955	1.5155	1.6274	0	0
Q62785	60	28 kDa heat- and acid-stable phosphoprotein	Pdap1	>sp|Q62785|HAP28_RAT 28 kDa heat- and acid-stable phosphoprotein OS=Rattus norvegicus GN=Pdap1 PE=1 SV=1	0.999999	62.4145	1;2	S	DGASGDPKKEKKSLDSDESEDEDDDYQQKRK	1.36508e-142	323.1	293.09	_SLDS(ph)DESEDEDDDYQQK_	4	2	1049.37	0.065673	0.999999	62.4145	2.30062e-105	293.09	0.999135	30.6241	8.53225e-76	267.92	0.999949	42.9121	1.36508e-142	323.1	1.0427	1.1262	0.3946	0.43053	0.36343	0.37869	0.99852	1.1008	0.55479	0.5702	0.52018	0.52258	0.99773	1.0877	0.32584	0.34403	0.32177	0.31488	16754000	6942400
D3Z9Z9	124	SWI/SNF-related matrix-associated actin-dependent regulator of chromatin subfamily A containing DEAD/H box 1	Smarcad1	>sp|D3Z9Z9|SMRCD_RAT SWI/SNF-related matrix-associated actin-dependent regulator of chromatin subfamily A containing DEAD/H box 1 OS=Rattus norvegicus GN=Smarcad1 PE=3 SV=1	0.999863	40.3614	2	S	TVQEKKFSKDTVIIVSEPSEDEESHDLPSAT	2.38755e-06	93.371	92.679	_DTVIIVS(ph)EPS(ph)EDEESHDLPSATR_	7	3	896.044	-0.69263	0.999863	40.3614	2.38755e-06	92.679	0.999331	36.6405	0.000104431	93.371	0.968338	14.6028	2.41706e-06	92.474	0.97529	1.0644	0.65886	0.60787	0.68792	0.61474	1.0393	1.1588	0.73183	0.68416	0.70418	0.58655	0.8692	0.9404	0.63339	0.53626	0.70515	0.60769	1192100	454870
G3V699	526	Protein transport protein Sec31A	Sec31a	>tr|G3V699|G3V699_RAT Protein transport protein Sec31A OS=Rattus norvegicus GN=Sec31a PE=1 SV=1;>sp|Q9Z2Q1|SC31A_RAT Protein transport protein Sec31A OS=Rattus norvegicus GN=Sec31a PE=1 SV=2	1	86.5768	1;2	S	DGSDVALKDSDRVAQSDGEESPAEEGQLLGE	5.80682e-40	180.63	86.577	_VAQS(ph)DGEES(ph)PAEEGQLLGER_	4	2	1130.95	1.0504	1	72.2096	5.58306e-30	167.59	1	116.605	5.80682e-40	180.63	1	86.5768	3.68911e-22	156.87	1.0224	1.1	0.7919	0.73625	0.82171	0.74414	0.99783	1.0895	0.63875	0.59808	0.67577	0.54743	1.1378	1.2302	0.75954	0.64179	0.64865	0.5554	4419100	1446300
Q6AYR1	198	Protein Tfg	Tfg	>tr|Q6AYR1|Q6AYR1_RAT Protein Tfg OS=Rattus norvegicus GN=Tfg PE=1 SV=1	0.502806	0.0494629	1	S	MSAFGLTDDQVSGPPSAPTEDRSGTPDSIAS	0.000202629	85.982	85.982	_NVMSAFGLTDDQVSGPPS(ph)APTEDR_	18	3	857.707	-0.23649					0.502806	0.0494629	0.000202629	85.982											1.0259	1.0991	0.66402	0.6235	0.64727	0.51781							0	0
G3V8E2	335	Protein Strip1	Strip1	>tr|G3V8E2|G3V8E2_RAT Protein Strip1 OS=Rattus norvegicus GN=Strip1 PE=4 SV=1;>tr|F1LQA6|F1LQA6_RAT Protein Strip1 OS=Rattus norvegicus GN=Strip1 PE=4 SV=1	0.999999	63.0812	1	S	LPEDSIKVIRNMRAASPPASASDLIEQQQKR	2.907e-22	147.25	147.25	_AAS(ph)PPASASDLIEQQQK_	3	2	910.925	0.5042	0.999991	50.3485	4.08258e-15	135.91	0.95996	14.9253	0.0467914	48.623	0.999999	63.0812	2.907e-22	147.25	1.0795	1.1537	0.71015	0.74729	0.65785	0.6614	1.0207	1.0985	0.90866	0.92974	0.99749	0.99511	1.0063	1.0892	0.80839	0.80945	0.80329	0.73725	277700	98314
G3V8I4	15	Syntaxin 4A (Placental), isoform CRA_a	Stx4	>tr|G3V8I4|G3V8I4_RAT Syntaxin 4A (Placental), isoform CRA_a OS=Rattus norvegicus GN=Stx4 PE=3 SV=1;>sp|Q08850|STX4_RAT Syntaxin-4 OS=Rattus norvegicus GN=Stx4 PE=1 SV=1	1	184.325	1	S	_MRDRTHELRQGDNISDDEDEVRVALVVHSG	1.36045e-21	187.39	184.32	_QGDNIS(ph)DDEDEVR_	6	2	786.297	0.11837	1	161.35	1.4952e-12	161.35	1	187.394	1.36045e-21	187.39	1	184.325	1.76035e-21	184.32	1.0165	1.1166	1.0189	0.93911	1.0133	0.90136	0.96918	1.0765	0.99433	0.9319	1.0232	0.87897	0.99702	1.0981	0.99501	0.84835	0.99283	0.82016	2570700	838000
G3V8E2	339	Protein Strip1	Strip1	>tr|G3V8E2|G3V8E2_RAT Protein Strip1 OS=Rattus norvegicus GN=Strip1 PE=4 SV=1;>tr|F1LQA6|F1LQA6_RAT Protein Strip1 OS=Rattus norvegicus GN=Strip1 PE=4 SV=1	0.973257	18.6205	1	S	SIKVIRNMRAASPPASASDLIEQQQKRGRRE	3.48509e-33	180.84	168.89	_AASPPAS(ph)ASDLIEQQQK_	7	3	607.619	-0.38456	0.767361	8.19347	1.80111e-19	156.6	0.710418	3.96779	3.48509e-33	180.84	0.973257	18.6205	6.6521e-27	168.89	1.0024	1.0813	0.56134	0.62814	0.56554	0.58206	0.88996	0.99199	0.58143	0.61667	0.64047	0.67262	1.0355	1.1135	0.60322	0.66467	0.59563	0.62351	789840	317250
D3ZQL8	181	Protein Pum2	Pum2	>tr|D3ZQL8|D3ZQL8_RAT Protein Pum2 OS=Rattus norvegicus GN=Pum2 PE=4 SV=2	0.995949	23.9071	1	S	ADCKDFNRTPGSRQASPTEVVERLGPSTNPP	0.00185179	81.632	71.513	_QAS(ph)PTEVVER_	3	2	598.271	-0.19981					0.656743	2.81776	0.00185179	81.632	0.995949	23.9071	0.0154441	71.513							1.0054	1.1043	0.9701	0.90729	0.9393	0.76053	1.0267	1.0957	0.94955	0.80496	0.93388	0.82085	0	0
B1H2A6	600	Fxr2 protein	Fxr2	>tr|B1H2A6|B1H2A6_RAT Fxr2 protein OS=Rattus norvegicus GN=Fxr2 PE=2 SV=1	0.944872	12.0795	2	T	QRRNRSRRRRNRGNRTDGSISGDRQPVTVAD	0.000450541	86.479	70.569	_T(ph)DGSIS(ph)GDRQPVTVADYISR_	1	3	766.333	0.29917	0.878849	8.4954	0.000450541	86.479	0.944872	12.0795	0.005239	70.569					0.96951	1.057	0.81291	0.74969	0.84713	0.75563	1.024	1.1341	0.71606	0.67001	0.72699	0.61537							1621700	627270
M0R9T2	571	Protein Erbb2ip	Erbb2ip	>tr|M0R9T2|M0R9T2_RAT Protein Erbb2ip OS=Rattus norvegicus GN=Erbb2ip PE=4 SV=1;>tr|M0R6K2|M0R6K2_RAT Protein Erbb2ip OS=Rattus norvegicus GN=Erbb2ip PE=4 SV=1;>tr|M0R9X2|M0R9X2_RAT Protein Erbb2ip OS=Rattus norvegicus GN=Erbb2ip PE=4 SV=1;>tr|M0R5K2|M0R5K	0.997291	26.0253	1	S	VPKTSEPEAETNAGNSPVTTNRKSSGNMKHL	0.00060309	82.449	82.449	_TSEPEAETNAGNS(ph)PVTTNR_	13	3	685.627	0.4831					0.997291	26.0253	0.00060309	82.449	0.986664	19.8282	0.000698302	79.013							1.4248	1.5264	1.1744	1.1048	0.86225	0.68646	0.96567	1.058	0.89776	0.85623	0.94784	0.90277	0	0
P03994-2	84	Isoform Short of Hyaluronan and proteoglycan link protein 1	Hapln1	>sp|P03994-2|HPLN1_RAT Isoform Short of Hyaluronan and proteoglycan link protein 1 OS=Rattus norvegicus GN=Hapln1	0.987619	19.0185	1	S	TWKGIKSLKLPSLAISDRTSVVFPYFPRLGR	0.00464469	89.827	89.827	_LPSLAIS(ph)DR_	7	2	526.263	0.1758	0.893004	9.21487	0.00895894	71.03	0.987619	19.0185	0.00464469	89.827	0.609807	1.93913	0.0202421	61.958	0.93288	1.0156	1.3198	1.2174	1.4666	1.3089	1.0585	1.1742	1.4853	1.39	1.3391	1.1347	0.94942	1.0458	1.3952	1.1869	1.4439	1.2137	1468600	455030
D4A450	362	Protein Bclaf1	Bclaf1	>tr|D4A450|D4A450_RAT Protein Bclaf1 OS=Rattus norvegicus GN=Bclaf1 PE=1 SV=2	0.559575	1.61497	1	S	ATSGDIWPGLSAYDNSPRSPHSPSPIATPPS	1.23281e-05	98.281	98.281	_SATSGDIWPGLSAYDNS(ph)PR_	17	3	691.969	0.17099					0.559575	1.61497	1.23281e-05	98.281											1.0116	1.0918	1.7164	1.5421	1.5031	1.2005							0	0
Q4G061	114	Eukaryotic translation initiation factor 3 subunit B	Eif3b	>sp|Q4G061|EIF3B_RAT Eukaryotic translation initiation factor 3 subunit B OS=Rattus norvegicus GN=Eif3b PE=1 SV=1	1	217.824	2	S	EQARHPSARAEEEGGSDGSAAEAEPRALENG	1.24215e-51	231.49	217.82	_AEEEGGS(ph)DGS(ph)AAEAEPR_	7	2	911.314	0.50881	1	217.648	1.10164e-50	217.65	1	231.486	1.24215e-51	231.49	1	217.824	1.08924e-50	217.82	0.99928	1.0875	0.8756	0.81228	0.83768	0.75583	0.95473	1.0626	0.80555	0.75317	0.8724	0.71878	1.0077	1.089	0.8534	0.72235	0.89959	0.77613	852390	292250
Q4G061	117	Eukaryotic translation initiation factor 3 subunit B	Eif3b	>sp|Q4G061|EIF3B_RAT Eukaryotic translation initiation factor 3 subunit B OS=Rattus norvegicus GN=Eif3b PE=1 SV=1	1	217.824	2	S	RHPSARAEEEGGSDGSAAEAEPRALENGEAD	1.24215e-51	231.49	217.82	_AEEEGGS(ph)DGS(ph)AAEAEPR_	10	2	911.314	0.50881	1	217.648	1.10164e-50	217.65	1	231.486	1.24215e-51	231.49	1	217.824	1.08924e-50	217.82	0.99928	1.0875	0.8756	0.81228	0.83768	0.75583	0.95473	1.0626	0.80555	0.75317	0.8724	0.71878	1.0077	1.089	0.8534	0.72235	0.89959	0.77613	852390	292250
B2RYB3	752	Protein Srrm1	Srrm1	>tr|B2RYB3|B2RYB3_RAT Protein Srrm1 OS=Rattus norvegicus GN=Srrm1 PE=2 SV=1	1	90.09	6	S	KKAASPSPQSVRRVSSSRSVSGSPEPTAKKP	6.94468e-06	99.423	99.423	_RVS(ph)S(ph)S(ph)RS(ph)VS(ph)GS(ph)PEPTAK_	4	3	737.904	-0.098317	1	70.0586	0.000409757	77.575	1	90.09	6.94468e-06	99.423	1	64.0707	0.00214808	69.248	1.005	1.0873	1.667	1.8651	1.6691	1.7198	0.9025	1.004	1.6619	1.7398	1.5892	1.6528	1.0641	1.1441	1.859	2.0483	1.6614	1.7391	810170	195490
B2RYB3	753	Protein Srrm1	Srrm1	>tr|B2RYB3|B2RYB3_RAT Protein Srrm1 OS=Rattus norvegicus GN=Srrm1 PE=2 SV=1	1	88.6701	6	S	KAASPSPQSVRRVSSSRSVSGSPEPTAKKPP	6.94468e-06	99.423	99.423	_RVS(ph)S(ph)S(ph)RS(ph)VS(ph)GS(ph)PEPTAK_	5	3	737.904	-0.098317	1	70.0586	0.000409757	77.575	1	88.6701	6.94468e-06	99.423	1	64.0707	0.00214808	69.248	1.005	1.0873	1.667	1.8651	1.6691	1.7198	0.9025	1.004	1.6619	1.7398	1.5892	1.6528	1.0641	1.1441	1.859	2.0483	1.6614	1.7391	810170	195490
F1LP64	312	E3 ubiquitin-protein ligase TRIP12	Trip12	>sp|F1LP64|TRIPC_RAT E3 ubiquitin-protein ligase TRIP12 OS=Rattus norvegicus GN=Trip12 PE=2 SV=1;>sp|F1LP64-2|TRIPC_RAT Isoform 2 of E3 ubiquitin-protein ligase TRIP12 OS=Rattus norvegicus GN=Trip12	1	66.0842	1	S	AKLASLRKSTKKRSESPPAELPSLRRSTRQK	4.82341e-23	151.54	151.54	_SES(ph)PPAELPSLR_	3	2	681.819	0.84801	0.999998	57.8827	1.83055e-07	113.72	0.999998	56.2345	1.23367e-07	118.52	1	66.0842	4.82341e-23	151.54	1.0278	1.0977	0.87471	0.80268	0.88238	0.74878	1.0049	1.0865	0.95205	0.87658	0.93869	0.75003	0.96385	1.0377	0.8738	0.73048	0.90657	0.78843	330670	100230
D4A235	36	Protein Zfp580	Zfp580	>tr|D4A235|D4A235_RAT Protein Zfp580 OS=Rattus norvegicus GN=Zfp580 PE=4 SV=1	1	70.07	5	S	PPPPKTPPFPKAEGPSSTSSSVAGPRPPRLG	0.000155785	87.72	87.72	_AEGPS(ph)S(ph)T(ph)S(ph)S(ph)SVAGPRPPR_	5	2	1070.35	0.78236					1	70.07	0.000155785	87.72	0.999999	54.5128	0.000506763	78.098							1.0006	1.0756	1.47	1.4763	1.4916	1.4085	1.0156	1.0964	1.4734	1.4888	1.5551	1.4486	0	0
D4A235	37	Protein Zfp580	Zfp580	>tr|D4A235|D4A235_RAT Protein Zfp580 OS=Rattus norvegicus GN=Zfp580 PE=4 SV=1	0.999991	48.5675	5	S	PPPKTPPFPKAEGPSSTSSSVAGPRPPRLGR	0.000155785	87.72	87.72	_AEGPS(ph)S(ph)T(ph)S(ph)S(ph)SVAGPRPPR_	6	2	1070.35	0.78236					0.999991	48.5675	0.000155785	87.72	0.999715	31.08	0.000506763	78.098							1.0006	1.0756	1.47	1.4763	1.4916	1.4085	1.0156	1.0964	1.4734	1.4888	1.5551	1.4486	0	0
D4A235	39	Protein Zfp580	Zfp580	>tr|D4A235|D4A235_RAT Protein Zfp580 OS=Rattus norvegicus GN=Zfp580 PE=4 SV=1	0.888748	7.63815	5	S	PKTPPFPKAEGPSSTSSSVAGPRPPRLGRHL	0.000155785	87.72	87.72	_AEGPS(ph)S(ph)T(ph)S(ph)S(ph)SVAGPRPPR_	8	2	1070.35	0.78236					0.888748	7.63815	0.000155785	87.72	0.811573	2.87157	0.000506763	78.098							1.0006	1.0756	1.47	1.4763	1.4916	1.4085	1.0156	1.0964	1.4734	1.4888	1.5551	1.4486	0	0
D4A235	40	Protein Zfp580	Zfp580	>tr|D4A235|D4A235_RAT Protein Zfp580 OS=Rattus norvegicus GN=Zfp580 PE=4 SV=1	0.868349	6.90699	5	S	KTPPFPKAEGPSSTSSSVAGPRPPRLGRHLL	0.000155785	87.72	87.72	_AEGPS(ph)S(ph)T(ph)S(ph)S(ph)SVAGPRPPR_	9	2	1070.35	0.78236					0.868349	6.90699	0.000155785	87.72	0.78939	2.38822	0.000506763	78.098							1.0006	1.0756	1.47	1.4763	1.4916	1.4085	1.0156	1.0964	1.4734	1.4888	1.5551	1.4486	0	0
D4A235	38	Protein Zfp580	Zfp580	>tr|D4A235|D4A235_RAT Protein Zfp580 OS=Rattus norvegicus GN=Zfp580 PE=4 SV=1	0.888748	7.63815	5	T	PPKTPPFPKAEGPSSTSSSVAGPRPPRLGRH	0.000155785	87.72	87.72	_AEGPS(ph)S(ph)T(ph)S(ph)S(ph)SVAGPRPPR_	7	2	1070.35	0.78236					0.888748	7.63815	0.000155785	87.72	0.764328	1.89992	0.000506763	78.098							1.0006	1.0756	1.47	1.4763	1.4916	1.4085	1.0156	1.0964	1.4734	1.4888	1.5551	1.4486	0	0
G3V7E6	65	Pericentriolar material 1, isoform CRA_b	Pcm1	>tr|G3V7E6|G3V7E6_RAT Pericentriolar material 1, isoform CRA_b OS=Rattus norvegicus GN=Pcm1 PE=4 SV=1	0.999988	50.2416	1	S	KKFGVASDKRVTNDISPESSPGVGRRRTKVP	1.28261e-16	156.15	156.15	_VTNDIS(ph)PESSPGVGR_	6	2	797.859	0.55971	0.999936	42.9653	2.80195e-12	131.54	0.999988	50.2416	1.28261e-16	156.15	0.999966	44.9022	1.91622e-16	153.04	0.94615	1.0308	0.98286	0.9116	1.0742	0.96896	0.97664	1.0855	0.99755	0.93272	1.0008	0.82282	1.0622	1.1356	1.0174	0.85954	1.1078	0.96411	860150	281530
O35986	153	Zinc finger Ran-binding domain-containing protein 2	Zranb2	>sp|O35986|ZRAB2_RAT Zinc finger Ran-binding domain-containing protein 2 OS=Rattus norvegicus GN=Zranb2 PE=1 SV=2	0.999999	62.2823	1	S	AVGPASILKEVEDKESEGEEEDEDEDLSKYK	0.0120552	73.928	73.928	_EVEDKES(ph)EGEEEDEDEDLSK_	7	3	807.306	-0.74235					0.999999	62.2823	0.0120552	73.928											1.0074	1.0853	0.80498	0.87889	0.79908	0.82968							0	0
D3ZJ32	677	Protein Esyt2	Esyt2	>tr|D3ZJ32|D3ZJ32_RAT Protein Esyt2 OS=Rattus norvegicus GN=Esyt2 PE=4 SV=2	0.867356	6.40244	3	T	SSLLASPSHIAAKEPTPSIASDISLPIATQE	0.00104116	77.045	63.122	_EPT(ph)PS(ph)IASDIS(ph)LPIATQELR_	3	3	793.349	-0.53592					0.867356	6.40244	0.0260913	63.122	0.477985	0	0.00104116	77.045							1.004	1.0836	1.1616	1.0887	1.157	0.93034							0	0
F1M589	531	Protein Pml (Fragment)	Pml	>tr|F1M589|F1M589_RAT Protein Pml (Fragment) OS=Rattus norvegicus GN=Pml PE=1 SV=2;>tr|M0R9I4|M0R9I4_RAT Protein Pml (Fragment) OS=Rattus norvegicus GN=Pml PE=4 SV=1	1	70.0973	1	S	TSSPEQPRPSTSKAISPPHPDGTSSTESTIP	5.74765e-09	113.33	113.33	_AIS(ph)PPHPDGTSSTESTIPEK_	3	3	710.991	-0.27723	0.999958	46.4098	5.40687e-06	102.89	1	70.0973	5.74765e-09	113.33	0.999802	37.5074	7.26417e-09	109.72	0.93025	1.0134	1.1381	1.2811	1.2272	1.3028	0.97537	1.0829	1.1142	1.187	1.1701	1.2431	0.9973	1.1012	1.1672	1.3091	1.2274	1.3041	1378800	403840
B5DFA1	916	TBC1 domain family member 2A	Tbc1d2	>sp|B5DFA1|TBD2A_RAT TBC1 domain family member 2A OS=Rattus norvegicus GN=Tbc1d2 PE=2 SV=1;>tr|D3ZSN8|D3ZSN8_RAT TBC1 domain family member 2A OS=Rattus norvegicus GN=Tbc1d2 PE=4 SV=1	1	106.557	1	S	ERRASRGRAVPEGCVSEDEGEGDS_______	5.92763e-27	183.23	141.86	_AVPEGCVS(ph)EDEGEGDS_	8	2	858.801	-0.14579	1	122.105	5.92763e-27	183.23	1	107.224	1.24252e-22	179.81	1	106.557	3.53387e-13	141.86	1.0017	1.0502	0.65242	0.60964	0.66923	0.60129	1.0397	1.1191	0.66142	0.62021	0.60916	0.48911	0.98413	1.0829	0.6351	0.5445	0.60845	0.54404	607290	222890
G3V8V4	341	Longevity assurance homolog 2 (S. cerevisiae)	Cers2	>tr|G3V8V4|G3V8V4_RAT Longevity assurance homolog 2 (S. cerevisiae) OS=Rattus norvegicus GN=Cers2 PE=3 SV=1	1	112.472	4	S	MAHKFITGKLVEDERSDREETESSEGEEAAA	3.00258e-11	123.43	112.47	_LVEDERS(ph)DREET(ph)ES(ph)S(ph)EGEEAAAGAGAK_	7	3	1048.05	-0.25017	1	99.9234	2.30298e-07	99.923	1	123.434	3.00258e-11	123.43	1	112.472	1.21736e-10	112.47	0.98069	1.0827	0.96903	1.0941	0.9688	1.0516	0.98865	1.1016	1.0207	1.142	0.99853	1.1389	0.96763	1.0673	0.9684	1.0894	1.0103	1.0847	6657400	2226600
G3V8V4	348	Longevity assurance homolog 2 (S. cerevisiae)	Cers2	>tr|G3V8V4|G3V8V4_RAT Longevity assurance homolog 2 (S. cerevisiae) OS=Rattus norvegicus GN=Cers2 PE=3 SV=1	1	112.472	4	S	GKLVEDERSDREETESSEGEEAAAGAGAKSR	3.00258e-11	123.43	112.47	_LVEDERS(ph)DREET(ph)ES(ph)S(ph)EGEEAAAGAGAK_	14	3	1048.05	-0.25017	1	99.9234	2.30298e-07	99.923	1	123.434	3.00258e-11	123.43	1	112.472	1.21736e-10	112.47	0.98069	1.0827	0.96903	1.0941	0.9688	1.0516	0.98865	1.1016	1.0207	1.142	0.99853	1.1389	0.96763	1.0673	0.9684	1.0894	1.0103	1.0847	6657400	2226600
G3V8V4	349	Longevity assurance homolog 2 (S. cerevisiae)	Cers2	>tr|G3V8V4|G3V8V4_RAT Longevity assurance homolog 2 (S. cerevisiae) OS=Rattus norvegicus GN=Cers2 PE=3 SV=1	1	112.472	4	S	KLVEDERSDREETESSEGEEAAAGAGAKSRL	3.00258e-11	123.43	112.47	_LVEDERS(ph)DREET(ph)ES(ph)S(ph)EGEEAAAGAGAK_	15	3	1048.05	-0.25017	1	99.9234	2.30298e-07	99.923	1	123.434	3.00258e-11	123.43	1	112.472	1.21736e-10	112.47	0.98069	1.0827	0.96903	1.0941	0.9688	1.0516	0.98865	1.1016	1.0207	1.142	0.99853	1.1389	0.96763	1.0673	0.9684	1.0894	1.0103	1.0847	6657400	2226600
G3V8V4	346	Longevity assurance homolog 2 (S. cerevisiae)	Cers2	>tr|G3V8V4|G3V8V4_RAT Longevity assurance homolog 2 (S. cerevisiae) OS=Rattus norvegicus GN=Cers2 PE=3 SV=1	1	112.472	4	T	ITGKLVEDERSDREETESSEGEEAAAGAGAK	3.00258e-11	123.43	112.47	_LVEDERS(ph)DREET(ph)ES(ph)S(ph)EGEEAAAGAGAK_	12	3	1048.05	-0.25017	1	99.9234	2.30298e-07	99.923	1	123.434	3.00258e-11	123.43	1	112.472	1.21736e-10	112.47	0.98069	1.0827	0.96903	1.0941	0.9688	1.0516	0.98865	1.1016	1.0207	1.142	0.99853	1.1389	0.96763	1.0673	0.9684	1.0894	1.0103	1.0847	6657400	2226600
B1WBW4	43	Armadillo repeat-containing protein 10	Armc10	>sp|B1WBW4|ARM10_RAT Armadillo repeat-containing protein 10 OS=Rattus norvegicus GN=Armc10 PE=2 SV=1	0.999661	34.7048	1	S	TRGPRRGGRRLRPSRSAEDLTEGSYDAILSA	2.31916e-29	175.86	157.9	_S(ph)AEDLTEGSYDAILSAEQLEK_	1	2	1175.02	-0.02795	0.932966	12.6759	2.31916e-29	175.86	0.999661	34.7048	4.10479e-21	157.9	0.972332	15.4587	5.71782e-29	169.6	0.9421	1.0271	1.4239	1.6154	1.4712	1.5818	1.0026	1.0817	1.2594	1.2831	1.2852	1.2736	1.0265	1.1026	1.1156	1.1416	1.4139	1.3447	1624100	469740
A1A5R9	282	Sperm-tail PG-rich repeat-containing protein 2	Stpg2	>sp|A1A5R9|STPG2_RAT Sperm-tail PG-rich repeat-containing protein 2 OS=Rattus norvegicus GN=Stpg2 PE=2 SV=1	0.999942	43.911	4	T	MSTIVDASSLLFFPETERFEPIKSSTPAPGT	0.0218624	51.147	51.147	_S(ph)M(ox)STIVDAS(ph)S(ph)LLFFPET(ph)ER_	17	3	822.639	0.07081									0.999942	43.911	0.0218624	51.147	1.0222	1.1172	1.1846	1.3504	1.1508	1.247							0.94604	1.0445	1.1445	1.2983	1.2543	1.3459	1827000	511770
D3ZU13	1595	Protein LOC100911431	Eif4g1	>tr|D3ZU13|D3ZU13_RAT Protein LOC100911431 OS=Rattus norvegicus GN=Eif4g1 PE=4 SV=1;>tr|D4AD15|D4AD15_RAT Protein LOC100911431 OS=Rattus norvegicus GN=Eif4g1 PE=4 SV=1;>tr|M0RD03|M0RD03_RAT Protein LOC100910289 (Fragment) OS=Rattus norvegicus GN=LOC1009102	1	141.37	1	S	VTAFFNWLREAEDEESDHN____________	3.08663e-17	184.31	141.37	_EAEDEES(ph)DHN_	7	2	627.693	0.15424	1	184.314	3.08663e-17	184.31	1	141.37	4.61514e-06	141.37					0.93989	1.0081	0.57326	0.53331	0.58715	0.53228	1.0382	1.1566	0.58657	0.54842	0.59941	0.49462							748710	299370
B1H2A6	603	Fxr2 protein	Fxr2	>tr|B1H2A6|B1H2A6_RAT Fxr2 protein OS=Rattus norvegicus GN=Fxr2 PE=2 SV=1	0.677977	2.8489	2	S	NRSRRRRNRGNRTDGSISGDRQPVTVADYIS	0.00229081	71.418	71.418	_TDGS(ph)IS(ph)GDRQPVTVADYISR_	4	3	766.333	0.021274									0.677977	2.8489	0.00229081	71.418													0.98143	1.0798	0.73719	0.62704	0.75788	0.63771	0	0
B1H2A6	605	Fxr2 protein	Fxr2	>tr|B1H2A6|B1H2A6_RAT Fxr2 protein OS=Rattus norvegicus GN=Fxr2 PE=2 SV=1	0.977518	15.8327	2	S	SRRRRNRGNRTDGSISGDRQPVTVADYISRA	0.000450541	86.479	86.479	_T(ph)DGSIS(ph)GDRQPVTVADYISR_	6	3	766.333	0.20498	0.977518	15.8327	0.000450541	86.479	0.944677	12.0795	0.005239	70.569	0.941814	10.3221	0.00229081	71.418	0.96951	1.057	0.81291	0.74969	0.84713	0.75563	1.024	1.1341	0.71606	0.67001	0.72699	0.61537	0.98143	1.0798	0.73719	0.62704	0.75788	0.63771	1621700	627270
Q5M7V8	572	Thyroid hormone receptor-associated protein 3	Thrap3	>sp|Q5M7V8|TR150_RAT Thyroid hormone receptor-associated protein 3 OS=Rattus norvegicus GN=Thrap3 PE=1 SV=1	1	63.0042	1	S	SFSITREAQVNVRMDSFDEDLARPSGLLAQE	0.00158233	73.688	73.688	_MDS(ph)FDEDLARPSGLLAQER_	3	3	744	-0.13726	0.99999	49.9291	0.0441874	68.952	1	63.0042	0.00158233	73.688					1.0041	1.0556	1.5711	1.4673	1.5647	1.4094	1.0259	1.0989	2.2635	2.1293	1.9569	1.5578							622280	158120
Q5U328	145	Nucleolin	Ncl	>tr|Q5U328|Q5U328_RAT Nucleolin OS=Rattus norvegicus GN=Ncl PE=1 SV=1;>sp|P13383|NUCL_RAT Nucleolin OS=Rattus norvegicus GN=Ncl PE=1 SV=3	1	63.2912	1;2	S	PAKGAKNGKNAKKEDSDEDEDEEDEDDSDED	2.95777e-19	133.95	63.291	_KEDS(ph)DEDEDEEDEDDS(ph)DEDEDEEDEFEPPVVK_	4	6	661.227	-0.12428	1	61.9111	1.10771e-13	121.26	1	81.7257	1.08886e-18	133.95	1	63.2912	1.76798e-13	117.82	1.0522	1.1526	0.62731	0.73773	0.59999	0.60482	1.0047	1.0758	0.73472	0.80666	0.73127	0.76057	0.91989	0.99992	0.67353	0.74633	0.6755	0.70047	93452000	32852000
Q5U2Z3	125	Nucleosome assembly protein 1-like 4	Nap1l4	>sp|Q5U2Z3|NP1L4_RAT Nucleosome assembly protein 1-like 4 OS=Rattus norvegicus GN=Nap1l4 PE=1 SV=1	0.770262	6.14137	1	S	ITGDVEPTDAESAWHSENEEDDKLAGDMKNK	0.00846708	66.613	66.613	_EFITGDVEPTDAESAWHS(ph)ENEEDDKLAGDM(ox)K_	18	4	891.119	0.28667	0.73782	4.88369	0.0117439	62.028	0.770262	6.14137	0.00846708	66.613	0.333321	0	0.0304857	66.613	0.9178	0.97802	0.72484	0.80295	0.78975	0.83934	0.99761	1.0755	0.72359	0.78019	0.72533	0.75022							357660	169430
Q9WVP7	46	Activity and neurotransmitter-induced early gene protein 4	Dclk1	>tr|Q9WVP7|Q9WVP7_RAT Activity and neurotransmitter-induced early gene protein 4 OS=Rattus norvegicus GN=Dclk1 PE=4 SV=1	0.852565	7.62147	1;2	S	PGSLRKQRDLYRPLSSDDLDSVGDSV_____	1.21692e-50	218.25	172.75	_DLYRPLSS(ph)DDLDSVGDS(ph)V_	8	2	1056.92	-0.467	0.852565	7.62147	2.09997e-27	172.75	0.5	0	1.21692e-50	218.25	0.804795	6.17717	4.48834e-13	130.49	1.074	1.1224	0.61279	0.57389	0.66921	0.59464	0.96435	1.0751	0.72074	0.67401	0.77851	0.65569	0.91135	0.99405	0.78018	0.66361	0.78138	0.69662	544770	209590
F1M155	247	Protein Svil	Svil	>tr|F1M155|F1M155_RAT Protein Svil OS=Rattus norvegicus GN=Svil PE=4 SV=2;>tr|D3ZEZ9|D3ZEZ9_RAT Protein Svil OS=Rattus norvegicus GN=Svil PE=4 SV=2;>tr|D3ZQS5|D3ZQS5_RAT Protein Svil OS=Rattus norvegicus GN=Svil PE=4 SV=1	0.977	17.7422	3;4	S	SSPLQQPASPSLPGDSPLSTEARASSTGRPT	7.54032e-16	136.86	86.095	_HIPSS(ph)PLQQPAS(ph)PSLPGDS(ph)PLSTEAR_	19	3	970.422	0.14149	0.977	17.7422	2.46415e-05	86.095					0.956593	14.1651	7.54032e-16	136.86	0.91336	0.99857	1.0605	0.97977	1.3779	1.2348							1.0677	1.1557	1.429	1.21	1.1863	1.0219	1375800	401180
B2GUV7	179	Eukaryotic translation initiation factor 5B	Eif5b	>sp|B2GUV7|IF2P_RAT Eukaryotic translation initiation factor 5B OS=Rattus norvegicus GN=Eif5b PE=1 SV=1;>tr|M0R7Z0|M0R7Z0_RAT Uncharacterized protein OS=Rattus norvegicus PE=4 SV=1	0.848882	5.99949	4	S	GSEEDEDNSKRSKERSRVNSSGESGGESDEF	0.00344645	68.192	68.192	_S(ph)RVNS(ph)S(ph)GES(ph)GGESDEFLQSR_	1	3	816.611	0.24308	0.848882	5.99949	0.00344645	68.192									0.98539	1.074	0.98585	0.90942	1.0047	0.89721													1331500	476870
G3V8F8	1866	Nestin	LOC100910255	>tr|G3V8F8|G3V8F8_RAT Nestin OS=Rattus norvegicus GN=LOC100910255 PE=3 SV=1;>sp|P21263|NEST_RAT Nestin OS=Rattus norvegicus GN=Nes PE=1 SV=2;>tr|D3ZWJ2|D3ZWJ2_RAT Nestin OS=Rattus norvegicus GN=Nes PE=3 SV=2;>sp|P21263-2|NEST_RAT Isoform 2 of Nestin OS=Rat	0.999998	58.1067	1	S	LQGQEVGALKVPLVASPVHLGPSQPLKFTLS	0.00492236	69.729	69.729	_VPLVAS(ph)PVHLGPSQPLK_	6	3	607.001	-0.36321	0.999944	42.5368	0.0129232	60.549	0.999998	58.1067	0.00492236	69.729	0.999761	36.2149	0.00783506	66.387	1.0247	1.072	1.2081	1.318	1.2707	1.2867	1.0704	1.1758	1.5145	1.5755	1.5076	1.5602	0.93323	0.9925	1.3023	1.4164	1.3504	1.3983	518350	138270
Q5XFX7	216	Protein Rad23a	Rad23a	>tr|Q5XFX7|Q5XFX7_RAT Protein Rad23a OS=Rattus norvegicus GN=Rad23a PE=2 SV=1	0.648477	5.44585	1	S	GIPGSPEPEHGSVQESQAPEQPATEAGENPL	3.08166e-08	85.395	85.395	_AVEYLLTGIPGSPEPEHGSVQES(ph)QAPEQPATEAGENPLEFLR_	23	4	1139.29	-0.1379	0.648477	5.44585	3.08166e-08	85.395									0.99785	1.0718	0.71447	0.66449	0.71601	0.64878													758880	139010
Q8K585	103	High mobility group protein HMG-I/HMG-Y	Hmga1	>sp|Q8K585|HMGA1_RAT High mobility group protein HMG-I/HMG-Y OS=Rattus norvegicus GN=Hmga1 PE=1 SV=3;>sp|Q8K585-2|HMGA1_RAT Isoform HMG-Y of High mobility group protein HMG-I/HMG-Y OS=Rattus norvegicus GN=Hmga1	1	93.2693	1;2;3	S	KKLEKEEEEGISQESSEEEQ___________	5.11982e-55	242.34	93.269	_LEKEEEEGIS(ph)QES(ph)S(ph)EEEQ_	14	3	783.604	0.033745	1	99.4067	1.02076e-27	171.78	1	102.671	4.31605e-44	225.5	1	93.2693	5.11982e-55	242.34	0.89834	0.97286	1.0404	1.1336	1.1289	1.0849	0.94068	1.0467	1.0538	1.1521	1.1336	1.0766	0.989	1.0714	0.60342	0.70772	0.61013	0.68351	74311000	24534000
F1LRJ2	1070	Protein Srrm2	Srrm2	>tr|F1LRJ2|F1LRJ2_RAT Protein Srrm2 OS=Rattus norvegicus GN=Srrm2 PE=1 SV=2	0.999423	32.3901	1;2	S	SKSQTSPKGGLSRSSSPVTELTARSPVKQDK	3.72618e-08	147.73	147.73	_SSS(ph)PVTELTAR_	3	2	614.284	-0.16496	0.9953	23.2622	0.000102882	104.17	0.999242	31.2003	8.09202e-06	129.54	0.999423	32.3901	3.72618e-08	147.73	0.92066	1.004	1.3307	1.2272	1.3738	1.2253	0.98131	1.0919	1.3695	1.2819	1.3807	1.1724	0.96946	1.0714	1.2691	1.08	1.2894	1.0808	1643800	443340
B2RYB3	260	Protein Srrm1	Srrm1	>tr|B2RYB3|B2RYB3_RAT Protein Srrm1 OS=Rattus norvegicus GN=Srrm1 PE=2 SV=1	1	51.8878	1	S	LKAPKPEPVPEPKEPSPEKNSKKEKEKTRPR	0.00129076	76.358	51.888	_APKPEPVPEPKEPS(ph)PEK_	14	4	484.742	-0.046246	1	76.3575	0.00129076	76.358	1	70.4703	0.00499675	70.47	1	51.8878	0.017913	57.788	1.0055	1.0525	0.76246	0.83358	0.75301	0.78336	0.98198	1.088	0.717	0.87714	0.71957	0.74294	0.99269	1.0532	0.72214	0.82158	0.76737	0.76431	1195800	426710
Q4G061	81	Eukaryotic translation initiation factor 3 subunit B	Eif3b	>sp|Q4G061|EIF3B_RAT Eukaryotic translation initiation factor 3 subunit B OS=Rattus norvegicus GN=Eif3b PE=1 SV=1	0.871786	8.37025	2;3	T	AQSEEETAASPAASPTPQSAQEPSAPGKAEA	3.53079e-39	151.02	151.02	_AKPAAQS(ph)EEETAAS(ph)PAASPT(ph)PQSAQEPSAPGK_	20	3	1111.13	0.25537	0.871786	8.37025	3.53079e-39	151.02	0.761	5.16863	3.19701e-06	87.052	0.499192	0	2.4201e-09	102.21	1.266	1.3969	0.68713	0.81753	0.59108	0.58421	0.95756	1.071	0.692	0.86168	0.55169	0.59745							4415600	1730800
F7F744;P30427	4476	Plectin	Plec	>tr|F7F744|F7F744_RAT Plectin OS=Rattus norvegicus GN=Plec PE=1 SV=1;>sp|P30427-2|PLEC_RAT Isoform 2 of Plectin OS=Rattus norvegicus GN=Plec;>tr|F1MAL6|F1MAL6_RAT Plectin (Fragment) OS=Rattus norvegicus GN=Plec PE=1 SV=2;>tr|F7F9U6|F7F9U6_RAT Plectin OS=Ra	0.974568	18.6347	2	S	LEAAAQSSKGYYSPYSVSGSGSTAGSRTGSR	4.0912e-41	163.68	163.68	_GYYS(ph)PYS(ph)VSGSGSTAGSR_	7	2	971.866	0.69996	0.974568	18.6347	4.0912e-41	163.68									1.0018	1.0701	1.3472	1.2001	1.3449	1.0909													220310	50959
D4A914	109	5'-3' exoribonuclease 2 (Predicted), isoform CRA_c	Xrn2	>tr|D4A914|D4A914_RAT 5'-3' exoribonuclease 2 (Predicted), isoform CRA_c OS=Rattus norvegicus GN=Xrn2 PE=4 SV=2	1	206.079	2	S	GSPSPLGGLKRKAEDSDSEPEPEDNVRLWEA	2.84022e-35	210.19	206.08	_KAEDS(ph)DS(ph)EPEPEDNVR_	5	2	988.862	0.13207	1	210.186	2.84022e-35	210.19	1	183.576	3.47819e-27	183.58	1	206.079	5.01886e-35	206.08	0.95606	1.0481	1.0549	1.192	1.0751	1.1556	0.95388	1.0615	1.0342	1.1178	1.0824	1.1783	1.0352	1.1388	1.0735	1.2155	1.0711	1.1471	5949700	1947000
D4A914	111	5'-3' exoribonuclease 2 (Predicted), isoform CRA_c	Xrn2	>tr|D4A914|D4A914_RAT 5'-3' exoribonuclease 2 (Predicted), isoform CRA_c OS=Rattus norvegicus GN=Xrn2 PE=4 SV=2	1	206.079	2	S	PSPLGGLKRKAEDSDSEPEPEDNVRLWEAGW	2.84022e-35	210.19	206.08	_KAEDS(ph)DS(ph)EPEPEDNVR_	7	2	988.862	0.13207	1	210.186	2.84022e-35	210.19	1	183.576	3.47819e-27	183.58	1	206.079	5.01886e-35	206.08	0.95606	1.0481	1.0549	1.192	1.0751	1.1556	0.95388	1.0615	1.0342	1.1178	1.0824	1.1783	1.0352	1.1388	1.0735	1.2155	1.0711	1.1471	5949700	1947000
D4ADY8	133	Olfactory receptor	Olr1570	>tr|D4ADY8|D4ADY8_RAT Olfactory receptor OS=Rattus norvegicus GN=Olr1570 PE=3 SV=2	1	40.7149	2	Y	AMAYDRYVAICYPLRYPILMSHKICGLMAAS	0.0530135	40.715	40.715	_Y(ph)PILM(ox)S(ph)HK_	1	2	582.732	0.050529	1	40.7149	0.0530135	40.715									0.97724	1.0675	1.3523	1.2469	1.3562	1.2091													1781100	549990
Q5BJP2	110	Spliceosome-associated protein CWC15 homolog	Cwc15	>sp|Q5BJP2|CWC15_RAT Spliceosome-associated protein CWC15 homolog OS=Rattus norvegicus GN=Cwc15 PE=2 SV=1	0.999867	37.6809	2	T	LDQIPAANLDADDPLTDEEDEDFEEESDDDD	8.35493e-10	94.574	62.938	_LDQIPAANLDADDPLT(ph)DEEDEDFEEES(ph)DDDDTAALLAELEK_	16	5	939.785	0.0034569					0.999867	37.6809	0.000509899	62.938	0.99923	30.1788	8.35493e-10	94.574							0.83305	0.90175	1.5195	1.569	2.0044	2.0003	0.99979	1.101	1.5103	1.6955	1.5054	1.6158	0	0
D4ABT8	163	Protein Hnrnpul2	Hnrnpul2	>tr|D4ABT8|D4ABT8_RAT Protein Hnrnpul2 OS=Rattus norvegicus GN=Hnrnpul2 PE=1 SV=1	0.995989	23.9504	1;2	T	GKGEEDGPEERSGDETPGSEAPGDKAVEEQG	1.26611e-12	142.32	108.55	_SGDET(ph)PGS(ph)EAPGDKAVEEQGDDQDSEK_	5	3	979.699	-0.24468	0.948926	13.6975	0.00010511	82.267	0.995989	23.9504	7.19326e-11	108.55	0.850909	7.56819	1.26611e-12	142.32	0.98767	1.0806	2.4714	2.8372	2.3083	2.3849	1.4878	1.6096	2.185	2.3785	1.4686	1.5235	0.95297	1.0539	1.4972	1.6899	1.5307	1.6431	969410	148570
F1LRJ2	897	Protein Srrm2	Srrm2	>tr|F1LRJ2|F1LRJ2_RAT Protein Srrm2 OS=Rattus norvegicus GN=Srrm2 PE=1 SV=2	1	87.6162	1	S	PSRSSSPQPKVKAVISPRRRSHSSSSSPSPS	0.000811215	91.318	87.616	_AVIS(ph)PR_	4	2	361.683	-0.11901	1	91.318	0.000811215	91.318	1	91.318	0.000811215	91.318	1	87.6162	0.00756157	87.616	0.97051	1.0578	1.4436	1.3313	1.4875	1.3269	0.9797	1.0853	1.3297	1.2442	1.3572	1.149	0.94767	1.0432	1.3107	1.1163	1.3781	1.1479	3207400	948460
B2RYB3	794	Protein Srrm1	Srrm1	>tr|B2RYB3|B2RYB3_RAT Protein Srrm1 OS=Rattus norvegicus GN=Srrm1 PE=2 SV=1	1	63.8932	5	S	PSTNWSPAAPAKKAKSPTPSPSPARNSDQEG	0.0040881	63.893	63.893	_AKS(ph)PT(ph)PS(ph)PS(ph)PARNS(ph)DQEGGGK_	3	3	823.284	-0.014413					1	56.8192	0.00666752	56.819	1	63.8932	0.0040881	63.893							0.9686	1.0509	0.89525	1.0013	1.0512	1.099	0.99062	1.0824	0.91412	0.9994	0.86104	0.88098	0	0
B2RYB3	798	Protein Srrm1	Srrm1	>tr|B2RYB3|B2RYB3_RAT Protein Srrm1 OS=Rattus norvegicus GN=Srrm1 PE=2 SV=1	1	63.8932	5	S	WSPAAPAKKAKSPTPSPSPARNSDQEGGGKK	0.0040881	63.893	63.893	_AKS(ph)PT(ph)PS(ph)PS(ph)PARNS(ph)DQEGGGK_	7	3	823.284	-0.014413					1	56.8192	0.00666752	56.819	1	63.8932	0.0040881	63.893							0.9686	1.0509	0.89525	1.0013	1.0512	1.099	0.99062	1.0824	0.91412	0.9994	0.86104	0.88098	0	0
B2RYB3	800	Protein Srrm1	Srrm1	>tr|B2RYB3|B2RYB3_RAT Protein Srrm1 OS=Rattus norvegicus GN=Srrm1 PE=2 SV=1	1	63.8932	5	S	PAAPAKKAKSPTPSPSPARNSDQEGGGKKKK	0.0040881	63.893	63.893	_AKS(ph)PT(ph)PS(ph)PS(ph)PARNS(ph)DQEGGGK_	9	3	823.284	-0.014413					1	56.8192	0.00666752	56.819	1	63.8932	0.0040881	63.893							0.9686	1.0509	0.89525	1.0013	1.0512	1.099	0.99062	1.0824	0.91412	0.9994	0.86104	0.88098	0	0
B2RYB3	805	Protein Srrm1	Srrm1	>tr|B2RYB3|B2RYB3_RAT Protein Srrm1 OS=Rattus norvegicus GN=Srrm1 PE=2 SV=1	1	63.8932	5	S	KKAKSPTPSPSPARNSDQEGGGKKKKKKKDK	0.0040881	63.893	63.893	_AKS(ph)PT(ph)PS(ph)PS(ph)PARNS(ph)DQEGGGK_	14	3	823.284	-0.014413					1	56.8192	0.00666752	56.819	1	63.8932	0.0040881	63.893							0.9686	1.0509	0.89525	1.0013	1.0512	1.099	0.99062	1.0824	0.91412	0.9994	0.86104	0.88098	0	0
B2RYB3	796	Protein Srrm1	Srrm1	>tr|B2RYB3|B2RYB3_RAT Protein Srrm1 OS=Rattus norvegicus GN=Srrm1 PE=2 SV=1	1	63.8932	5	T	TNWSPAAPAKKAKSPTPSPSPARNSDQEGGG	0.0040881	63.893	63.893	_AKS(ph)PT(ph)PS(ph)PS(ph)PARNS(ph)DQEGGGK_	5	3	823.284	-0.014413					1	56.8192	0.00666752	56.819	1	63.8932	0.0040881	63.893							0.9686	1.0509	0.89525	1.0013	1.0512	1.099	0.99062	1.0824	0.91412	0.9994	0.86104	0.88098	0	0
Q5M7V8	679	Thyroid hormone receptor-associated protein 3	Thrap3	>sp|Q5M7V8|TR150_RAT Thyroid hormone receptor-associated protein 3 OS=Rattus norvegicus GN=Thrap3 PE=1 SV=1;>tr|F1M3X4|F1M3X4_RAT Uncharacterized protein (Fragment) OS=Rattus norvegicus PE=4 SV=1	0.999389	32.9257	1	S	AKTKKSPEIHRRIDISPSTFRKHGLTHEELK	0.00410469	99.5	98.105	_IDIS(ph)PSTFR_	4	2	558.26	0.30681	0.999389	32.9257	0.0041857	98.105	0.976026	16.7089	0.00434274	95.401	0.844891	7.56261	0.00410469	99.5	0.97203	1.0592	1.4118	1.3023	1.4317	1.2785	0.96079	1.0647	1.3293	1.2438	1.3914	1.1782	1.0056	1.106	1.3889	1.1813	1.3982	1.1768	1347000	435560
F1LSC3	87	Protein Sf1	Sf1	>tr|F1LSC3|F1LSC3_RAT Protein Sf1 OS=Rattus norvegicus GN=Sf1 PE=4 SV=2;>tr|F1LM37|F1LM37_RAT Protein Sf1 OS=Rattus norvegicus GN=Sf1 PE=4 SV=2	0.511449	2.2915	2	Y	IPPNPEDRSPSPEPIYNSEGKRLNTREFRTR	2.49857e-06	97.059	97.059	_TGDLGIPPNPEDRS(ph)PSPEPIY(ph)NSEGK_	21	3	976.09	-0.11944	0.511449	2.2915	2.49857e-06	97.059									0.97059	1.0645	0.79837	0.9086	0.80457	0.87212													2282400	979330
D3Z9Z9	127	SWI/SNF-related matrix-associated actin-dependent regulator of chromatin subfamily A containing DEAD/H box 1	Smarcad1	>sp|D3Z9Z9|SMRCD_RAT SWI/SNF-related matrix-associated actin-dependent regulator of chromatin subfamily A containing DEAD/H box 1 OS=Rattus norvegicus GN=Smarcad1 PE=3 SV=1	0.997651	28.4199	2	S	EKKFSKDTVIIVSEPSEDEESHDLPSATRRN	2.38755e-06	92.679	92.679	_DTVIIVS(ph)EPS(ph)EDEESHDLPSATR_	10	3	896.044	-0.69263	0.997651	28.4199	2.38755e-06	92.679	0.774143	5.8401	0.000278642	89.507	0.865988	8.22487	2.41706e-06	92.474	0.97529	1.0644	0.65886	0.60787	0.68792	0.61474	1.0589	1.1805	0.76286	0.71313	0.72044	0.60467	0.8692	0.9404	0.63339	0.53626	0.70515	0.60769	1192100	454870
B2RYB3	720	Protein Srrm1	Srrm1	>tr|B2RYB3|B2RYB3_RAT Protein Srrm1 OS=Rattus norvegicus GN=Srrm1 PE=2 SV=1	0.740591	4.82638	4	S	RGASASPQGRQSPSPSTRPIRRVSRTPEPKK	1.67823e-08	153.79	101.33	_GAS(ph)AS(ph)PQGRQS(ph)PSPS(ph)TRPIR_	15	3	786.313	0.19614	0.740591	4.82638	2.27068e-05	120.92					0.499309	0.571759	1.67823e-08	153.79	0.97667	1.0637	1.3129	1.2111	1.3627	1.2165													1411000	437490
G3V6Y9	257	Peptidyl-prolyl cis-trans isomerase G	Ppig	>tr|G3V6Y9|G3V6Y9_RAT Peptidyl-prolyl cis-trans isomerase G OS=Rattus norvegicus GN=Ppig PE=1 SV=1;>sp|O55035|PPIG_RAT Peptidyl-prolyl cis-trans isomerase G OS=Rattus norvegicus GN=Ppig PE=1 SV=2	0.832641	4.73514	3	S	EKKKRKKSKKSPSSESEADNVDAQPQSTVRP	3.45744e-13	109.97	81.904	_KSPS(ph)S(ph)ES(ph)EADNVDAQPQSTVRPEEIPPIPENR_	7	4	936.652	0.3303	0.832641	4.73514	6.67427e-06	81.904	0.811527	1.65685	2.07642e-09	103.1	0.709929	0	3.45744e-13	109.97	1.0121	1.1076	1.1847	1.3243	1.2862	1.3352	0.91589	1.0208	1.0943	1.1503	1.0791	1.1258	0.9193	0.99	1.1106	1.2257	1.2007	1.2585	953120	349520
B1WBW4	48	Armadillo repeat-containing protein 10	Armc10	>sp|B1WBW4|ARM10_RAT Armadillo repeat-containing protein 10 OS=Rattus norvegicus GN=Armc10 PE=2 SV=1	0.589149	3.63366	1	T	RGGRRLRPSRSAEDLTEGSYDAILSAEQLEK	1.2798e-28	166.35	166.35	_SAEDLT(ph)EGSYDAILSAEQLEK_	6	3	783.684	-0.22368					0.589149	3.63366	1.2798e-28	166.35											0.95446	1.0628	1.3271	1.4028	1.3528	1.4431							0	0
Q9EPJ0	234	Nuclear ubiquitous casein and cyclin-dependent kinase substrate 1	Nucks1	>sp|Q9EPJ0|NUCKS_RAT Nuclear ubiquitous casein and cyclin-dependent kinase substrate 1 OS=Rattus norvegicus GN=Nucks1 PE=1 SV=1	1	80.5072	3;4	S	KTSASPPLEKSGDEGSEDEAASGED______	4.01813e-30	163.49	163.49	_TSASPPLEKS(ph)GDEGS(ph)EDEAAS(ph)GED_	15	2	1302.94	0.42802	1	80.5072	4.01813e-30	163.49	1	92.3593	9.43891e-22	145.03	1	77.2013	7.83366e-16	141.38	0.7877	0.86598	0.6969	0.78384	0.9039	0.9582	0.96018	1.0691	0.82305	0.86988	0.89833	0.95795	0.75668	0.82657	0.69769	0.76866	0.92594	0.96936	5963200	2165800
Q9EPJ0	220	Nuclear ubiquitous casein and cyclin-dependent kinase substrate 1	Nucks1	>sp|Q9EPJ0|NUCKS_RAT Nuclear ubiquitous casein and cyclin-dependent kinase substrate 1 OS=Rattus norvegicus GN=Nucks1 PE=1 SV=1	0.602964	4.09327	4	T	PKEEDEEAESPPEKKTSASPPLEKSGDEGSE	4.59307e-10	113.68	113.68	_T(ph)SASPPLEKS(ph)GDEGS(ph)EDEAAS(ph)GED_	1	2	1342.93	0.39278	0.33342	0	7.83245e-07	104.03					0.602964	4.09327	4.59307e-10	113.68													0.96359	1.0619	0.86372	0.97991	0.88579	0.95025	0	0
D3ZBQ5	640	Protein Scarf2	Scarf2	>tr|D3ZBQ5|D3ZBQ5_RAT Protein Scarf2 OS=Rattus norvegicus GN=Scarf2 PE=4 SV=1	0.902074	12.6537	1	S	PARTRCEAGGLSLSPSPERRKPPPPDPATKP	8.08995e-12	100.04	100.04	_CEAGGLSLSPS(ph)PER_	11	2	770.329	-1.6598	0.902074	12.6537	8.08995e-12	100.04									0.99284	1.0611	0.8785	0.79637	0.78464	0.65393													279500	122320
F1SW39	272	PC4 and SFRS1 interacting protein 1	Psip1	>tr|F1SW39|F1SW39_RAT PC4 and SFRS1 interacting protein 1 OS=Rattus norvegicus GN=Psip1 PE=2 SV=1;>sp|Q812D1|PSIP1_RAT PC4 and SFRS1-interacting protein OS=Rattus norvegicus GN=Psip1 PE=2 SV=1;>sp|Q812D1-2|PSIP1_RAT Isoform 2 of PC4 and SFRS1-interacting p	0.988977	19.6997	2;3	S	ESKRKNLAKPGVTSTSDSEEDDDQEGEKKRK	2.56637e-30	177.4	174.04	_NLAKPGVTSTS(ph)DS(ph)EEDDDQEGEK_	11	3	871.004	0.005148	0.988977	19.6997	2.56637e-30	177.4					0.685555	0	1.79533e-29	171.35	0.98643	1.061	0.95517	1.0977	0.97221	0.99396							1.1368	1.2322	1.1443	1.3433	1.0177	1.1414	4838200	1538700
Q9EPJ0	19	Nuclear ubiquitous casein and cyclin-dependent kinase substrate 1	Nucks1	>sp|Q9EPJ0|NUCKS_RAT Nuclear ubiquitous casein and cyclin-dependent kinase substrate 1 OS=Rattus norvegicus GN=Nucks1 PE=1 SV=1	1	81.1175	1	S	PVRNRKVVDYSQFQESDDADEDYGRDSGPPA	5.13485e-56	180.14	180.14	_KVVDYSQFQES(ph)DDADEDYGR_	11	3	815.995	-0.27705	1	81.1175	7.86069e-56	180.14	1	70.8076	2.34035e-28	178.69	1	66.7819	5.13485e-56	174.53	0.99731	1.0608	0.92829	0.95597	0.95934	0.88874	0.98894	1.068	0.83277	0.84452	0.89088	0.75916	1.0009	1.0759	0.82512	0.69458	0.81262	0.73556	3546000	1218800
F1LRJ2	1181	Protein Srrm2	Srrm2	>tr|F1LRJ2|F1LRJ2_RAT Protein Srrm2 OS=Rattus norvegicus GN=Srrm2 PE=1 SV=2	0.999183	30.8721	1	S	KDTPRVLLKERSGAGSPPGTRDQKILLPNSS	9.99862e-05	117.93	112.44	_SGAGS(ph)PPGTR_	5	2	483.706	0.2466	0.997111	25.3799	0.000176032	109	0.987654	19.0308	9.99862e-05	117.93	0.999183	30.8721	0.000146004	112.44	0.92984	1.0081	1.3676	1.2696	1.4521	1.3118	1.064	1.1769	1.445	1.3513	1.4204	1.1596	0.97969	1.0604	1.4079	1.1921	1.4039	1.2092	824950	248650
Q5RKH1	88	Serine/threonine-protein kinase PRP4 homolog	Prpf4b	>sp|Q5RKH1|PRP4B_RAT Serine/threonine-protein kinase PRP4 homolog OS=Rattus norvegicus GN=Prpf4b PE=1 SV=1	1	61.1674	2	S	KHKHKKHKRKEVLDASDKEGLSPAKRTKLDD	0.00960065	61.167	61.167	_EVLDAS(ph)DKEGLS(ph)PAKR_	6	3	625.615	-0.11544	1	53.3774	0.0220316	53.377					1	61.1674	0.00960065	61.167	0.96094	1.052	1.3674	1.607	1.3619	1.3744							0.96653	1.0651	1.353	1.6654	1.4186	1.6763	2036600	549330
Q5RKH1	94	Serine/threonine-protein kinase PRP4 homolog	Prpf4b	>sp|Q5RKH1|PRP4B_RAT Serine/threonine-protein kinase PRP4 homolog OS=Rattus norvegicus GN=Prpf4b PE=1 SV=1	1	61.1674	2	S	HKRKEVLDASDKEGLSPAKRTKLDDLALLED	0.00960065	61.167	61.167	_EVLDAS(ph)DKEGLS(ph)PAKR_	12	3	625.615	-0.11544	1	53.3774	0.0220316	53.377					1	61.1674	0.00960065	61.167	0.96094	1.052	1.3674	1.607	1.3619	1.3744							0.96653	1.0651	1.353	1.6654	1.4186	1.6763	2036600	549330
P31000	214	Vimentin	Vim	>sp|P31000|VIME_RAT Vimentin OS=Rattus norvegicus GN=Vim PE=1 SV=2;>tr|G3V8C3|G3V8C3_RAT Vimentin OS=Rattus norvegicus GN=Vim PE=3 SV=1	1	66.0043	1	S	AESTLQSFRQDVDNASLARLDLERKVESLQE	0.0111785	66.004	66.004	_QDVDNAS(ph)LAR_	7	2	584.753	0.098927	1	50.8967	0.0383688	50.897	1	53.7538	0.0292035	53.754	1	66.0043	0.0111785	66.004	0.91832	1.0023	1.5231	1.4052	1.5768	1.4091	1.0593	1.1804	1.5864	1.4829	1.4698	1.2332	0.96093	1.0585	1.4715	1.2518	1.5944	1.3402	1180600	353010
D3ZBQ5	683	Protein Scarf2	Scarf2	>tr|D3ZBQ5|D3ZBQ5_RAT Protein Scarf2 OS=Rattus norvegicus GN=Scarf2 PE=4 SV=1	0.938459	11.8325	1	S	AAAPSPPPAGRKAAPSPSGRKRTPSNMSVQP	0.00870346	92.538	92.538	_AAPS(ph)PSGR_	4	2	411.679	0.36602					0.938459	11.8325	0.00870346	92.538	0.925824	10.9627	0.0100108	81.771							1.0485	1.0947	0.81726	0.69959	0.81646	0.64212	0.96577	1.0229	0.78557	0.63036	0.80754	0.65654	0	0
G3V6Y9	685	Peptidyl-prolyl cis-trans isomerase G	Ppig	>tr|G3V6Y9|G3V6Y9_RAT Peptidyl-prolyl cis-trans isomerase G OS=Rattus norvegicus GN=Ppig PE=1 SV=1;>sp|O55035|PPIG_RAT Peptidyl-prolyl cis-trans isomerase G OS=Rattus norvegicus GN=Ppig PE=1 SV=2	0.999809	37.1984	1	S	SSSNNNREKKADIDQSPVSKTKQSSQDNEVK	0.00102214	85.536	80.96	_ADIDQS(ph)PVSK_	6	2	570.253	0.98544	0.999593	33.9004	0.00102214	83.823	0.999809	37.1984	0.00195038	80.96	0.999584	33.8097	0.00127917	85.536	0.99202	1.0463	0.87197	0.98674	0.90989	0.94621	1.0367	1.1544	0.92659	1.0301	0.8731	0.92272	1.0209	1.1058	0.89041	1.0151	0.8962	0.96804	2436800	833490
Q68A21	103	Transcriptional activator protein Pur-beta	Purb	>sp|Q68A21|PURB_RAT Transcriptional activator protein Pur-beta OS=Rattus norvegicus GN=Purb PE=1 SV=3	0.587964	1.54416	1	S	DSLGDFIEHYAQLGPSSPEQLAAGAEEGGGP	1.45327e-13	111.55	111.55	_DSLGDFIEHYAQLGPS(ph)SPEQLAAGAEEGGGPR_	16	3	1112.5	0.80343					0.587964	1.54416	1.45327e-13	111.55											0.96748	1.0563	0.76015	0.71125	0.78571	0.63457							0	0
B2RYB3	220	Protein Srrm1	Srrm1	>tr|B2RYB3|B2RYB3_RAT Protein Srrm1 OS=Rattus norvegicus GN=Srrm1 PE=2 SV=1	1	77.7469	1	S	TKSRSPSPAPEKKEKSPELPEPSVRMKDSSV	2.1885e-07	113.65	104.95	_EKS(ph)PELPEPSVR_	3	2	724.345	0.13163	1	106.673	2.1885e-07	113.65	1	84.8334	0.000201185	90.614	1	77.7469	1.96586e-05	104.95	0.95993	1.0521	1.1584	1.3187	1.1742	1.2727	0.94771	1.0519	1.1819	1.2568	1.268	1.3621	1.0095	1.1125	1.1904	1.3489	1.172	1.2578	4386400	1413900
Q4KLK7	466	Nucleolar protein 5A	Nop56	>tr|Q4KLK7|Q4KLK7_RAT Nucleolar protein 5A OS=Rattus norvegicus GN=Nop56 PE=1 SV=1	0.880912	8.07173	2	S	KKRLAALALASSENSSTPEECEEVNEKPKKK	0.00574923	62.739	62.739	_LAALALASSENSS(ph)T(ph)PEECEEVNEKPK_	13	4	741.571	0.25756					0.878498	8.30009	0.00883057	56.529	0.880912	8.07173	0.00574923	62.739							0.95261	1.0602	1.3013	1.5208	1.3153	1.391	0.96932	1.0515	1.3211	1.5529	1.3504	1.5175	0	0
Q4KLK7	467	Nucleolar protein 5A	Nop56	>tr|Q4KLK7|Q4KLK7_RAT Nucleolar protein 5A OS=Rattus norvegicus GN=Nop56 PE=1 SV=1	0.880912	8.07173	2	T	KRLAALALASSENSSTPEECEEVNEKPKKKK	0.00574923	62.739	62.739	_LAALALASSENSS(ph)T(ph)PEECEEVNEKPK_	14	4	741.571	0.25756					0.878498	8.30009	0.00883057	56.529	0.880912	8.07173	0.00574923	62.739							0.95261	1.0602	1.3013	1.5208	1.3153	1.391	0.96932	1.0515	1.3211	1.5529	1.3504	1.5175	0	0
F1LRJ2	883	Protein Srrm2	Srrm2	>tr|F1LRJ2|F1LRJ2_RAT Protein Srrm2 OS=Rattus norvegicus GN=Srrm2 PE=1 SV=2	0.779794	7.26798	4	S	SSPRVKSSTPPRQSPSRSSSPQPKVKAVISP	1.52324e-05	97.488	97.488	_SST(ph)PPRQS(ph)PS(ph)RSSS(ph)PQPK_	10	3	744.283	-0.43503									0.779794	7.26798	1.52324e-05	97.488													0.9681	1.0554	1.3951	1.454	1.4883	1.4684	0	0
Q62785	63	28 kDa heat- and acid-stable phosphoprotein	Pdap1	>sp|Q62785|HAP28_RAT 28 kDa heat- and acid-stable phosphoprotein OS=Rattus norvegicus GN=Pdap1 PE=1 SV=1	1	119.106	1;2	S	SGDPKKEKKSLDSDESEDEDDDYQQKRKGVE	6.25923e-120	240.46	224.57	_SLDS(ph)DES(ph)EDEDDDYQQKR_	7	2	1167.4	0.20989	1	102.842	7.7728e-62	235.25	1	106.846	8.05969e-62	240.46	1	119.106	7.44075e-62	235.92	0.96414	1.0182	0.32547	0.35946	0.29953	0.30539	1.0014	1.0997	0.29239	0.30894	0.29302	0.31038	0.93125	1.0078	0.34129	0.36532	0.36649	0.37456	13685000	5689400
D4A2U0	240	Protein Zfat	Zfat	>tr|D4A2U0|D4A2U0_RAT Protein Zfat OS=Rattus norvegicus GN=Zfat PE=4 SV=1	0.93574	10.5572	2	Y	ETTAADLVPRRGYQEYAIQQTPYEQPMKSSR	0.0137508	52.172	52.172	_RGYQEY(ph)AIQQTPY(ph)EQPM(ox)K_	6	3	802.667	-0.30019									0.93574	10.5572	0.0137508	52.172													0.9781	1.0528	1.0714	0.99009	0.75704	0.68912	0	0
Q6MG76	250	Protein Skiv2l	Skiv2l	>tr|Q6MG76|Q6MG76_RAT Protein Skiv2l OS=Rattus norvegicus GN=Skiv2l PE=4 SV=1	0.995414	23.3653	1	S	AASASPSSTPLIRASSLEDLVLKEASTVVST	6.83633e-12	166.7	163.51	_ASS(ph)LEDLVLK_	3	2	577.789	0.15965	0.92181	10.7149	6.83633e-12	166.7	0.995414	23.3653	8.4636e-12	163.51	0.99294	21.481	2.83803e-08	158.01	1.0071	1.1027	0.66696	0.74573	0.67283	0.69719	0.94516	1.052	0.61858	0.66027	0.67029	0.71189	0.88091	0.95455	0.60204	0.66897	0.70017	0.7381	915130	335420
D4A069	1544	Protein Zmym4	Zmym4	>tr|D4A069|D4A069_RAT Protein Zmym4 OS=Rattus norvegicus GN=Zmym4 PE=4 SV=1	0.992189	21.039	2	S	VREVHEELAKAKSEDSDVELSD_________	0.000858457	81.346	81.346	_AKSEDS(ph)DVELS(ph)D_	6	2	727.752	-0.48494					0.775429	5.38186	0.0171137	54.004	0.992189	21.039	0.000858457	81.346							1.1029	1.1894	1.7479	1.7593	1.7139	1.6328	0.85876	0.93029	1.3075	1.3038	1.5088	1.3754	0	0
D4A069	1549	Protein Zmym4	Zmym4	>tr|D4A069|D4A069_RAT Protein Zmym4 OS=Rattus norvegicus GN=Zmym4 PE=4 SV=1	1	72.4566	2	S	EELAKAKSEDSDVELSD______________	0.000858457	81.346	81.346	_AKSEDS(ph)DVELS(ph)D_	11	2	727.752	-0.48494					0.999997	53.7646	0.0171137	54.004	1	72.4566	0.000858457	81.346							1.1029	1.1894	1.7479	1.7593	1.7139	1.6328	0.85876	0.93029	1.3075	1.3038	1.5088	1.3754	0	0
G3V824	2474	Insulin-like growth factor 2 receptor, isoform CRA_b	Igf2r	>tr|G3V824|G3V824_RAT Insulin-like growth factor 2 receptor, isoform CRA_b OS=Rattus norvegicus GN=Igf2r PE=4 SV=1	1	82.8505	1;2	S	RKPTTPAKLVSFHDDSDEDLLHI________	3.541e-16	145.09	82.85	_LVS(ph)FHDDS(ph)DEDLLHI_	8	3	638.923	0.074258	1	78.3239	3.541e-16	145.09	1	93.6229	1.60816e-12	137.16	1	82.8505	2.34737e-08	123.76	0.87771	0.9595	1.4461	1.3358	1.5986	1.4321	0.9447	1.0515	1.4184	1.3278	1.2784	1.019	0.99869	1.1006	1.5307	1.3022	1.5216	1.2786	1269300	323350
G3V7L1	933	Protein Utrn	Utrn	>tr|G3V7L1|G3V7L1_RAT Protein Utrn OS=Rattus norvegicus GN=Utrn PE=1 SV=2	0.999913	40.5906	1	S	TLKKMLSESEKAAQASLSALNDPSAVEQALQ	0	264.99	212.77	_AAQAS(ph)LSALNDPSAVEQALQEK_	5	2	1161.05	-0.065426	0.999804	37.0704	5.82256e-50	212.28	0.999842	38.0256	2.07369e-83	264.99	0.999913	40.5906	0	239.9	1.1116	1.1803	0.77284	0.85628	0.70906	0.72457	0.8944	0.97994	0.81308	0.89019	0.91042	0.95202	0.94867	1.0346	0.78984	0.85487	0.86495	0.88417	4194700	1484400
P26431	790	Sodium/hydrogen exchanger 1	Slc9a1	>sp|P26431|SL9A1_RAT Sodium/hydrogen exchanger 1 OS=Rattus norvegicus GN=Slc9a1 PE=1 SV=2	0.759527	5.73374	1	S	SSPGTDDVFTPGPSDSPGSQRIQRCLSDPGP	1.44287e-06	93.804	93.804	_SKEPSSPGTDDVFTPGPSDS(ph)PGSQR_	20	3	871.376	-0.43918					0.759527	5.73374	1.44287e-06	93.804	0.586476	4.07153	0.00110458	84.181							0.97633	1.0502	0.75196	0.79037	0.86977	0.90645							0	0
F1LRJ2	822	Protein Srrm2	Srrm2	>tr|F1LRJ2|F1LRJ2_RAT Protein Srrm2 OS=Rattus norvegicus GN=Srrm2 PE=1 SV=2	0.999996	54.295	1	T	RQSRSNSPQPKVKSGTPPRSGSVTNMQAEEC	0.00466897	100.02	91.853	_SGT(ph)PPR_	3	2	347.65	2.4455	0.999996	54.295	0.00466897	91.853	0.999972	45.5777	0.0240111	82.279	0.999983	47.6144	0.00573428	100.02	0.86785	0.91185	1.337	1.256	1.5805	1.3829	0.99603	1.073	1.3297	1.2333	1.3964	1.1144	0.96684	1.0498	1.2811	1.093	1.369	1.2151	468490	148430
Q925G1	391	Hepatoma-derived growth factor-related protein 2	Hdgfrp2	>sp|Q925G1|HDGR2_RAT Hepatoma-derived growth factor-related protein 2 OS=Rattus norvegicus GN=Hdgfrp2 PE=2 SV=2;>sp|Q925G1-2|HDGR2_RAT Isoform 2 of Hepatoma-derived growth factor-related protein 2 OS=Rattus norvegicus GN=Hdgfrp2	1	57.7348	5	S	PVKKRSRKARGRGTPSSSDSEPEGELGKEGK	0.00226433	68.895	57.735	_GRGT(ph)PS(ph)S(ph)S(ph)DS(ph)EPEGELGKEGK_	6	3	835.275	-0.05158	1	59.6908	0.00721136	59.691	1	68.8948	0.00226433	68.895	1	57.7348	0.00633369	57.735	1.0083	1.061	0.8541	0.93153	0.95739	0.97415	0.86749	0.93043	1.005	1.0736	1.1282	1.1656	0.89728	0.98258	0.96658	1.0338	1.1065	1.1131	456620	159870
Q925G1	392	Hepatoma-derived growth factor-related protein 2	Hdgfrp2	>sp|Q925G1|HDGR2_RAT Hepatoma-derived growth factor-related protein 2 OS=Rattus norvegicus GN=Hdgfrp2 PE=2 SV=2;>sp|Q925G1-2|HDGR2_RAT Isoform 2 of Hepatoma-derived growth factor-related protein 2 OS=Rattus norvegicus GN=Hdgfrp2	1	57.7348	5	S	VKKRSRKARGRGTPSSSDSEPEGELGKEGKK	0.00226433	68.895	57.735	_GRGT(ph)PS(ph)S(ph)S(ph)DS(ph)EPEGELGKEGK_	7	3	835.275	-0.05158	1	59.6908	0.00721136	59.691	1	68.8948	0.00226433	68.895	1	57.7348	0.00633369	57.735	1.0083	1.061	0.8541	0.93153	0.95739	0.97415	0.86749	0.93043	1.005	1.0736	1.1282	1.1656	0.89728	0.98258	0.96658	1.0338	1.1065	1.1131	456620	159870
Q925G1	393	Hepatoma-derived growth factor-related protein 2	Hdgfrp2	>sp|Q925G1|HDGR2_RAT Hepatoma-derived growth factor-related protein 2 OS=Rattus norvegicus GN=Hdgfrp2 PE=2 SV=2;>sp|Q925G1-2|HDGR2_RAT Isoform 2 of Hepatoma-derived growth factor-related protein 2 OS=Rattus norvegicus GN=Hdgfrp2	1	57.7348	5	S	KKRSRKARGRGTPSSSDSEPEGELGKEGKKL	0.00226433	68.895	57.735	_GRGT(ph)PS(ph)S(ph)S(ph)DS(ph)EPEGELGKEGK_	8	3	835.275	-0.05158	1	59.6908	0.00721136	59.691	1	68.8948	0.00226433	68.895	1	57.7348	0.00633369	57.735	1.0083	1.061	0.8541	0.93153	0.95739	0.97415	0.86749	0.93043	1.005	1.0736	1.1282	1.1656	0.89728	0.98258	0.96658	1.0338	1.1065	1.1131	456620	159870
Q925G1	395	Hepatoma-derived growth factor-related protein 2	Hdgfrp2	>sp|Q925G1|HDGR2_RAT Hepatoma-derived growth factor-related protein 2 OS=Rattus norvegicus GN=Hdgfrp2 PE=2 SV=2;>sp|Q925G1-2|HDGR2_RAT Isoform 2 of Hepatoma-derived growth factor-related protein 2 OS=Rattus norvegicus GN=Hdgfrp2	1	57.7348	5	S	RSRKARGRGTPSSSDSEPEGELGKEGKKLAK	0.00226433	68.895	57.735	_GRGT(ph)PS(ph)S(ph)S(ph)DS(ph)EPEGELGKEGK_	10	3	835.275	-0.05158	1	59.6908	0.00721136	59.691	1	68.8948	0.00226433	68.895	1	57.7348	0.00633369	57.735	1.0083	1.061	0.8541	0.93153	0.95739	0.97415	0.86749	0.93043	1.005	1.0736	1.1282	1.1656	0.89728	0.98258	0.96658	1.0338	1.1065	1.1131	456620	159870
Q925G1	389	Hepatoma-derived growth factor-related protein 2	Hdgfrp2	>sp|Q925G1|HDGR2_RAT Hepatoma-derived growth factor-related protein 2 OS=Rattus norvegicus GN=Hdgfrp2 PE=2 SV=2;>sp|Q925G1-2|HDGR2_RAT Isoform 2 of Hepatoma-derived growth factor-related protein 2 OS=Rattus norvegicus GN=Hdgfrp2	1	57.7348	5	T	EEPVKKRSRKARGRGTPSSSDSEPEGELGKE	0.00226433	68.895	57.735	_GRGT(ph)PS(ph)S(ph)S(ph)DS(ph)EPEGELGKEGK_	4	3	835.275	-0.05158	1	59.6908	0.00721136	59.691	1	68.8948	0.00226433	68.895	1	57.7348	0.00633369	57.735	1.0083	1.061	0.8541	0.93153	0.95739	0.97415	0.86749	0.93043	1.005	1.0736	1.1282	1.1656	0.89728	0.98258	0.96658	1.0338	1.1065	1.1131	456620	159870
Q5RK09	42	Eukaryotic translation initiation factor 3 subunit G	Eif3g	>sp|Q5RK09|EIF3G_RAT Eukaryotic translation initiation factor 3 subunit G OS=Rattus norvegicus GN=Eif3g PE=2 SV=1	0.968017	14.8614	1;2	S	TSELLKGIPLPTGDTSPEPELLPGDPLPPPK	5.17325e-28	142.4	142.4	_GIPLPTGDTS(ph)PEPELLPGDPLPPPK_	10	2	1307.66	-0.38529	0.83943	6.26117	7.88834e-15	127.5	0.958114	13.6453	1.01328e-20	132.28	0.968017	14.8614	5.17325e-28	142.4	1.1024	1.2071	0.66593	0.75592	0.5757	0.62137	0.91854	1.02	0.54148	0.58168	0.59746	0.64655	0.97062	1.0482	0.54282	0.58568	0.55123	0.57592	4424400	1619700
Q9WVP7	45	Activity and neurotransmitter-induced early gene protein 4	Dclk1	>tr|Q9WVP7|Q9WVP7_RAT Activity and neurotransmitter-induced early gene protein 4 OS=Rattus norvegicus GN=Dclk1 PE=4 SV=1	0.92237	10.7488	1;2	S	SPGSLRKQRDLYRPLSSDDLDSVGDSV____	1.21692e-50	218.25	204.52	_DLYRPLS(ph)SDDLDSVGDSV_	7	2	1016.94	0.14185	0.92237	10.7488	2.66384e-41	204.52	0.76377	5.09661	1.21692e-50	218.25	0.878564	9.54743	7.6275e-43	215.23	0.95263	1.0384	0.74466	0.68694	0.76756	0.68552	0.96435	1.0751	0.72074	0.67401	0.77851	0.65569	0.96954	1.0568	0.7565	0.64143	0.74197	0.63525	1776800	609730
F1LRJ2	1577	Protein Srrm2	Srrm2	>tr|F1LRJ2|F1LRJ2_RAT Protein Srrm2 OS=Rattus norvegicus GN=Srrm2 PE=1 SV=2	1	101.412	3;4	T	EMKEKSRVLQRAQSGTDSSPEHKIPAPRALP	3.52466e-08	110.4	101.41	_AQS(ph)GT(ph)DS(ph)S(ph)PEHKIPAPR_	5	2	1049.38	0.058386	1	105.716	5.82207e-06	105.72	1	110.405	3.52466e-08	110.4	1	101.412	1.27312e-05	101.41	0.88748	0.96092	1.4768	1.6421	1.7535	1.8483	0.97617	1.0505	1.4887	1.5643	1.6731	1.7403	0.9379	1.0306	1.5132	1.6547	1.6805	1.7535	3670500	1052500
G3V6Y9	254	Peptidyl-prolyl cis-trans isomerase G	Ppig	>tr|G3V6Y9|G3V6Y9_RAT Peptidyl-prolyl cis-trans isomerase G OS=Rattus norvegicus GN=Ppig PE=1 SV=1;>sp|O55035|PPIG_RAT Peptidyl-prolyl cis-trans isomerase G OS=Rattus norvegicus GN=Ppig PE=1 SV=2	0.832641	4.73514	3	S	HKKEKKKRKKSKKSPSSESEADNVDAQPQST	3.45744e-13	109.97	81.904	_KSPS(ph)S(ph)ES(ph)EADNVDAQPQSTVRPEEIPPIPENR_	4	4	936.652	0.3303	0.832641	4.73514	6.67427e-06	81.904	0.732244	0.13194	2.07642e-09	103.1	0.790071	1.40431	3.45744e-13	109.97	1.0121	1.1076	1.1847	1.3243	1.2862	1.3352	0.91589	1.0208	1.0943	1.1503	1.0791	1.1258	0.9193	0.99	1.1106	1.2257	1.2007	1.2585	953120	349520
B2RYB3	755	Protein Srrm1	Srrm1	>tr|B2RYB3|B2RYB3_RAT Protein Srrm1 OS=Rattus norvegicus GN=Srrm1 PE=2 SV=1	1	107.46	3;4;6	S	ASPSPQSVRRVSSSRSVSGSPEPTAKKPPAP	1.80031e-06	138.55	138.55	_S(ph)VS(ph)GS(ph)PEPTAK_	1	2	650.219	-0.46276	1	107.46	1.80031e-06	138.55	1	77.4337	6.94468e-06	99.423	0.999998	56.0838	0.00172593	94.234	0.98391	1.0716	1.2318	1.39	1.276	1.3485	0.99596	1.0897	1.2473	1.2793	1.2157	1.2064	0.88135	0.95791	1.146	1.2046	1.4874	1.4931	3062100	973390
F1LRJ2	1930	Protein Srrm2	Srrm2	>tr|F1LRJ2|F1LRJ2_RAT Protein Srrm2 OS=Rattus norvegicus GN=Srrm2 PE=1 SV=2	0.915011	10.475	1	T	RSRSPPVTRRRSRSRTSPVTRRRSRSRTSPV	0.00945128	89.296	63.727	_SRT(ph)SPVTR_	3	2	492.237	0.32851	0.915011	10.475	0.0530957	63.727					0.811675	6.56267	0.00945128	89.296	0.98506	1.0762	1.1668	1.0766	1.1305	1.011							0.92481	1.017	1.0941	0.93027	1.1553	0.97515	1088200	328650
Q3SWT4	185	Protein IWS1 homolog	Iws1	>sp|Q3SWT4|IWS1_RAT Protein IWS1 homolog OS=Rattus norvegicus GN=Iws1 PE=2 SV=1	0.998915	29.6424	2	S	SDSESEEPPKPRISDSESEELPKPRISDSES	1.8135e-05	104.88	104.88	_IS(ph)DS(ph)ESEELPKPR_	4	2	823.839	-0.080706	0.961032	13.92	0.000271023	89.468	0.998915	29.6424	1.8135e-05	104.88	0.824219	6.70786	4.53404e-05	98.165	0.99945	1.046	1.2399	1.3527	1.238	1.2545	1.1665	1.2494	1.193	1.2416	1.057	1.083	0.94382	1.0374	0.98757	1.0411	1.1265	1.1371	509820	183550
D4A9L2	202	Protein Srsf1	Srsf1	>tr|D4A9L2|D4A9L2_RAT Protein Srsf1 OS=Rattus norvegicus GN=Srsf1 PE=4 SV=1	0.752618	4.33322	2;3	Y	TAYIRVKVDGPRSPSYGRSRSRSRSRSRSRS	0.0148545	61.815	61.815	_VDGPRS(ph)PSY(ph)GRS(ph)R_	9	3	558.546	0.31034	0.752618	4.33322	0.0148545	61.815	0.553444	0	0.0228979	52.527					0.92238	0.99365	1.3606	1.2647	1.4648	1.3259	0.94241	1.0459	1.2341	1.3041	1.3081	1.3916							780560	259130
Q62952-2	635	Isoform 2 of Dihydropyrimidinase-related protein 3	Dpysl3	>sp|Q62952-2|DPYL3_RAT Isoform 2 of Dihydropyrimidinase-related protein 3 OS=Rattus norvegicus GN=Dpysl3;>sp|Q62952|DPYL3_RAT Dihydropyrimidinase-related protein 3 OS=Rattus norvegicus GN=Dpysl3 PE=1 SV=2	0.982566	17.5096	1	S	TTTPKGGTPAGSTRGSPTRPNPPVRNLHQSG	0.00879783	67.704	67.704	_GS(ph)PTRPNPPVR_	2	3	419.875	0.17666	0.927985	11.1012	0.0233347	55.401	0.908461	9.967	0.0162336	60.161	0.982566	17.5096	0.00879783	67.704	0.90531	0.99438	0.42293	0.38979	0.4441	0.39507	0.93552	1.0457	0.43527	0.40838	0.45927	0.39838	0.9538	1.0536	0.44307	0.37849	0.46805	0.38095	2548900	1088800
Q3ZB99	966	Protein Tjp2	Tjp2	>tr|Q3ZB99|Q3ZB99_RAT Protein Tjp2 OS=Rattus norvegicus GN=Tjp2 PE=1 SV=1	1	78.0691	1	S	AQMRRAASRDQLRDGSPPPAFKPEPPKVRNQ	0.00232119	78.069	78.069	_DGS(ph)PPPAFKPEPPK_	3	3	515.245	0.077085	1	70.5287	0.00645805	70.529	1	62.8609	0.0143156	62.861	1	78.0691	0.00232119	78.069	0.92676	1.0097	0.47668	0.55571	0.52255	0.53459	0.95965	1.066	0.45296	0.5434	0.48592	0.51877	0.94581	1.0454	0.49143	0.59295	0.48992	0.5666	1371900	502290
Q2EJA0	99	Yorkie homolog	Yap1	>sp|Q2EJA0|YAP1_RAT Yorkie homolog OS=Rattus norvegicus GN=Yap1 PE=1 SV=1;>sp|Q2EJA0-3|YAP1_RAT Isoform 3 of Yorkie homolog OS=Rattus norvegicus GN=Yap1;>tr|D3ZK98|D3ZK98_RAT Yorkie homolog OS=Rattus norvegicus GN=Yap1 PE=1 SV=2;>sp|Q2EJA0-2|YAP1_RAT Isofo	0.576262	4.34554	1	T	PEPKSHSRQASTDAGTAGALTPQHVRAHSSP	4.02286e-05	92.773	92.773	_QASTDAGT(ph)AGALTPQHVR_	8	3	620.958	0.04656					0.576262	4.34554	4.02286e-05	92.773											0.9382	1.0452	0.61738	0.57722	0.62591	0.5165							0	0
D4A5H6	1144	Kinesin family member 9 (Predicted)	Setd2	>tr|D4A5H6|D4A5H6_RAT Kinesin family member 9 (Predicted) OS=Rattus norvegicus GN=Setd2 PE=4 SV=2	1	54.8118	3	S	IKERGPPKKRRQELESDSESDGELQARKKVR	0.00398886	66.335	54.812	_RQELES(ph)DS(ph)ES(ph)DGELQAR_	6	3	730.266	0.1857	1	38.2606	0.0482858	38.261	1	66.3353	0.00398886	66.335	1	54.8118	0.0115549	54.812	0.99987	1.0452	1.5434	1.4458	1.3615	1.2082	1.0522	1.1449	1.415	1.3245	1.427	1.1512	0.89913	0.97953	1.2278	1.0488	1.2164	1.0817	537790	132900
D4A5H6	1146	Kinesin family member 9 (Predicted)	Setd2	>tr|D4A5H6|D4A5H6_RAT Kinesin family member 9 (Predicted) OS=Rattus norvegicus GN=Setd2 PE=4 SV=2	1	54.8118	3	S	ERGPPKKRRQELESDSESDGELQARKKVRVE	0.00398886	66.335	54.812	_RQELES(ph)DS(ph)ES(ph)DGELQAR_	8	3	730.266	0.1857	1	38.2606	0.0482858	38.261	1	66.3353	0.00398886	66.335	1	54.8118	0.0115549	54.812	0.99987	1.0452	1.5434	1.4458	1.3615	1.2082	1.0522	1.1449	1.415	1.3245	1.427	1.1512	0.89913	0.97953	1.2278	1.0488	1.2164	1.0817	537790	132900
D4A5H6	1148	Kinesin family member 9 (Predicted)	Setd2	>tr|D4A5H6|D4A5H6_RAT Kinesin family member 9 (Predicted) OS=Rattus norvegicus GN=Setd2 PE=4 SV=2	1	54.8118	3	S	GPPKKRRQELESDSESDGELQARKKVRVEIE	0.00398886	66.335	54.812	_RQELES(ph)DS(ph)ES(ph)DGELQAR_	10	3	730.266	0.1857	1	38.2606	0.0482858	38.261	1	66.3353	0.00398886	66.335	1	54.8118	0.0115549	54.812	0.99987	1.0452	1.5434	1.4458	1.3615	1.2082	1.0522	1.1449	1.415	1.3245	1.427	1.1512	0.89913	0.97953	1.2278	1.0488	1.2164	1.0817	537790	132900
F1SW39	274	PC4 and SFRS1 interacting protein 1	Psip1	>tr|F1SW39|F1SW39_RAT PC4 and SFRS1 interacting protein 1 OS=Rattus norvegicus GN=Psip1 PE=2 SV=1;>sp|Q812D1|PSIP1_RAT PC4 and SFRS1-interacting protein OS=Rattus norvegicus GN=Psip1 PE=2 SV=1;>sp|Q812D1-2|PSIP1_RAT Isoform 2 of PC4 and SFRS1-interacting p	0.999995	50.0863	2;3	S	KRKNLAKPGVTSTSDSEEDDDQEGEKKRKGG	2.11177e-39	190.23	177.4	_NLAKPGVTS(ph)TS(ph)DS(ph)EEDDDQEGEK_	13	3	897.659	0.018539	0.999995	50.0863	2.56637e-30	177.4	0.998183	27.4731	2.11177e-39	190.23	0.941846	7.33065	1.79533e-29	171.35	0.97149	1.0514	0.94866	1.0555	0.94568	0.9918	0.95647	1.0446	0.89253	1.0382	0.92105	0.97558	0.83824	0.90276	0.75229	0.85588	0.89746	0.89388	5366200	1720400
F1LSC3	89	Protein Sf1	Sf1	>tr|F1LSC3|F1LSC3_RAT Protein Sf1 OS=Rattus norvegicus GN=Sf1 PE=4 SV=2;>tr|F1LM37|F1LM37_RAT Protein Sf1 OS=Rattus norvegicus GN=Sf1 PE=4 SV=2	0.942928	14.8579	2	S	PNPEDRSPSPEPIYNSEGKRLNTREFRTRKK	3.07743e-15	104.06	71.148	_TGDLGIPPNPEDRS(ph)PSPEPIYNS(ph)EGKR_	23	3	1028.12	0.39662	0.942928	14.8579	0.0266182	71.148	0.594136	2.07571	0.0320176	75.436	0.631569	2.34917	3.07743e-15	104.06							0.96465	1.0444	0.55457	0.58041	0.5749	0.59741							0	0
Q66H98	362	Serum deprivation-response protein	Sdpr	>sp|Q66H98|SDPR_RAT Serum deprivation-response protein OS=Rattus norvegicus GN=Sdpr PE=1 SV=3	0.989043	19.5488	1;2	S	DAEKSALRGNNSGVGSNADLTIEEDEEEESV	2.94007e-13	117.83	97.059	_GNNS(ph)GVGS(ph)NADLTIEEDEEEESVALQQAQQVR_	8	3	1192.84	0.082036	0.989043	19.5488	3.60081e-08	97.059	0.933333	11.328	0.00130334	78.3	0.934925	11.2394	2.94007e-13	117.83	0.7011	0.76275	1.0083	0.93545	1.4382	1.2978	0.8049	0.87152	0.83032	0.77769	1.0316	0.83086	0.94878	1.0442	1.5942	1.356	1.7226	1.4492	849930	461310
D3ZXM2	388	Protein Rad9a	Rad9a	>tr|D3ZXM2|D3ZXM2_RAT Protein Rad9a OS=Rattus norvegicus GN=Rad9a PE=4 SV=1	0.999787	36.7543	1	S	PIHSPQGPNPVLAEDSDGEG___________	0.00988956	64.845	64.845	_SLFFGSILAPIHSPQGPNPVLAEDS(ph)DGEG_	25	3	1011.14	0.78082	0.999787	36.7543	0.00988956	64.845									0.98428	1.044	0.61461	0.57124	0.62442	0.53832													395990	211160
D3ZC00	287	Protein Ahnak2 (Fragment)	Ahnak2	>tr|D3ZC00|D3ZC00_RAT Protein Ahnak2 (Fragment) OS=Rattus norvegicus GN=Ahnak2 PE=4 SV=2	0.999812	37.8774	1	S	HSSSEASEHRDTRDLSPTSTDTELQLTTDRE	3.04601e-10	112.99	112.99	_DLS(ph)PTSTDTELQLTTDREDQSSGAGR_	3	3	954.088	-0.035252	0.999812	37.8774	3.04601e-10	112.99	0.998964	30.123	6.68411e-07	98.543					0.92933	1.0256	1.0458	0.96319	1.0965	0.97249	0.95013	1.0623	1.0577	0.99225	1.0779	0.93403							4269100	1453200
Q5XIU9	204	Membrane-associated progesterone receptor component 2	Pgrmc2	>sp|Q5XIU9|PGRC2_RAT Membrane-associated progesterone receptor component 2 OS=Rattus norvegicus GN=Pgrmc2 PE=2 SV=1	0.519719	0.568552	1	Y	DYVGRLLKPGEEPSEYTDEEDTKDHSKQD__	0.0518458	45.916	45.916	_LLKPGEEPSEY(ph)TDEEDTKDHSK_	11	4	657.54	-0.39624									0.519719	0.568552	0.0518458	45.916													0.95572	1.0437	0.98479	1.1204	0.93876	0.93502	0	0
B2RYB3	609	Protein Srrm1	Srrm1	>tr|B2RYB3|B2RYB3_RAT Protein Srrm1 OS=Rattus norvegicus GN=Srrm1 PE=2 SV=1	0.995413	23.3597	2	S	SPSPRRYSPPIQRRYSPSPPPKRRTASPPPP	0.00877167	66.498	58.32	_RYS(ph)PS(ph)PPPK_	3	2	594.746	0.56487	0.985212	18.154	0.0340275	46.481	0.995413	23.3597	0.0148837	58.32	0.967099	14.6565	0.00877167	66.498	0.93216	1.0162	0.92582	1.0392	1.0055	1.0625	0.94105	1.0435	0.93229	0.98624	0.99982	1.0634	0.99168	1.0967	0.97	1.1	0.98362	1.0555	1298600	453320
B2RYB3	611	Protein Srrm1	Srrm1	>tr|B2RYB3|B2RYB3_RAT Protein Srrm1 OS=Rattus norvegicus GN=Srrm1 PE=2 SV=1	0.998863	29.4167	2	S	SPRRYSPPIQRRYSPSPPPKRRTASPPPPPK	0.00877167	66.498	58.32	_RYS(ph)PS(ph)PPPK_	5	2	594.746	0.56487	0.981503	17.182	0.0340275	46.481	0.998863	29.4167	0.0148837	58.32	0.994205	22.1982	0.00877167	66.498	0.93216	1.0162	0.92582	1.0392	1.0055	1.0625	0.94105	1.0435	0.93229	0.98624	0.99982	1.0634	0.99168	1.0967	0.97	1.1	0.98362	1.0555	1298600	453320
D4A3V6	61	Biogenesis of lysosome-related organelles complex 1 subunit 3	Bloc1s3	>tr|D4A3V6|D4A3V6_RAT Biogenesis of lysosome-related organelles complex 1 subunit 3 OS=Rattus norvegicus GN=Bloc1s3 PE=3 SV=1	1	87.49	2	S	RPTGLRVAGEAAETDSEPEPEPRVAPGDLPP	0.000387434	87.49	87.49	_VAGEAAET(ph)DS(ph)EPEPEPR_	10	3	648.582	-0.022762	1	85.9323	0.000519663	85.932	1	73.1376	0.00235401	73.138	1	87.49	0.000387434	87.49	0.99379	1.0415	0.88536	0.82736	0.89707	0.80573	0.97339	1.052	0.95731	0.89695	0.97741	0.78647	0.94705	1.0116	0.86132	0.72757	0.89657	0.78062	605300	204670
D4A3V6	59	Biogenesis of lysosome-related organelles complex 1 subunit 3	Bloc1s3	>tr|D4A3V6|D4A3V6_RAT Biogenesis of lysosome-related organelles complex 1 subunit 3 OS=Rattus norvegicus GN=Bloc1s3 PE=3 SV=1	1	87.49	2	T	RGRPTGLRVAGEAAETDSEPEPEPRVAPGDL	0.000387434	87.49	87.49	_VAGEAAET(ph)DS(ph)EPEPEPR_	8	3	648.582	-0.022762	1	85.9323	0.000519663	85.932	1	73.1376	0.00235401	73.138	1	87.49	0.000387434	87.49	0.99379	1.0415	0.88536	0.82736	0.89707	0.80573	0.97339	1.052	0.95731	0.89695	0.97741	0.78647	0.94705	1.0116	0.86132	0.72757	0.89657	0.78062	605300	204670
P41542	940	General vesicular transport factor p115	Uso1	>sp|P41542|USO1_RAT General vesicular transport factor p115 OS=Rattus norvegicus GN=Uso1 PE=1 SV=1	1	108.006	1	S	SKLKDLGHPVEEEDESGDQEDDDDELDDGDR	1.68224e-34	147.16	108.01	_LKDLGHPVEEEDES(ph)GDQEDDDDELDDGDRDQDI_	14	3	1279.83	-0.15527	1	129.012	1.68224e-34	147.16	1	112.391	2.46934e-13	112.39	1	108.006	4.36936e-13	108.01	0.93087	1.0121	0.78512	0.87823	0.84576	0.91681	0.95534	1.0401	0.81943	0.86461	0.8593	0.90488	0.99428	1.084	0.77991	0.84264	0.82235	0.8356	7085400	1898600
B2RYB3	699	Protein Srrm1	Srrm1	>tr|B2RYB3|B2RYB3_RAT Protein Srrm1 OS=Rattus norvegicus GN=Srrm1 PE=2 SV=1	0.995084	23.9995	1	S	KRHSPSPRPRAPQTSSPPPVRRGASASPQGR	3.08418e-08	150.26	102.5	_APQTSS(ph)PPPVR_	6	2	608.79	0.10155	0.995084	23.9995	0.000114124	102.5	0.790926	8.78866	5.97257e-05	111.83	0.971318	16.2217	3.08418e-08	150.26	0.95232	1.041	1.4316	1.3217	1.508	1.3485	0.97683	1.0868	1.4168	1.3244	1.4408	1.2046	0.91291	1.0085	1.3257	1.1281	1.5664	1.3135	2795100	800970
F1LRJ2	881	Protein Srrm2	Srrm2	>tr|F1LRJ2|F1LRJ2_RAT Protein Srrm2 OS=Rattus norvegicus GN=Srrm2 PE=1 SV=2	0.999506	34.2638	2;4	S	SGSSPRVKSSTPPRQSPSRSSSPQPKVKAVI	1.52324e-05	97.488	97.488	_SST(ph)PPRQS(ph)PS(ph)RSSS(ph)PQPK_	8	3	744.283	-0.43503	0.99668	25.9248	0.00270995	87.566	0.964752	14.5701	0.0313336	52.095	0.999506	34.2638	1.52324e-05	97.488	0.98056	1.0447	1.3824	1.2762	1.3525	1.1563	0.96429	1.0403	1.4228	1.3157	1.5117	1.207	0.93307	1.0284	1.672	1.4321	1.741	1.556	359850	113120
F1SW39	271	PC4 and SFRS1 interacting protein 1	Psip1	>tr|F1SW39|F1SW39_RAT PC4 and SFRS1 interacting protein 1 OS=Rattus norvegicus GN=Psip1 PE=2 SV=1;>sp|Q812D1|PSIP1_RAT PC4 and SFRS1-interacting protein OS=Rattus norvegicus GN=Psip1 PE=2 SV=1;>sp|Q812D1-2|PSIP1_RAT Isoform 2 of PC4 and SFRS1-interacting p	0.947699	11.424	2;3	T	VESKRKNLAKPGVTSTSDSEEDDDQEGEKKR	2.56637e-30	177.4	143.57	_NLAKPGVTS(ph)T(ph)SDS(ph)EEDDDQEGEK_	10	3	897.659	0.10975	0.537338	0	2.56637e-30	177.4	0.947699	11.424	1.67577e-15	143.57	0.685478	0	1.79533e-29	171.35	1.1209	1.2255	1.165	1.3423	0.98759	1.0187	0.97058	1.0401	0.90404	0.9918	0.92684	0.96375	1.1368	1.2322	1.1443	1.3433	1.0177	1.1414	1032900	288010
Q5BJT0	75	Arginine and glutamate-rich protein 1	Arglu1	>sp|Q5BJT0|ARGL1_RAT Arginine and glutamate-rich protein 1 OS=Rattus norvegicus GN=Arglu1 PE=2 SV=1	0.97346	15.6442	1	S	STNAAASRRERERASSPPDRIDIFGRTVSKR	0.00153874	81.703	81.703	_ASS(ph)PPDRIDIFGR_	3	3	504.24	-0.24991	0.97346	15.6442	0.00153874	81.703	0.879392	8.62807	0.00239384	75.764					0.94021	1.0253	1.4444	1.3325	1.5786	1.4101	0.95308	1.0544	1.5523	1.4524	1.5362	1.2994							1272000	376700
Q5M7V8	243	Thyroid hormone receptor-associated protein 3	Thrap3	>sp|Q5M7V8|TR150_RAT Thyroid hormone receptor-associated protein 3 OS=Rattus norvegicus GN=Thrap3 PE=1 SV=1	0.999993	51.6483	1	S	TYGTGSASRASVSDLSPRERSPALKSPLQSV	1.67594e-09	162.49	162.49	_ASVSDLS(ph)PR_	7	2	506.229	-0.099245	0.999993	51.6483	1.67594e-09	162.49	0.99999	49.8633	4.20048e-06	151.26					0.93159	1.0283	1.3745	1.2656	1.5372	1.3618	0.94148	1.0507	1.479	1.3887	1.5722	1.3734							5154800	1522800
G3V7U2	526	Microtubule-associated protein 1 A, isoform CRA_c	Map1a	>tr|G3V7U2|G3V7U2_RAT Microtubule-associated protein 1 A, isoform CRA_c OS=Rattus norvegicus GN=Map1a PE=4 SV=1;>sp|P34926|MAP1A_RAT Microtubule-associated protein 1A OS=Rattus norvegicus GN=Map1a PE=1 SV=1	0.999999	61.2689	2	S	AAPPAAVSGHRELALSSPEDLTQDFEELKRE	3.55106e-09	120.71	120.25	_ELALS(ph)S(ph)PEDLTQDFEELKR_	5	3	794.017	-0.22848	0.999999	61.2689	3.81074e-09	120.25	0.999976	46.2823	3.55106e-09	120.71	0.999998	56.4058	4.86902e-09	118.37	0.91256	0.97519	0.55439	0.61675	0.5893	0.62591	1.0166	1.1245	0.59289	0.63417	0.58684	0.63476	0.87561	0.95478	0.59338	0.63452	0.66879	0.66817	3207600	1368700
G3V7U2	527	Microtubule-associated protein 1 A, isoform CRA_c	Map1a	>tr|G3V7U2|G3V7U2_RAT Microtubule-associated protein 1 A, isoform CRA_c OS=Rattus norvegicus GN=Map1a PE=4 SV=1;>sp|P34926|MAP1A_RAT Microtubule-associated protein 1A OS=Rattus norvegicus GN=Map1a PE=1 SV=1	0.99999	49.9045	2	S	APPAAVSGHRELALSSPEDLTQDFEELKREE	3.55106e-09	120.71	120.25	_ELALS(ph)S(ph)PEDLTQDFEELKR_	6	3	794.017	-0.22848	0.99999	49.9045	3.81074e-09	120.25	0.999963	44.3696	3.55106e-09	120.71	0.999987	48.883	4.86902e-09	118.37	0.91256	0.97519	0.55439	0.61675	0.5893	0.62591	1.0166	1.1245	0.59289	0.63417	0.58684	0.63476	0.87561	0.95478	0.59338	0.63452	0.66879	0.66817	3207600	1368700
D4ACV0	564	Protein Nelfb	Nelfb	>tr|D4ACV0|D4ACV0_RAT Protein Nelfb OS=Rattus norvegicus GN=Nelfb PE=4 SV=1	0.882315	8.74997	1	T	EQLDHRKPSPPQAAETPALELPLPSVPAPAA	0.00175406	71.148	70.453	_KPSPPQAAET(ph)PALELPLPSVPAPAAL_	10	3	881.466	-0.052629	0.882315	8.74997	0.00213719	70.453	0.741874	4.58574	0.0030047	68.88	0.578154	1.36894	0.00175406	71.148	0.95159	1.0373	0.94789	1.0645	0.89478	0.94633	0.90913	1.0164	0.93912	1.0058	0.99674	1.058	0.9704	1.0706	0.95435	1.0725	0.96239	1.0242	1313600	449610
G3V793	145	Cancer susceptibility candidate 3	Casc3	>tr|G3V793|G3V793_RAT Cancer susceptibility candidate 3 OS=Rattus norvegicus GN=Casc3 PE=4 SV=1;>sp|Q8K3X0|CASC3_RAT Protein CASC3 OS=Rattus norvegicus GN=Casc3 PE=1 SV=1	0.999994	52.6183	1	S	EEKPESKGTVTGERQSGDGQESTEPVENKVG	6.04818e-29	165.17	165.17	_GTVTGERQS(ph)GDGQESTEPVENK_	9	3	795.678	-0.11108	0.996041	24.0215	3.57947e-10	125.51	0.999994	52.6183	6.04818e-29	165.17	0.999384	32.106	8.15142e-15	141.6	0.93363	1.0117	0.57355	0.64166	0.60438	0.62317	1.0262	1.1325	0.63494	0.65796	0.60656	0.62609	0.96732	1.0371	0.5892	0.63665	0.607	0.62513	821610	326930
F1MAP9	1880	E3 ubiquitin-protein ligase HUWE1	Huwe1	>tr|F1MAP9|F1MAP9_RAT E3 ubiquitin-protein ligase HUWE1 OS=Rattus norvegicus GN=Huwe1 PE=4 SV=2	0.999941	42.6786	1	S	CIRIALPAPRGSGTASDDEFENLRIKGPNAV	2.9129e-05	104.88	104.88	_GSGTAS(ph)DDEFENLR_	6	2	789.309	0.26889	0.972571	17.4811	0.00299787	88.264	0.999941	42.6786	2.9129e-05	104.88					0.98696	1.0414	0.7775	0.72743	0.78777	0.68473	0.96197	1.0322	0.70604	0.66243	0.718	0.5756							434790	158750
F1LRJ2	876	Protein Srrm2	Srrm2	>tr|F1LRJ2|F1LRJ2_RAT Protein Srrm2 OS=Rattus norvegicus GN=Srrm2 PE=1 SV=2	0.988767	20.6396	2;4	T	SRQSCSGSSPRVKSSTPPRQSPSRSSSPQPK	1.52324e-05	97.488	52.891	_SST(ph)PPRQS(ph)PSR_	3	3	453.853	-0.25061	0.988767	20.6396	0.00270995	87.566	0.742626	5.10683	0.0313336	52.095	0.842234	7.88615	1.52324e-05	97.488	0.98056	1.0447	1.3824	1.2762	1.3525	1.1563	0.96429	1.0403	1.4228	1.3157	1.5117	1.207	0.93307	1.0284	1.672	1.4321	1.741	1.556	359850	113120
Q3SWT4	183	Protein IWS1 homolog	Iws1	>sp|Q3SWT4|IWS1_RAT Protein IWS1 homolog OS=Rattus norvegicus GN=Iws1 PE=2 SV=1	0.999997	55.3444	2	S	QASDSESEEPPKPRISDSESEELPKPRISDS	1.8135e-05	104.88	104.88	_IS(ph)DS(ph)ESEELPKPR_	2	2	823.839	-0.080706	0.999936	41.7884	0.000271023	89.468	0.999997	55.3444	1.8135e-05	104.88	0.999459	31.8293	4.53404e-05	98.165	0.99096	1.0369	1.3019	1.4252	1.2927	1.3114	1.0001	1.0842	1.1583	1.2055	1.1386	1.1727	0.95746	1.0363	1.141	1.2263	1.2063	1.2372	1105200	339480
P62997	269	Transformer-2 protein homolog beta	Tra2b	>sp|P62997|TRA2B_RAT Transformer-2 protein homolog beta OS=Rattus norvegicus GN=Tra2b PE=1 SV=1;>tr|F7ESB6|F7ESB6_RAT Protein Tra2a OS=Rattus norvegicus GN=Tra2a PE=4 SV=1	0.735763	9.03741	2	Y	QDRDQIYRRRSPSPYYSRGGYRSRSRSRSYS	0.0406055	62.528	62.528	_RRSPSPYY(ph)S(ph)R_	8	2	714.795	0.011359									0.735763	9.03741	0.0406055	62.528													0.95266	1.0355	1.4019	1.1965	1.6058	1.4261	0	0
F1M705	1213	Uncharacterized protein (Fragment)		>tr|F1M705|F1M705_RAT Uncharacterized protein (Fragment) OS=Rattus norvegicus PE=4 SV=2	0.999628	36.1308	3	T	QAPPAAQEALKKELETLTTNYQWLCTRLNGK	0.0239572	47.774	47.774	_KELET(ph)LT(ph)T(ph)NYQWLCTR_	5	3	765.977	-0.16365	0.999628	36.1308	0.0239572	47.774					0.997141	28.4035	0.0492762	34.82	0.94808	1.0331	1.0518	1.2258	1.1783	1.206							0.95549	1.0371	1.0701	1.2591	1.1696	1.3161	1354500	411690
F1M705	1215	Uncharacterized protein (Fragment)		>tr|F1M705|F1M705_RAT Uncharacterized protein (Fragment) OS=Rattus norvegicus PE=4 SV=2	0.994529	24.3265	3	T	PPAAQEALKKELETLTTNYQWLCTRLNGKCK	0.0239572	47.774	47.774	_KELET(ph)LT(ph)T(ph)NYQWLCTR_	7	3	765.977	-0.16365	0.994529	24.3265	0.0239572	47.774					0.983109	19.1847	0.0492762	34.82	0.94808	1.0331	1.0518	1.2258	1.1783	1.206							0.95549	1.0371	1.0701	1.2591	1.1696	1.3161	1354500	411690
F1M705	1216	Uncharacterized protein (Fragment)		>tr|F1M705|F1M705_RAT Uncharacterized protein (Fragment) OS=Rattus norvegicus PE=4 SV=2	0.994287	24.0471	3	T	PAAQEALKKELETLTTNYQWLCTRLNGKCKT	0.0239572	47.774	47.774	_KELET(ph)LT(ph)T(ph)NYQWLCTR_	8	3	765.977	-0.16365	0.994287	24.0471	0.0239572	47.774					0.982871	19.095	0.0492762	34.82	0.94808	1.0331	1.0518	1.2258	1.1783	1.206							0.95549	1.0371	1.0701	1.2591	1.1696	1.3161	1354500	411690
F1LYQ8	427	FERM, RhoGEF and pleckstrin domain-containing protein 1	Farp1	>sp|F1LYQ8|FARP1_RAT FERM, RhoGEF and pleckstrin domain-containing protein 1 OS=Rattus norvegicus GN=Farp1 PE=1 SV=2	0.998925	29.6812	1	S	AKETKVCTLEPGPRQSPALSKSPSGSKAADG	0.00567943	70.26	60.91	_QS(ph)PALSK_	2	2	405.691	0.58404	0.998925	29.6812	0.0488068	60.91	0.861537	7.97004	0.0352223	53.3	0.997733	28.5169	0.00567943	70.26	1.2198	1.3018	0.81269	0.87539	0.66399	0.6761	0.92855	1.035	1.1758	1.2564	1.2976	1.3779	0.87437	0.96214	1.1534	1.2999	1.2912	1.3775	1597600	472750
F1LRJ2	1218	Protein Srrm2	Srrm2	>tr|F1LRJ2|F1LRJ2_RAT Protein Srrm2 OS=Rattus norvegicus GN=Srrm2 PE=1 SV=2	0.981234	17.6593	1;2;3	S	VEKSEQPLSQVLPTLSPEHKEMSASNFESSP	1.01054e-08	122.63	80.355	_ILLPNS(ph)SQDELMEVEKSEQPLSQVLPTLS(ph)PEHK_	29	4	969.716	-0.13603	0.905478	9.81346	1.01054e-08	122.63	0.981234	17.6593	8.78478e-05	88.541	0.956536	13.4539	0.00604816	76.777	0.9453	1.0342	0.73292	0.81918	0.75127	0.78084	4.4926	5.0109	4.4326	5.2168	0.98665	1.0457	3.8703	4.1789	3.3259	3.8786	0.85934	0.95526	977900	378740
D4ABT8	159	Protein Hnrnpul2	Hnrnpul2	>tr|D4ABT8|D4ABT8_RAT Protein Hnrnpul2 OS=Rattus norvegicus GN=Hnrnpul2 PE=1 SV=1	0.999905	40.2196	1;2	S	EHDNGKGEEDGPEERSGDETPGSEAPGDKAV	1.94937e-20	169.02	159.69	_S(ph)GDETPGSEAPGDK_	1	2	713.772	-0.026227	0.999905	40.2196	9.37438e-17	159.69	0.999625	34.2628	1.94937e-20	169.02	0.95433	13.0994	0.000510987	103.66	0.90424	0.99361	1.4842	1.6873	1.6476	1.7863	0.96452	1.0762	1.4996	1.6247	1.5651	1.7188	1.1958	1.2896	1.8345	1.7998	1.534	1.3615	2781300	784930
F1M842	381	Protein Trp53bp1 (Fragment)	Tp53bp1	>tr|F1M842|F1M842_RAT Protein Trp53bp1 (Fragment) OS=Rattus norvegicus GN=Tp53bp1 PE=4 SV=2;>tr|F1M9K1|F1M9K1_RAT Protein Trp53bp1 OS=Rattus norvegicus GN=Tp53bp1 PE=4 SV=2	0.963814	15.2706	1	S	PSPDAFRSTPFIVPSSPTEQGQRKDEPMDMS	1.61298e-41	199.41	62.475	_STPFIVPSS(ph)PTEQGQR_	9	3	604.284	0.091647	0.94288	14.5684	1.61298e-41	171.79	0.963814	15.2706	5.69676e-21	165.17	0.807368	8.86243	1.42355e-34	199.41	0.85807	0.8998	1.5804	1.4836	1.8418	1.6173	1.0299	1.1135	1.7773	1.6675	1.7759	1.4239	0.9421	1.0228	1.6341	1.3858	1.659	1.4775	485130	134370
F1LP34	265	Acidic leucine-rich nuclear phosphoprotein 32 family member B (Fragment)	Anp32b	>tr|F1LP34|F1LP34_RAT Acidic leucine-rich nuclear phosphoprotein 32 family member B (Fragment) OS=Rattus norvegicus GN=Anp32b PE=4 SV=1;>sp|Q9EST6|AN32B_RAT Acidic leucine-rich nuclear phosphoprotein 32 family member B OS=Rattus norvegicus GN=Anp32b PE=2 S	1	135.987	1	T	EEEEESGKGEKRKRETDDEGEDD________	6.16544e-08	150.26	135.99	_KRET(ph)DDEGEDD_	4	2	694.746	-0.041088	1	150.265	6.16544e-08	150.26	1	107.994	0.000153933	107.99	1	135.987	9.34607e-06	135.99	0.93864	1.0271	0.70626	0.80461	0.73585	0.79748	0.94286	1.0457	0.66665	0.70984	0.72402	0.77896	0.9408	1.0329	0.68016	0.7699	0.7124	0.76455	1978500	707730
Q3ZB99	107	Protein Tjp2	Tjp2	>tr|Q3ZB99|Q3ZB99_RAT Protein Tjp2 OS=Rattus norvegicus GN=Tjp2 PE=1 SV=1	0.999578	33.7408	1	S	VVKRPRKVQVAPLQGSPPLSHDDRGFEMMDE	0.000645158	81.656	67.396	_KVQVAPLQGS(ph)PPLSHDDR_	10	3	675.337	0.36441	0.989156	19.6006	0.000645158	81.656					0.999578	33.7408	0.0062656	67.396	0.95857	1.0328	0.51771	0.52795	0.52531	0.49656							0.97315	1.0419	0.47835	0.4597	0.47677	0.45863	1303500	511960
B5DF26	62	Similar to oxysterol-binding protein-like protein 8 isoform a	Osbpl8	>tr|B5DF26|B5DF26_RAT Similar to oxysterol-binding protein-like protein 8 isoform a OS=Rattus norvegicus GN=Osbpl8 PE=2 SV=1	0.999999	63.212	3	S	KVAKGYSSPEPDVQDSSGSEAQSVKPSTRRK	2.09331e-16	143.52	143.52	_GYSSPEPDVQDS(ph)S(ph)GS(ph)EAQSVKPSTR_	12	3	945.698	-0.074519	0.999978	48.8913	5.61064e-16	141.48	0.999968	45.2973	1.644e-15	135.21	0.999999	63.212	2.09331e-16	143.52	0.94023	1.0132	0.85217	0.95306	0.84567	0.87002	0.92524	1.0313	0.98459	1.0352	1.0262	1.0707	1.1193	1.2142	1.0428	1.16	0.82344	0.8689	783180	262070
B5DF26	63	Similar to oxysterol-binding protein-like protein 8 isoform a	Osbpl8	>tr|B5DF26|B5DF26_RAT Similar to oxysterol-binding protein-like protein 8 isoform a OS=Rattus norvegicus GN=Osbpl8 PE=2 SV=1	0.999999	60.7149	3	S	VAKGYSSPEPDVQDSSGSEAQSVKPSTRRKK	2.09331e-16	143.52	143.52	_GYSSPEPDVQDS(ph)S(ph)GS(ph)EAQSVKPSTR_	13	3	945.698	-0.074519	0.999869	39.4535	5.61064e-16	141.48	0.999968	45.2973	1.644e-15	135.21	0.999999	60.7149	2.09331e-16	143.52	0.94023	1.0132	0.85217	0.95306	0.84567	0.87002	0.92524	1.0313	0.98459	1.0352	1.0262	1.0707	1.1193	1.2142	1.0428	1.16	0.82344	0.8689	783180	262070
B5DF26	65	Similar to oxysterol-binding protein-like protein 8 isoform a	Osbpl8	>tr|B5DF26|B5DF26_RAT Similar to oxysterol-binding protein-like protein 8 isoform a OS=Rattus norvegicus GN=Osbpl8 PE=2 SV=1	0.999995	53.5986	3	S	KGYSSPEPDVQDSSGSEAQSVKPSTRRKKGI	2.09331e-16	143.52	143.52	_GYSSPEPDVQDS(ph)S(ph)GS(ph)EAQSVKPSTR_	15	3	945.698	-0.074519	0.999992	52.456	5.61064e-16	141.48	0.999968	45.2973	1.644e-15	135.21	0.999995	53.5986	2.09331e-16	143.52	0.94023	1.0132	0.85217	0.95306	0.84567	0.87002	0.92524	1.0313	0.98459	1.0352	1.0262	1.0707	1.1193	1.2142	1.0428	1.16	0.82344	0.8689	783180	262070
D3ZFT1	363	Protein Rfc1	Rfc1	>tr|D3ZFT1|D3ZFT1_RAT Protein Rfc1 OS=Rattus norvegicus GN=Rfc1 PE=4 SV=2	0.999943	42.548	1	S	TPRKTKGSPTKRESVSPEDSEKKRTNYQAYR	7.53697e-05	120.87	120.87	_ESVS(ph)PEDSEK_	4	2	593.729	-0.23889	0.999798	36.9766	0.000216704	105.65	0.999943	42.548	7.53697e-05	120.87	0.999798	36.9766	0.000216704	105.65	0.87556	0.92923	0.57261	0.62425	0.57723	0.59075	1.0757	1.1545	0.6503	0.6694	0.58031	0.58442	0.94436	1.0309	0.54777	0.57148	0.5482	0.54205	391510	147940
P49793	888	Nuclear pore complex protein Nup98-Nup96	Nup98	>sp|P49793|NUP98_RAT Nuclear pore complex protein Nup98-Nup96 OS=Rattus norvegicus GN=Nup98 PE=1 SV=2;>sp|P49793-2|NUP98_RAT Isoform 2 of Nuclear pore complex protein Nup98-Nup96 OS=Rattus norvegicus GN=Nup98;>tr|F1LPQ1|F1LPQ1_RAT Nuclear pore complex prot	0.999488	32.9048	1	S	WVFKVSHFSKYGLQDSDEEEEEHPPKTTSKK	0.000312285	88.565	88.565	_YGLQDS(ph)DEEEEEHPPK_	6	3	661.261	0.39139					0.999488	32.9048	0.000312285	88.565	0.979595	16.8132	0.00113837	78.917							0.95108	1.0597	0.92464	0.99408	1.0487	1.1123	0.91173	1.0023	0.79932	0.90182	0.97349	1.0395	0	0
Q5XFW6	217	WD repeat-containing protein 6	Wdr6	>sp|Q5XFW6|WDR6_RAT WD repeat-containing protein 6 OS=Rattus norvegicus GN=Wdr6 PE=1 SV=2	0.840107	7.34399	3	Y	DRRVSGHVGVIFSMSYLESKGLLATASEDRS	0.0533487	39.685	39.685	_VS(ph)GHVGVIFSM(ox)S(ph)Y(ph)LESK_	13	3	699.28	-0.89536									0.840107	7.34399	0.0533487	39.685													0.96679	1.0281	0.5982	0.67919	0.59952	0.6426	0	0
Q3SWT4	187	Protein IWS1 homolog	Iws1	>sp|Q3SWT4|IWS1_RAT Protein IWS1 homolog OS=Rattus norvegicus GN=Iws1 PE=2 SV=1	0.982363	17.2036	2	S	SESEEPPKPRISDSESEELPKPRISDSESED	0.00101495	81.448	81.448	_IS(ph)DSES(ph)EELPKPR_	6	3	549.562	0.37039	0.982363	17.2036	0.00101495	81.448					0.717335	4.01987	0.00853901	62.694	0.98255	1.0278	1.3669	1.5015	1.3499	1.3709							0.9713	1.0351	1.3183	1.4446	1.2919	1.3461	595340	155930
F1LPT8	617	Protein SCAF8	Scaf8	>tr|F1LPT8|F1LPT8_RAT Protein SCAF8 OS=Rattus norvegicus GN=Scaf8 PE=4 SV=2;>sp|Q63623|SCAF8_RAT Protein SCAF8 OS=Rattus norvegicus GN=Scaf8 PE=1 SV=1	0.75016	5.00959	1	S	VKTSEPVKETVQTTQSPAAVEKETVVTTQSE	0.0109559	63.436	63.436	_TSEPVKETVQTTQS(ph)PAAVEK_	14	3	737.358	0.2922	0.75016	5.00959	0.0109559	63.436									0.96088	1.0271	0.57805	0.63859	0.63111	0.67449													298770	181000
F1LTU2	51	Glyceraldehyde-3-phosphate dehydrogenase (Fragment)		>tr|F1LTU2|F1LTU2_RAT Glyceraldehyde-3-phosphate dehydrogenase (Fragment) OS=Rattus norvegicus PE=3 SV=2	0.773496	2.18722	3	Y	NDPFIDLNYMVYMFQYDSTRGKLNGTIKAEN	0.0564372	38.67	38.67	_VEIVAINDPFIDLNYM(ox)VYM(ox)FQY(ph)DS(ph)T(ph)R_	22	3	1143.47	-0.80986	0.773496	2.18722	0.0564372	38.67									0.97234	1.0268	1.542	1.4413	1.5859	1.3767													428650	175250
F1M3B3	1217	Protein Phip (Fragment)	Phip	>tr|F1M3B3|F1M3B3_RAT Protein Phip (Fragment) OS=Rattus norvegicus GN=Phip PE=4 SV=2	0.999999	63.2304	2	S	YNIIPLYNSMKKKVLSDSEEEEKDADVPGTS	0.000578775	78.501	74.876	_KVLS(ph)DS(ph)EEEEKDADVPGTSTR_	4	3	818.01	-0.16808	0.999996	59.7295	0.00362251	69.188	0.999992	54.9493	0.00499355	66.893	0.999999	63.2304	0.00059667	78.501	0.90613	0.98341	1.4421	1.6291	1.5082	1.5811	0.91207	1.0177	1.5395	1.7106	1.652	1.7474	0.98423	1.0688	1.3595	1.5312	1.4226	1.5138	2131000	468880
F1M3B3	1219	Protein Phip (Fragment)	Phip	>tr|F1M3B3|F1M3B3_RAT Protein Phip (Fragment) OS=Rattus norvegicus GN=Phip PE=4 SV=2	0.999997	58.389	2	S	IIPLYNSMKKKVLSDSEEEEKDADVPGTSTR	0.000578775	78.501	74.876	_KVLS(ph)DS(ph)EEEEKDADVPGTSTR_	6	3	818.01	-0.16808	0.999988	53.5061	0.00362251	69.188	0.999963	51.4563	0.00499355	66.893	0.999997	58.389	0.00059667	78.501	0.90613	0.98341	1.4421	1.6291	1.5082	1.5811	0.91207	1.0177	1.5395	1.7106	1.652	1.7474	0.98423	1.0688	1.3595	1.5312	1.4226	1.5138	2131000	468880
F1LRJ2	1575	Protein Srrm2	Srrm2	>tr|F1LRJ2|F1LRJ2_RAT Protein Srrm2 OS=Rattus norvegicus GN=Srrm2 PE=1 SV=2	1	101.412	4	S	SPEMKEKSRVLQRAQSGTDSSPEHKIPAPRA	3.52466e-08	110.4	101.41	_AQS(ph)GT(ph)DS(ph)S(ph)PEHKIPAPR_	3	2	1049.38	0.058386	1	105.716	5.82207e-06	105.72	1	110.405	3.52466e-08	110.4	1	101.412	1.27312e-05	101.41	0.88748	0.96092	1.4768	1.6421	1.7535	1.8483	0.95773	1.0489	1.5408	1.6505	1.6733	1.7967	0.9379	1.0306	1.5132	1.6547	1.6805	1.7535	3670500	1052500
P60905	10	DnaJ homolog subfamily C member 5	Dnajc5	>sp|P60905|DNJC5_RAT DnaJ homolog subfamily C member 5 OS=Rattus norvegicus GN=Dnajc5 PE=1 SV=1	0.998706	29.7813	1	S	______MADQRQRSLSTSGESLYHVLGLDKN	4.85511e-41	200.67	200.67	_SLS(ph)TSGESLYHVLGLDK_	3	3	629.303	-0.11574	0.998596	29.3955	1.16369e-33	192.16	0.998706	29.7813	4.85511e-41	200.67	0.899626	10.0654	7.70938e-13	132.51	0.91833	0.99316	0.83419	0.90908	0.8641	0.88533	0.95644	1.0471	0.74752	0.79167	0.76985	0.81707	0.91793	1.009	0.73841	0.83608	0.81902	0.87896	1265100	468080
M0R5M2	5	Protein LOC100911453	LOC100911453	>tr|M0R5M2|M0R5M2_RAT Protein LOC100911453 OS=Rattus norvegicus GN=LOC100911453 PE=4 SV=1;>tr|Q7TPI7|Q7TPI7_RAT Ac2-269 OS=Rattus norvegicus GN=Wdr77 PE=2 SV=1;>sp|Q4QR85|MEP50_RAT Methylosome protein 50 OS=Rattus norvegicus GN=Wdr77 PE=1 SV=1	1	57.9727	1	S	___________MRKESPPPLVPPAAREWNLP	0.00147561	79.317	57.973	_KES(ph)PPPLVPPAAR_	3	3	480.253	0.13349					1	79.3174	0.00147561	79.317	1	57.9727	0.0122043	60.246							1.066	1.1594	0.61844	0.64598	0.57728	0.59909	0.91667	1.0083	0.57849	0.60765	0.6142	0.6161	0	0
Q9QZM5	178	Abl interactor 1	Abi1	>sp|Q9QZM5|ABI1_RAT Abl interactor 1 OS=Rattus norvegicus GN=Abi1 PE=1 SV=3	0.949915	12.8561	1	S	TGTLSRTNPPTQKPPSPPVSGRGTLGRNTPY	6.7868e-08	113.65	96.489	_TNPPTQKPPS(ph)PPVSGR_	10	3	580.621	-0.026814	0.949915	12.8561	4.41003e-05	96.489					0.890558	9.10496	6.7868e-08	113.65	0.94537	1.0328	0.62886	0.71684	0.65253	0.7071							0.92656	1.0183	0.6158	0.69723	0.6411	0.68802	1794200	728320
Q9TQA6	127	Class II MHC RT1.D(N) beta chain (Precursor)	RT1-Db1	>tr|Q9TQA6|Q9TQA6_RAT Class II MHC RT1.D(N) beta chain (Precursor) OS=Rattus norvegicus GN=RT1-Db1 PE=2 SV=1;>tr|F1M7F9|F1M7F9_RAT Rano class II histocompatibility antigen, D-1 beta chain OS=Rattus norvegicus GN=RT1-Db1 PE=4 SV=1	1	50.8268	4	T	ISDRFLVPRTVEPKVTVYPSKTQPLKHHNLL	0.0178487	50.827	50.827	_VT(ph)VY(ph)PS(ph)KT(ph)QPLK_	2	3	560.888	-0.19762	1	50.8268	0.0178487	50.827									0.9393	1.0251	1.1769	1.3157	1.3211	1.3869													1194700	363210
Q9TQA6	133	Class II MHC RT1.D(N) beta chain (Precursor)	RT1-Db1	>tr|Q9TQA6|Q9TQA6_RAT Class II MHC RT1.D(N) beta chain (Precursor) OS=Rattus norvegicus GN=RT1-Db1 PE=2 SV=1;>tr|F1M7F9|F1M7F9_RAT Rano class II histocompatibility antigen, D-1 beta chain OS=Rattus norvegicus GN=RT1-Db1 PE=4 SV=1	1	50.8268	4	T	VPRTVEPKVTVYPSKTQPLKHHNLLVCSVSD	0.0178487	50.827	50.827	_VT(ph)VY(ph)PS(ph)KT(ph)QPLK_	8	3	560.888	-0.19762	1	50.8268	0.0178487	50.827									0.9393	1.0251	1.1769	1.3157	1.3211	1.3869													1194700	363210
Q9TQA6	129	Class II MHC RT1.D(N) beta chain (Precursor)	RT1-Db1	>tr|Q9TQA6|Q9TQA6_RAT Class II MHC RT1.D(N) beta chain (Precursor) OS=Rattus norvegicus GN=RT1-Db1 PE=2 SV=1;>tr|F1M7F9|F1M7F9_RAT Rano class II histocompatibility antigen, D-1 beta chain OS=Rattus norvegicus GN=RT1-Db1 PE=4 SV=1	1	50.8268	4	Y	DRFLVPRTVEPKVTVYPSKTQPLKHHNLLVC	0.0178487	50.827	50.827	_VT(ph)VY(ph)PS(ph)KT(ph)QPLK_	4	3	560.888	-0.19762	1	50.8268	0.0178487	50.827									0.9393	1.0251	1.1769	1.3157	1.3211	1.3869													1194700	363210
F1LRJ2	348	Protein Srrm2	Srrm2	>tr|F1LRJ2|F1LRJ2_RAT Protein Srrm2 OS=Rattus norvegicus GN=Srrm2 PE=1 SV=2	1	72.3597	2	S	PYEDKDKKEKSAVRPSPSPERSSTGPELPAP	5.03169e-05	110.04	97.813	_SAVRPS(ph)PS(ph)PER_	6	3	448.19	0.050973	0.999999	61.6395	5.03169e-05	110.04	1	72.3597	7.31117e-05	105.28	1	64.8617	0.000214351	90.827	0.94137	1.0327	1.3772	1.2695	1.5036	1.3383	0.93238	1.0358	1.4068	1.3185	1.4868	1.2774	0.92645	1.0246	1.3885	1.1851	1.5136	1.2405	4668100	1384000
F1LRJ2	350	Protein Srrm2	Srrm2	>tr|F1LRJ2|F1LRJ2_RAT Protein Srrm2 OS=Rattus norvegicus GN=Srrm2 PE=1 SV=2	1	80.6386	2	S	EDKDKKEKSAVRPSPSPERSSTGPELPAPTP	5.03169e-05	110.04	90.827	_SAVRPS(ph)PS(ph)PER_	8	3	448.19	-0.04456	1	69.4069	5.03169e-05	110.04	1	87.625	7.31117e-05	105.28	1	80.6386	0.000214351	90.827	0.94137	1.0327	1.3772	1.2695	1.5036	1.3383	0.93238	1.0358	1.4068	1.3185	1.4868	1.2774	0.92645	1.0246	1.3885	1.1851	1.5136	1.2405	4668100	1384000
Q5M7V8	532	Thyroid hormone receptor-associated protein 3	Thrap3	>sp|Q5M7V8|TR150_RAT Thyroid hormone receptor-associated protein 3 OS=Rattus norvegicus GN=Thrap3 PE=1 SV=1	0.99984	37.9548	1;4	S	NFRVTAYKAVQEKSSSPPPRKTSESRDKLGN	6.10141e-08	162.88	162.88	_SSS(ph)PPPR_	3	2	404.173	0.012853	0.998543	28.3584	0.00926459	123.86	0.99984	37.9548	6.10141e-08	162.88	0.99874	28.992	0.00409714	136.57	0.95914	1.0243	1.7236	1.5821	1.7909	1.5202	0.98624	1.0653	1.7507	1.5762	1.883	1.5052	0.93512	1.0053	1.7298	1.453	1.8122	1.595	978580	541270
D3ZTA8	243	Protein Rbm33	Rbm33	>tr|D3ZTA8|D3ZTA8_RAT Protein Rbm33 OS=Rattus norvegicus GN=Rbm33 PE=4 SV=1	1	84.6424	1	S	GGMETLELQKDIKEESDEEDDDDEESGRLRF	1.38337e-05	101.15	101.15	_DIKEES(ph)DEEDDDDEESGR_	6	3	731.261	-0.78472	1	84.6424	1.38337e-05	101.15	0.999995	53.1622	0.0111116	64.295					0.96409	1.0299	0.93417	1.0022	0.96471	0.98015	0.93971	1.0172	0.82625	0.83438	0.93651	0.9038							328300	110040
Q3ZB99	1132	Protein Tjp2	Tjp2	>tr|Q3ZB99|Q3ZB99_RAT Protein Tjp2 OS=Rattus norvegicus GN=Tjp2 PE=1 SV=1	0.999996	53.8082	1	S	KAPSRLYQDTRGSYGSDPEEEEEYRQQLAAH	2.70455e-22	170.16	151.04	_GSYGS(ph)DPEEEEEYR_	5	2	863.809	0.31655	0.99963	34.3201	9.8819e-15	137.45	0.999679	34.9281	1.74862e-20	170.16	0.999996	53.8082	2.70455e-22	151.04	0.89863	0.96041	0.6124	0.55801	0.68148	0.57242	1.0086	1.0894	0.41836	0.37655	0.47245	0.37762	0.99564	1.0733	0.50084	0.41797	0.50303	0.43558	601440	234160
B2RYB3	587	Protein Srrm1	Srrm1	>tr|B2RYB3|B2RYB3_RAT Protein Srrm1 OS=Rattus norvegicus GN=Srrm1 PE=2 SV=1	1	76.3258	2	S	RRRRSPTPPPRRRTPSPPPRRRSPSPRRYSP	0.00742018	76.326	76.326	_RRT(ph)PS(ph)PPPR_	5	3	408.52	0.21808					1	61.5599	0.0292298	61.56	1	76.3258	0.00742018	76.326							0.93668	1.0355	1.0754	1.0061	1.1111	0.93934	0.91527	1.0104	1.0428	0.88733	1.1703	0.98193	0	0
B2RYB3	585	Protein Srrm1	Srrm1	>tr|B2RYB3|B2RYB3_RAT Protein Srrm1 OS=Rattus norvegicus GN=Srrm1 PE=2 SV=1	1	76.3258	2	T	PPRRRRSPTPPPRRRTPSPPPRRRSPSPRRY	0.00742018	76.326	76.326	_RRT(ph)PS(ph)PPPR_	3	3	408.52	0.21808					1	61.5599	0.0292298	61.56	1	76.3258	0.00742018	76.326							0.93668	1.0355	1.0754	1.0061	1.1111	0.93934	0.91527	1.0104	1.0428	0.88733	1.1703	0.98193	0	0
Q62885	39	Protein unc-119 homolog A	Unc119	>sp|Q62885|U119A_RAT Protein unc-119 homolog A OS=Rattus norvegicus GN=Unc119 PE=1 SV=1	1	87.7829	2;3	S	SVEPTREPGAEAESGSESEPEPGPGPRLGPL	8.20531e-16	130.49	130.49	_SVEPTREPGAEAES(ph)GS(ph)ES(ph)EPEPGPGPR_	16	3	992.384	-0.15217	0.999999	60.4188	1.00321e-07	103.58	0.622284	0	2.07187e-11	109.44	1	87.7829	8.20531e-16	130.49	0.69734	0.74535	0.48634	0.44254	0.69743	0.58466	0.83431	0.90382	0.53676	0.48703	0.64336	0.51533	0.94506	1.0228	0.47906	0.39698	0.50691	0.43164	934370	355590
Q9JHY8	66	DNA ligase 1	Lig1	>sp|Q9JHY8|DNLI1_RAT DNA ligase 1 OS=Rattus norvegicus GN=Lig1 PE=2 SV=1;>tr|F1M624|F1M624_RAT DNA ligase (Fragment) OS=Rattus norvegicus GN=Lig1 PE=3 SV=2	1	111.234	1;2	S	DSPVKRPGRKVAQVLSSEGEDEDEAPGTPQV	1.56133e-33	158.13	158.13	_VAQVLS(ph)S(ph)EGEDEDEAPGTPQVQKPVSDSK_	6	3	1062.8	-0.044333	1	92.5722	1.56133e-33	147.39	1	120.867	3.35848e-25	158.13	1	111.234	3.35848e-25	158.13	0.95821	1.0226	0.5417	0.59798	0.61241	0.63991	0.95104	1.0191	0.64821	0.79298	0.68157	0.70371	0.66298	0.73105	0.33626	0.38346	0.52671	0.56371	5983300	2795500
Q6AY21	225	GTPase activating protein (SH3 domain) binding protein 2	G3bp2	>tr|Q6AY21|Q6AY21_RAT GTPase activating protein (SH3 domain) binding protein 2 OS=Rattus norvegicus GN=G3bp2 PE=2 SV=1	0.784644	5.61514	1	S	KPQAEEKHLEELEEKSATPPPTEPASLPQEP	8.01349e-14	130.37	130.37	_S(ph)ATPPPTEPASLPQEPPKPR_	1	3	726.359	0.082973					0.784644	5.61514	8.01349e-14	130.37	0.499992	0	0.0129682	85.932							0.91392	1.0222	0.67094	0.7303	0.76375	0.8433							0	0
B2RYB3	875	Protein Srrm1	Srrm1	>tr|B2RYB3|B2RYB3_RAT Protein Srrm1 OS=Rattus norvegicus GN=Srrm1 PE=2 SV=1	1	189.201	1;2	T	SAQEEPAAAPEPRKETESEAEDDNLDDLERH	8.64003e-51	226.24	189.2	_KET(ph)ES(ph)EAEDDNLDDLER_	3	2	1084.4	0.22271	1	188.379	1.16683e-33	192.78	1	179.873	8.64003e-51	226.24	1	189.201	1.99264e-33	189.2	0.93612	1.022	1.3456	1.5314	1.3753	1.4864	1.1007	1.2293	1.4471	1.5635	1.3095	1.4203	1.1284	1.2445	1.4412	1.6204	1.3216	1.4105	6992500	1874400
D3ZNI3	1530	Protein Pdcd11	Pdcd11	>tr|D3ZNI3|D3ZNI3_RAT Protein Pdcd11 OS=Rattus norvegicus GN=Pdcd11 PE=4 SV=1	0.5	0	1	T	VEEPKVPPGGKQSKPTEVPRLQLSKGFIWDV	0.0248608	61.435	61.435	_QS(ph)KPTEVPR_	5	2	561.271	2.1716									0.5	0	0.0248608	61.435													0.93904	1.0217	0.94083	0.79898	0.90633	0.80756	0	0
P19836	362	Choline-phosphate cytidylyltransferase A	Pcyt1a	>sp|P19836|PCY1A_RAT Choline-phosphate cytidylyltransferase A OS=Rattus norvegicus GN=Pcyt1a PE=1 SV=2	0.999293	31.5011	1	S	SPASLSRCKAVTCDISEDEED__________	8.86444e-07	109.15	109.15	_AVTCDIS(ph)EDEED_	7	2	731.75	0.39854	0.97237	15.4645	0.010894	61.344	0.97414	15.76	0.0017723	74.987	0.999293	31.5011	8.86444e-07	109.15	0.92467	1.013	0.88135	0.8125	0.99996	0.89051	1.0084	1.1176	0.9634	0.90233	1.0147	0.86654	0.92964	1.0214	0.91507	0.77957	0.97541	0.81074	2132800	718380
F1LPG9	387	Protein Fam21c	Fam21c	>tr|F1LPG9|F1LPG9_RAT Protein Fam21c OS=Rattus norvegicus GN=Fam21c PE=4 SV=2;>sp|Q80X08|FAM21_RAT WASH complex subunit FAM21 OS=Rattus norvegicus GN=Fam21 PE=2 SV=1	0.999869	37.6517	1;2	S	RGQPAQGPVSEESPPSPKPGKKIPAGAVSVF	3.60764e-09	119.8	112.88	_GQPAQGPVSEES(ph)PPS(ph)PKPGK_	15	3	711.98	-0.25151	0.999869	37.6517	4.55119e-09	112.88	0.997432	25.2389	0.00216267	86.946	0.999247	31.235	3.60764e-09	119.8	0.91364	0.9582	0.88061	0.98456	1.0106	1.0567	1.0147	1.1051	0.94237	1.0567	0.9753	1.0203	0.94993	1.0204	0.93276	1.0474	1.0535	1.1124	1440300	510730
F1M063	587	Uncharacterized protein (Fragment)		>tr|F1M063|F1M063_RAT Uncharacterized protein (Fragment) OS=Rattus norvegicus PE=4 SV=2	0.567177	1.56759	1	T	GKNMPCAIPAGYKATTRVKITQSFDSGKPLT	0.00447938	69.602	69.602	_NM(ox)PCAIPAGYKATT(ph)R_	14	3	582.928	-0.15004									0.567177	1.56759	0.00447938	69.602													0.92523	1.0201	0.81531	0.69748	0.88612	0.71317	0	0
Q4G061	75	Eukaryotic translation initiation factor 3 subunit B	Eif3b	>sp|Q4G061|EIF3B_RAT Eukaryotic translation initiation factor 3 subunit B OS=Rattus norvegicus GN=Eif3b PE=1 SV=1	0.999972	46.3174	1;2;3	S	VRAKPAAQSEEETAASPAASPTPQSAQEPSA	3.53079e-39	167.27	141.15	_AKPAAQSEEETAAS(ph)PAAS(ph)PTPQSAQEPSAPGK_	14	4	813.609	-0.0078909	0.999899	40.5992	1.4675e-33	166.57	0.999972	46.3174	4.60222e-19	141.15	0.999932	43.1004	1.39237e-33	167.27	0.94137	1.0264	0.71032	0.82697	0.63784	0.65405	0.91257	1.02	0.58022	0.68499	0.67014	0.71104	0.88912	0.96362	0.66982	0.78613	0.7309	0.81957	28560000	11297000
D4A3S8	748	NOL1/NOP2/Sun domain family, member 2 (Predicted)	Nsun2	>tr|D4A3S8|D4A3S8_RAT NOL1/NOP2/Sun domain family, member 2 (Predicted) OS=Rattus norvegicus GN=Nsun2 PE=4 SV=1	1	76.1556	1	S	EKKKEGVILTNESVASPEQPEEEDAKQTAQD	3.35253e-243	228.33	228.33	_EGVILTNESVAS(ph)PEQPEEEDAK_	12	2	1226.04	-0.010846	1	76.1556	6.49487e-125	228.33	1	73.6892	3.35253e-243	201.35	1	71.7431	1.18035e-12	123.71	1.0515	1.1094	0.62927	0.68622	0.59843	0.60999	0.9195	1.0084	0.61881	0.64063	0.67298	0.6894	0.91898	1.0024	0.63954	0.68259	0.69592	0.69255	2843800	1167200
Q9WVP7	51	Activity and neurotransmitter-induced early gene protein 4	Dclk1	>tr|Q9WVP7|Q9WVP7_RAT Activity and neurotransmitter-induced early gene protein 4 OS=Rattus norvegicus GN=Dclk1 PE=4 SV=1	0.999963	46.5346	2	S	KQRDLYRPLSSDDLDSVGDSV__________	4.50655e-06	115.5	115.5	_DLYRPLS(ph)SDDLDS(ph)VGDSV_	13	2	1056.92	-0.71645	0.999963	46.5346	4.50655e-06	115.5									0.96985	1.0197	1.5272	1.435	1.5747	1.3763													463160	114900
F7ENH8	422	Histone deacetylase	Hdac2	>tr|F7ENH8|F7ENH8_RAT Histone deacetylase OS=Rattus norvegicus GN=Hdac2 PE=3 SV=1	1	156.74	2	S	SIRASDKRIACDEEFSDSEDEGEGGRRNVAD	4.0909e-85	199.85	156.74	_IACDEEFS(ph)DS(ph)EDEGEGGRR_	8	2	1159.4	-0.18295	1	99.1105	4.0909e-85	199.85	1	151.886	5.79601e-20	151.89	1	156.74	3.12793e-20	156.74	0.87153	0.95947	1.5617	1.4446	1.6144	1.4347	0.93883	1.0288	1.4772	1.3603	1.4047	1.1646	0.94799	1.0333	1.513	1.2729	1.5233	1.2832	3791600	1089800
F7ENH8	424	Histone deacetylase	Hdac2	>tr|F7ENH8|F7ENH8_RAT Histone deacetylase OS=Rattus norvegicus GN=Hdac2 PE=3 SV=1	1	156.74	2	S	RASDKRIACDEEFSDSEDEGEGGRRNVADHK	4.0909e-85	199.85	156.74	_IACDEEFS(ph)DS(ph)EDEGEGGRR_	10	2	1159.4	-0.18295	1	99.1105	4.0909e-85	199.85	1	151.886	5.79601e-20	151.89	1	156.74	3.12793e-20	156.74	0.87153	0.95947	1.5617	1.4446	1.6144	1.4347	0.93883	1.0288	1.4772	1.3603	1.4047	1.1646	0.94799	1.0333	1.513	1.2729	1.5233	1.2832	3791600	1089800
D4ACM9	116	Protein Mfap1a	Mfap1a	>tr|D4ACM9|D4ACM9_RAT Protein Mfap1a OS=Rattus norvegicus GN=Mfap1a PE=4 SV=1	1	139.161	2	S	LARHRKIVEPEVVGESDSEVEGDAWRLERED	2.27238e-17	139.16	139.16	_IVEPEVVGES(ph)DS(ph)EVEGDAWR_	10	2	1181.48	-0.44576	1	118.667	4.34324e-11	120.13	1	113.908	3.54628e-09	113.91	1	139.161	2.27238e-17	139.16	0.90762	0.95018	1.2932	1.2131	1.4249	1.2558	0.93055	1.0158	1.2674	1.1846	1.4785	1.2151	0.97437	1.0622	1.3049	1.1052	1.3664	1.1803	503070	173120
D4ACM9	118	Protein Mfap1a	Mfap1a	>tr|D4ACM9|D4ACM9_RAT Protein Mfap1a OS=Rattus norvegicus GN=Mfap1a PE=4 SV=1	1	139.161	2	S	RHRKIVEPEVVGESDSEVEGDAWRLEREDSS	2.27238e-17	139.16	139.16	_IVEPEVVGES(ph)DS(ph)EVEGDAWR_	12	2	1181.48	-0.44576	1	118.667	4.34324e-11	120.13	1	113.908	3.54628e-09	113.91	1	139.161	2.27238e-17	139.16	0.90762	0.95018	1.2932	1.2131	1.4249	1.2558	0.93055	1.0158	1.2674	1.1846	1.4785	1.2151	0.97437	1.0622	1.3049	1.1052	1.3664	1.1803	503070	173120
D3ZS00	264	Olfactory receptor	Olr1458	>tr|D3ZS00|D3ZS00_RAT Olfactory receptor OS=Rattus norvegicus GN=Olr1458 PE=3 SV=1	0.83825	10.9757	5	Y	FYGTGSFVYLRPASQYSPLLGRLASIFYSVV	0.0527444	30.855	30.855	_PASQY(ph)S(ph)PLLGRLASIFYS(ph)VVT(ph)PSLNPVVY(ph)CLK_	5	4	985.688	0.79293									0.83825	10.9757	0.0527444	30.855													0.96073	1.0191	0.50155	0.54805	0.4395	0.45686	0	0
D3ZS00	288	Olfactory receptor	Olr1458	>tr|D3ZS00|D3ZS00_RAT Olfactory receptor OS=Rattus norvegicus GN=Olr1458 PE=3 SV=1	0.9557	11.3481	5	Y	SIFYSVVTPSLNPVVYCLKNKDMKFALQKLY	0.0527444	30.855	30.855	_PASQY(ph)S(ph)PLLGRLASIFYS(ph)VVT(ph)PSLNPVVY(ph)CLK_	29	4	985.688	0.79293									0.9557	11.3481	0.0527444	30.855													0.96073	1.0191	0.50155	0.54805	0.4395	0.45686	0	0
F1M792	536	Sucrase-isomaltase, intestinal	Si	>tr|F1M792|F1M792_RAT Sucrase-isomaltase, intestinal OS=Rattus norvegicus GN=Si PE=4 SV=1	0.894144	6.29937	3	Y	FIQGSLKGCTSNLLNYPPFTPGILDKVMYSK	0.0534557	39.647	39.647	_GCT(ph)SNLLNY(ph)PPFTPGILDKVMYS(ph)K_	9	3	985.755	0.89587	0.894144	6.29937	0.0534557	39.647									0.93536	1.0186	1.1881	1.3397	1.2656	1.3474													1429300	462210
D3ZYT6	165	Protein Treml1 (Fragment)	Treml1	>tr|D3ZYT6|D3ZYT6_RAT Protein Treml1 (Fragment) OS=Rattus norvegicus GN=Treml1 PE=4 SV=2	0.811241	6.35226	3	Y	PPLPPKVLTSSKPVTYATVVFPGRGKGEKAS	0.0435127	48.115	48.115	_VLTSS(ph)KPVTY(ph)AT(ph)VVFPGRGK_	10	3	783.035	1.9951									0.811241	6.35226	0.0435127	48.115													0.93806	1.0171	0.74822	0.73955	0.84129	0.75594	0	0
D4A644	501	Protein Map7d1	Map7d1	>tr|D4A644|D4A644_RAT Protein Map7d1 OS=Rattus norvegicus GN=Map7d1 PE=4 SV=1	0.742794	4.60692	3	T	PSPSGPEDKNHSKSRTAEEKEPAAPASPAPS	7.39124e-08	104.78	104.78	_T(ph)AEEKEPAAPASPAPS(ph)PVPS(ph)PTPAQPQK_	1	3	1007.44	-0.18338					0.742794	4.60692	7.39124e-08	104.78											0.93956	1.0161	0.39193	0.42677	0.41714	0.43276							0	0
D4A450	538	Protein Bclaf1	Bclaf1	>tr|D4A450|D4A450_RAT Protein Bclaf1 OS=Rattus norvegicus GN=Bclaf1 PE=1 SV=2	0.999996	53.5015	1;2	S	DYFSDKESAKQKFHDSEGDDTEETEDYRQFR	1.95993e-31	161.95	161.95	_FHDS(ph)EGDDTEETEDYR_	4	2	1012.86	0.19384					0.999996	53.5015	1.95993e-31	161.95	0.999879	39.1493	0.0215045	89.992							0.94559	1.0158	1.3524	1.2047	1.4302	1.1384	1.1079	1.1983	1.7792	1.477	1.6058	1.3723	0	0
M0R9D5	5225	Uncharacterized protein	Ahnak	>tr|M0R9D5|M0R9D5_RAT Uncharacterized protein OS=Rattus norvegicus GN=Ahnak PE=1 SV=1	0.971785	15.6521	2;3	S	GSPEASVSGSKGDLKSSKASLGSLEGEAEAE	3.04373e-06	102.97	39.188	_GDLKS(ph)S(ph)KAS(ph)LGSLEGEAEAETSSPK_	5	4	680.285	-0.33058	0.971785	15.6521	0.00308934	69.188	0.602779	1.52491	3.04373e-06	102.97	0.626762	5.84855	0.00341363	68.567	0.93759	1.0157	1.3857	1.5757	1.6214	1.6825	0.89823	1	1.2441	1.6098	1.3715	1.5073	0.84469	0.89742	1.2592	1.4312	1.4545	1.5613	3026000	1215100
M0R9D5	5226	Uncharacterized protein	Ahnak	>tr|M0R9D5|M0R9D5_RAT Uncharacterized protein OS=Rattus norvegicus GN=Ahnak PE=1 SV=1	0.919967	10.5126	2;3	S	SPEASVSGSKGDLKSSKASLGSLEGEAEAET	3.04373e-06	102.97	39.188	_GDLKS(ph)S(ph)KAS(ph)LGSLEGEAEAETSSPK_	6	4	680.285	-0.33058	0.919967	10.5126	0.000575337	73.797	0.622816	0	3.04373e-06	102.97	0.647899	5.84855	7.30244e-06	94.08	0.93759	1.0157	1.3857	1.5757	1.6214	1.6825	0.89823	1	1.2441	1.6098	1.3715	1.5073	0.86877	0.94031	1.2486	1.5008	1.4196	1.6269	3026000	1215100
P63014	74	Paired mesoderm homeobox protein 1	Prrx1	>sp|P63014|PRRX1_RAT Paired mesoderm homeobox protein 1 OS=Rattus norvegicus GN=Prrx1 PE=2 SV=1;>sp|P63014-2|PRRX1_RAT Isoform 2 of Paired mesoderm homeobox protein 1 OS=Rattus norvegicus GN=Prrx1	0.64	0	2	S	EAGRSLLESPGLTSGSDTPQQDNDQLNSEEK	0.00234091	67.877	67.877	_SLLESPGLT(ph)S(ph)GSDTPQQDNDQLNSEEK_	12	3	1017.09	0.054469									0.64	0	0.00234091	67.877													0.94939	1.0156	0.59217	0.64127	0.64812	0.66866	0	0
P63014	71	Paired mesoderm homeobox protein 1	Prrx1	>sp|P63014|PRRX1_RAT Paired mesoderm homeobox protein 1 OS=Rattus norvegicus GN=Prrx1 PE=2 SV=1;>sp|P63014-2|PRRX1_RAT Isoform 2 of Paired mesoderm homeobox protein 1 OS=Rattus norvegicus GN=Prrx1	0.648989	0	2	T	SVGEAGRSLLESPGLTSGSDTPQQDNDQLNS	0.00234091	67.877	67.877	_SLLESPGLT(ph)S(ph)GSDTPQQDNDQLNSEEK_	9	3	1017.09	0.054469									0.648989	0	0.00234091	67.877													0.94939	1.0156	0.59217	0.64127	0.64812	0.66866	0	0
F1M4A0	113	Protein Tjp1	Tjp1	>tr|F1M4A0|F1M4A0_RAT Protein Tjp1 OS=Rattus norvegicus GN=Tjp1 PE=1 SV=2	0.891325	6.42366	2	S	KKVQIPVSHPDPDPVSDNEDDSYDEDVHDPR	0.00524781	60.171	54.656	_KVQIPVSHPDPDPVS(ph)DNEDDS(ph)YDEDVHDPR_	15	4	894.867	-0.32288	0.891325	6.42366	0.00524781	54.656	0.823131	5.64983	0.0378727	60.171					1.0031	1.095	0.9069	1.0128	1.0805	1.1323	0.84873	0.94177	0.89093	0.83491	1.0497	0.90089							1167400	352810
Q925G1	366	Hepatoma-derived growth factor-related protein 2	Hdgfrp2	>sp|Q925G1|HDGR2_RAT Hepatoma-derived growth factor-related protein 2 OS=Rattus norvegicus GN=Hdgfrp2 PE=2 SV=2;>sp|Q925G1-2|HDGR2_RAT Isoform 2 of Hepatoma-derived growth factor-related protein 2 OS=Rattus norvegicus GN=Hdgfrp2	1	153.809	2	S	REEKERRKERAERGGSSGEELEDEEPVKKRS	4.08662e-35	212.92	153.81	_GGS(ph)S(ph)GEELEDEEPVK_	3	3	574.545	0.38202	1	149.693	2.57802e-34	199.01	1	148.681	4.08662e-35	212.92	1	153.809	7.32126e-34	190.35	0.88081	0.9684	0.96268	1.0762	1.0668	1.1243	0.9046	1.0074	0.90703	0.96273	1.0092	1.0775	0.94195	1.0154	0.99382	1.1195	1.1611	1.2466	8904500	3130600
Q925G1	367	Hepatoma-derived growth factor-related protein 2	Hdgfrp2	>sp|Q925G1|HDGR2_RAT Hepatoma-derived growth factor-related protein 2 OS=Rattus norvegicus GN=Hdgfrp2 PE=2 SV=2;>sp|Q925G1-2|HDGR2_RAT Isoform 2 of Hepatoma-derived growth factor-related protein 2 OS=Rattus norvegicus GN=Hdgfrp2	1	153.809	2	S	EEKERRKERAERGGSSGEELEDEEPVKKRSR	4.08662e-35	212.92	153.81	_GGS(ph)S(ph)GEELEDEEPVK_	4	3	574.545	0.38202	1	149.693	2.57802e-34	199.01	1	148.681	4.08662e-35	212.92	1	153.809	7.32126e-34	190.35	0.88081	0.9684	0.96268	1.0762	1.0668	1.1243	0.9046	1.0074	0.90703	0.96273	1.0092	1.0775	0.94195	1.0154	0.99382	1.1195	1.1611	1.2466	8904500	3130600
Q5U2U8	377	Bcl2-associated athanogene 3	Bag3	>tr|Q5U2U8|Q5U2U8_RAT Bcl2-associated athanogene 3 OS=Rattus norvegicus GN=Bag3 PE=2 SV=1	0.999504	33.1203	2	S	EKVEVKVSSAPIPCPSPGPAPSAVPSSPKNV	1.72202e-06	97.32	97.32	_VSSAPIPCPS(ph)PGPAPSAVPS(ph)SPK_	10	3	783.02	-0.12077	0.996583	25.0187	0.00408841	61.942	0.999504	33.1203	1.72202e-06	97.32	0.996099	29.1607	0.00115538	71.073	0.93092	1.0149	0.75195	0.85297	0.80284	0.86306	0.92646	1.0264	0.83332	0.8864	0.85339	0.90687	0.81894	0.9013	0.76309	0.85986	0.90741	0.96789	1619700	627110
D3ZA84	1843	Protein Tln2	Tln2	>tr|D3ZA84|D3ZA84_RAT Protein Tln2 OS=Rattus norvegicus GN=Tln2 PE=4 SV=2;>tr|D3ZT58|D3ZT58_RAT Protein Tln2 OS=Rattus norvegicus GN=Tln2 PE=4 SV=2;>tr|D3ZE09|D3ZE09_RAT Protein Tln2 OS=Rattus norvegicus GN=Tln2 PE=4 SV=2	1	63.4729	1	T	MVDAIAEAMSKLDEGTPPEPKGTFVDYQTTV	0.0306582	63.473	63.473	_LDEGT(ph)PPEPK_	5	2	581.755	-0.48887					1	63.4729	0.0306582	63.473											0.94737	1.0149	1.0152	1.06	1.0436	1.0748							0	0
D3ZF70	827	Protein Fam83b	Fam83b	>tr|D3ZF70|D3ZF70_RAT Protein Fam83b OS=Rattus norvegicus GN=Fam83b PE=4 SV=1	0.999822	37.4879	1	S	EENQKPKKSEPKGDASPRRKRSSLSNSQGSI	0.00354822	73.927	73.082	_SEPKGDAS(ph)PR_	8	2	562.243	-0.13713	0.999008	30.0322	0.0449113	51.092	0.999548	33.4516	0.00354822	73.927	0.999822	37.4879	0.0045741	73.082	0.94974	1.0147	0.70365	0.73061	0.65285	0.65138	1.0098	1.0843	0.56862	0.57059	0.59995	0.5648	0.92734	1.0011	0.63959	0.66168	0.6771	0.65773	234660	97107
B2RYU7	8	Cbx5 protein	Cbx5	>tr|B2RYU7|B2RYU7_RAT Cbx5 protein OS=Rattus norvegicus GN=Cbx5 PE=2 SV=1	0.893686	3.22535	4	T	________MGKKTKRTADSSSSEDEEEYVVE	6.09011e-51	226.08	109.38	_RT(ph)ADS(ph)S(ph)S(ph)SEDEEEYVVEK_	2	3	793.925	-0.57463	0.8	0	1.11151e-05	98.507	0.769173	5.21427	6.09011e-51	226.08	0.893686	3.22535	2.03953e-08	109.38	1.0735	1.1375	1.55	1.7153	1.4311	1.4612	0.91464	1.0147	1.4435	1.5363	1.5474	1.664	0.90626	0.96051	1.6409	1.789	1.6276	1.6888	666300	189290
D3ZP96	140	Protein Mcm2	Mcm2	>tr|D3ZP96|D3ZP96_RAT Protein Mcm2 OS=Rattus norvegicus GN=Mcm2 PE=3 SV=2	1	82.9895	1	S	AGRGLGRMRRGLLYDSDEEDEERPARKRRHI	1.45655e-34	201.67	172.5	_GLLYDS(ph)DEEDEERPAR_	6	2	987.41	0.078813	1	63.7567	7.05937e-17	154.48	1	70.435	1.45655e-34	201.67	1	82.9895	3.45945e-21	172.5	0.88903	0.96303	0.77948	0.71891	0.89683	0.78035	0.91325	1.018	0.76906	0.72256	0.81495	0.72839	0.96536	1.0276	0.76726	0.68573	0.8468	0.74224	7615200	2749100
Q641X2	670	RNA polymerase-associated protein LEO1	Leo1	>sp|Q641X2|LEO1_RAT RNA polymerase-associated protein LEO1 OS=Rattus norvegicus GN=Leo1 PE=1 SV=1	0.999991	50.5229	1	S	EDDDKANKKHKKYVISDEEEEEDD_______	4.02069e-09	135.47	134.14	_KYVIS(ph)DEEEEEDD_	5	2	840.314	0.052022	0.999991	50.5229	4.59281e-09	134.14	0.618164	2.09226	0.0221436	65.5	0.999901	40.0483	4.02069e-09	135.47	0.97977	1.0444	1.0771	1.1656	1.2371	1.2628	1.0067	1.0821	1.2525	1.1747	1.2085	0.96974	0.90988	0.98521	1.0625	1.0618	1.2457	1.1394	353980	141870
G3V7U2	2590	Microtubule-associated protein 1 A, isoform CRA_c	Map1a	>tr|G3V7U2|G3V7U2_RAT Microtubule-associated protein 1 A, isoform CRA_c OS=Rattus norvegicus GN=Map1a PE=4 SV=1;>sp|P34926|MAP1A_RAT Microtubule-associated protein 1A OS=Rattus norvegicus GN=Map1a PE=1 SV=1	1	53.7748	1	S	KGRPGRRAPGRAKPASPARRLDIRGKRSPTP	0.0125825	77.379	53.775	_AKPAS(ph)PAR_	5	2	439.218	-0.017935	1	77.379	0.0125825	77.379	1	64.4386	0.0297835	64.439	1	53.7748	0.0524	53.775	0.95104	1.0123	0.64183	0.6648	0.72952	0.72635	0.98491	1.0419	0.61949	0.61775	0.63767	0.58716	0.93562	1.014	0.67064	0.66164	0.70641	0.63281	199560	70824
O35876	23	Survival motor neuron protein	Smn1	>sp|O35876|SMN_RAT Survival motor neuron protein OS=Rattus norvegicus GN=Smn1 PE=2 SV=1;>tr|Q6P684|Q6P684_RAT Survival motor neuron 1 OS=Rattus norvegicus GN=Smn1 PE=2 SV=1	0.97696	14.271	2	T	GAGSEQEDTVLFRRGTGQSDDSDIWDDTALI	8.20697e-20	154.46	103.26	_GT(ph)GQS(ph)DDSDIWDDTALIK_	2	3	699.608	-0.2069	0.97696	14.271	1.04027e-05	103.26	0.838202	6.21235	2.15149e-05	96.773	0.547676	0	8.20697e-20	154.46	0.97608	1.0444	0.52819	0.58808	0.62691	0.64288	0.89115	0.98344	0.49889	0.51699	0.52186	0.53868	0.90981	1	0.57602	0.65157	0.64652	0.69185	731240	328520
P12785	2191	Fatty acid synthase	Fasn	>sp|P12785|FAS_RAT Fatty acid synthase OS=Rattus norvegicus GN=Fasn PE=1 SV=3	0.995081	23.0601	1	S	QLTLRKLQEMSSKAGSDTELAAPKSKNDTSL	1.39541e-30	164.64	164.64	_AGS(ph)DTELAAPK_	3	2	570.253	0.35564	0.993238	21.6697	2.39285e-08	152.99	0.995081	23.0601	3.11267e-12	164.64	0.992036	20.9538	1.39541e-30	154.1	0.92837	1.0131	0.54667	0.61113	0.61354	0.64405	0.95783	1.0705	0.58867	0.63086	0.63911	0.67833	0.84611	0.93025	0.55934	0.631	0.66107	0.70581	1193300	448790
D3ZRS6	97	Protein LOC100360260	LOC100360260	>tr|D3ZRS6|D3ZRS6_RAT Protein LOC100360260 OS=Rattus norvegicus GN=LOC100360260 PE=4 SV=1;>tr|Q5RJK5|Q5RJK5_RAT Chromobox homolog 3 (HP1 gamma homolog, Drosophila) OS=Rattus norvegicus GN=Cbx3 PE=2 SV=1	0.994297	22.5853	1;2;3	S	AGKEKDGTKRKSLSDSESDDSKSKKKRDAAD	3.50061e-05	103.79	89.911	_SLS(ph)DS(ph)ESDDSK_	5	2	665.21	0.15166	0.994297	22.5853	5.08855e-05	89.911	0.768209	5.20846	0.0305123	47.916	0.875304	8.46326	3.50061e-05	103.79	1.1346	1.1982	1.1427	1.1804	0.87238	0.86657	1.8196	1.9718	1.2875	1.3999	0.71218	0.73851	0.94486	1.0131	1.09	1.1166	1.2254	1.1545	166950	50904
B2RYU7	12	Cbx5 protein	Cbx5	>tr|B2RYU7|B2RYU7_RAT Cbx5 protein OS=Rattus norvegicus GN=Cbx5 PE=2 SV=1	0.999999	62.6918	4	S	____MGKKTKRTADSSSSEDEEEYVVEKVLD	1.22495e-62	247.92	177.82	_RTADS(ph)S(ph)S(ph)S(ph)EDEEEYVVEK_	6	2	1190.38	0.23974	0.999951	43.0536	1.12774e-51	231.29	0.999999	62.6918	6.09011e-51	226.08	0.999995	53.1677	1.22495e-62	247.92	0.92838	1.0181	1.4849	1.685	1.5924	1.7261	0.91464	1.0147	1.5107	1.5363	1.5984	1.664	0.90334	0.97568	1.3978	1.5808	1.5762	1.6744	6313000	1808100
F1LRJ2	451	Protein Srrm2	Srrm2	>tr|F1LRJ2|F1LRJ2_RAT Protein Srrm2 OS=Rattus norvegicus GN=Srrm2 PE=1 SV=2	1	80.8607	2;3	S	ESLKPTPAPGSRREISSSPTSKNRSHGRAKR	1.49894e-06	155.66	134.61	_EIS(ph)S(ph)S(ph)PTSK_	3	2	588.187	-0.11001	1	74.9193	0.000915542	122.46	1	89.0792	1.63925e-06	155.66	1	80.8607	0.000214577	134.61	0.92212	1.0063	1.1787	1.3402	1.3434	1.4499	0.91696	1.019	1.2744	1.3446	1.4539	1.5471	1.0141	1.1148	1.1432	1.2932	1.3809	1.4779	2998900	869740
F1LRJ2	453	Protein Srrm2	Srrm2	>tr|F1LRJ2|F1LRJ2_RAT Protein Srrm2 OS=Rattus norvegicus GN=Srrm2 PE=1 SV=2	0.999872	38.9833	2;3	S	LKPTPAPGSRREISSSPTSKNRSHGRAKRDK	1.49894e-06	155.66	134.61	_EIS(ph)S(ph)S(ph)PTSK_	5	2	588.187	-0.11001	0.999489	33.4066	0.000915542	122.46	0.999805	37.1511	1.63925e-06	155.66	0.999872	38.9833	0.000214577	134.61	0.84867	0.91597	1.2243	1.3543	1.4469	1.5163	0.95576	1.0425	1.3238	1.3608	1.4269	1.4227	1.0141	1.1148	1.1432	1.2932	1.3809	1.4779	3336100	979560
D3ZKQ4	474	Protein Rabl6	Rabl6	>tr|D3ZKQ4|D3ZKQ4_RAT Protein Rabl6 OS=Rattus norvegicus GN=Rabl6 PE=4 SV=1	0.87913	7.84679	2	S	SLLPSDPIPSKNISLSSEEEAEGLAGHPRVS	0.00456167	66.965	65.954	_NISLS(ph)S(ph)EEEAEGLAGHPR_	5	3	685.952	-0.39673	0.87913	7.84679	0.00511219	65.954	0.848671	6.63525	0.0302329	49.343	0.636375	0	0.00456167	66.965	0.99957	1.0666	0.78314	0.72021	0.86198	0.73343	0.89804	0.96159	0.8335	0.78381	0.8638	0.68826	0.93305	1.0108	0.67452	0.57128	0.81322	0.7239	340950	160640
D3ZKQ4	475	Protein Rabl6	Rabl6	>tr|D3ZKQ4|D3ZKQ4_RAT Protein Rabl6 OS=Rattus norvegicus GN=Rabl6 PE=4 SV=1	0.857071	7.11877	2	S	LLPSDPIPSKNISLSSEEEAEGLAGHPRVSP	0.00456167	66.965	65.954	_NISLS(ph)S(ph)EEEAEGLAGHPR_	6	3	685.952	-0.39673	0.857071	7.11877	0.00511219	65.954	0.848671	6.63525	0.0302329	49.343	0.727251	1.24891	0.00456167	66.965	0.99957	1.0666	0.78314	0.72021	0.86198	0.73343	0.89804	0.96159	0.8335	0.78381	0.8638	0.68826	0.93305	1.0108	0.67452	0.57128	0.81322	0.7239	340950	160640
B2RYB3	558	Protein Srrm1	Srrm1	>tr|B2RYB3|B2RYB3_RAT Protein Srrm1 OS=Rattus norvegicus GN=Srrm1 PE=2 SV=1	1	61.8154	2	S	RRRRSPSPPPARRRRSPSPAPPPPPPPPPRR	6.13016e-11	123.95	61.815	_S(ph)PS(ph)PAPPPPPPPPPRR_	1	3	601.95	0.05495	1	101.532	5.01574e-09	123.95	1	107.166	6.13016e-11	122.42	1	61.8154	1.47585e-08	123.84	0.93009	0.99376	1.2963	1.2069	1.2876	1.0895	0.94848	1.0551	1.1531	1.078	1.2414	1.0302	0.94612	1.0154	1.1928	1.0082	1.3758	1.1945	4622800	1499900
B2RYB3	560	Protein Srrm1	Srrm1	>tr|B2RYB3|B2RYB3_RAT Protein Srrm1 OS=Rattus norvegicus GN=Srrm1 PE=2 SV=1	1	61.8154	2	S	RRSPSPPPARRRRSPSPAPPPPPPPPPRRRR	6.13016e-11	123.95	61.815	_S(ph)PS(ph)PAPPPPPPPPPRR_	3	3	601.95	0.05495	1	101.532	5.01574e-09	123.95	1	107.166	6.13016e-11	122.42	1	61.8154	1.47585e-08	123.84	0.93009	0.99376	1.2963	1.2069	1.2876	1.0895	0.94848	1.0551	1.1531	1.078	1.2414	1.0302	0.94612	1.0154	1.1928	1.0082	1.3758	1.1945	4622800	1499900
Q68FR9-2	531	Isoform 2 of Elongation factor 1-delta	Eef1d	>sp|Q68FR9-2|EF1D_RAT Isoform 2 of Elongation factor 1-delta OS=Rattus norvegicus GN=Eef1d;>sp|Q68FR9|EF1D_RAT Elongation factor 1-delta OS=Rattus norvegicus GN=Eef1d PE=1 SV=2	1	123.998	1;2	S	TPAEDDEDNDIDLFGSDEEEEDKEAARLREE	5.86878e-49	163.91	124	_KGAT(ph)PAEDDEDNDIDLFGS(ph)DEEEEDKEAAR_	19	4	868.338	-0.10287	1	111.975	8.94408e-33	163.91	1	105.104	3.67414e-19	143.98	1	123.998	1.30369e-24	148.04	0.95439	1.0102	0.63677	0.7051	0.67187	0.72696	0.90852	1.0072	0.61955	0.75059	0.67557	0.77928	0.93894	1.0367	0.64562	0.80577	0.66768	0.79535	111830000	44528000
D3ZYN5	237	Protein Suds3	Suds3	>tr|D3ZYN5|D3ZYN5_RAT Protein Suds3 OS=Rattus norvegicus GN=Suds3 PE=4 SV=2;>tr|M0RBT5|M0RBT5_RAT Protein Suds3 OS=Rattus norvegicus GN=Suds3 PE=4 SV=1	0.937327	11.6801	2	S	TLNKLKSPKRPASPSSPEHLPATPAESPAQR	7.61958e-05	87.991	87.991	_RPAS(ph)PSS(ph)PEHLPATPAESPAQR_	7	3	815.032	-0.030626	0.937327	11.6801	7.61958e-05	87.991					0.829381	6.40393	0.000158157	83.849	0.89408	0.97682	1.2126	1.1189	1.3523	1.2093							0.97383	1.0477	1.1791	0.99699	1.2133	1.0519	1090300	374340
B2GUV7	215	Eukaryotic translation initiation factor 5B	Eif5b	>sp|B2GUV7|IF2P_RAT Eukaryotic translation initiation factor 5B OS=Rattus norvegicus GN=Eif5b PE=1 SV=1;>tr|M0R7Z0|M0R7Z0_RAT Uncharacterized protein OS=Rattus norvegicus PE=4 SV=1	1	74.7796	1	S	GQKKNQKNKSVPTIDSGNEDDDSSFKIKTVA	6.71225e-62	242.22	219.35	_SVPTIDS(ph)GNEDDDSSFK_	7	2	946.875	-0.25761	0.99986	38.5294	1.96839e-33	188.24	1	72.7022	6.71225e-62	242.22	1	74.7796	1.52311e-50	219.35	0.88596	0.97217	0.54165	0.61623	0.61409	0.66569	0.92309	1.0274	0.53673	0.5754	0.57094	0.61921	0.9397	1.037	0.56026	0.63444	0.58447	0.62724	4801000	1917800
F1LW91	1723	Protein Numa1 (Fragment)	Numa1	>tr|F1LW91|F1LW91_RAT Protein Numa1 (Fragment) OS=Rattus norvegicus GN=Numa1 PE=4 SV=1;>tr|F7FF45|F7FF45_RAT Protein Numa1 OS=Rattus norvegicus GN=Numa1 PE=4 SV=1	0.999991	50.6227	1	S	PRTQPDGTSVPGEPASPISQRLPPKVESLES	4.24951e-75	254.87	232.81	_TQPDGTSVPGEPAS(ph)PISQR_	14	2	1002.46	-0.067231	0.999952	43.1965	4.24951e-75	254.87	0.999991	50.6227	1.24673e-52	232.81	0.999988	49.046	5.10183e-75	252.11	0.89069	0.97993	1.8654	1.719	2.1149	1.88	0.90939	1.0115	1.9557	1.8335	2.043	1.7596	0.94154	1.0374	1.8815	1.6052	2.0177	1.6583	5865800	1512300
B2RYU7	13	Cbx5 protein	Cbx5	>tr|B2RYU7|B2RYU7_RAT Cbx5 protein OS=Rattus norvegicus GN=Cbx5 PE=2 SV=1	1	84.6056	4	S	___MGKKTKRTADSSSSEDEEEYVVEKVLDR	1.22495e-62	247.92	177.82	_RTADS(ph)S(ph)S(ph)S(ph)EDEEEYVVEK_	7	2	1190.38	0.23974	0.999996	53.4201	1.12774e-51	231.29	1	84.6056	6.09011e-51	226.08	1	75.1745	1.22495e-62	247.92	0.92838	1.0181	1.4849	1.685	1.5924	1.7261	0.90203	1.0036	1.4855	1.5594	1.5799	1.6894	0.90334	0.97568	1.3978	1.5808	1.5762	1.6744	6313000	1808100
B2RYU7	14	Cbx5 protein	Cbx5	>tr|B2RYU7|B2RYU7_RAT Cbx5 protein OS=Rattus norvegicus GN=Cbx5 PE=2 SV=1	1	102.878	4	S	__MGKKTKRTADSSSSEDEEEYVVEKVLDRR	1.22495e-62	247.92	247.92	_TADS(ph)S(ph)S(ph)S(ph)EDEEEYVVEK_	7	2	1112.33	0.45986	1	68.8585	1.12774e-51	231.29	1	85.4058	6.09011e-51	226.08	1	102.878	1.22495e-62	247.92	0.92838	1.0181	1.4849	1.685	1.5924	1.7261	0.90203	1.0036	1.4855	1.5594	1.5799	1.6894	0.90334	0.97568	1.3978	1.5808	1.5762	1.6744	6313000	1808100
D3ZKQ4	472	Protein Rabl6	Rabl6	>tr|D3ZKQ4|D3ZKQ4_RAT Protein Rabl6 OS=Rattus norvegicus GN=Rabl6 PE=4 SV=1	0.636375	0	2	S	GQSLLPSDPIPSKNISLSSEEEAEGLAGHPR	0.00456167	66.965	66.965	_NIS(ph)LSS(ph)EEEAEGLAGHPR_	3	3	685.952	-0.076325									0.636375	0	0.00456167	66.965													0.93305	1.0108	0.67452	0.57128	0.81322	0.7239	0	0
D4A5F1	810	Protein Pkd2	Pkd2	>tr|D4A5F1|D4A5F1_RAT Protein Pkd2 OS=Rattus norvegicus GN=Pkd2 PE=4 SV=1	0.999995	52.9621	1	S	PRPMSSRSFPRSLDDSEEEDDEDSGHSSRRR	3.00568e-64	156	156	_SLDDS(ph)EEEDDEDSGHSSR_	5	3	696.91	-0.053575	0.997527	26.0578	1.02277e-08	120.63	0.99995	43.0941	9.11994e-05	85.006	0.999995	52.9621	3.00568e-64	156	0.93329	0.99729	1.1134	1.0204	1.2291	1.0413	0.96615	1.0393	1.07	0.99576	1.0831	0.86388	0.93367	1.0104	1.0686	0.90445	1.0526	0.93679	324730	115240
Q5M9H1	376	Leucine-rich repeat-containing protein 41	Lrrc41	>sp|Q5M9H1|LRC41_RAT Leucine-rich repeat-containing protein 41 OS=Rattus norvegicus GN=Lrrc41 PE=2 SV=1	0.999052	30.2224	2	S	PTAASSSTSSKRAPASSVSQPKPLKRFKRAT	0.0100144	56.514	56.514	_RAPAS(ph)S(ph)VSQPK_	5	3	429.855	0.029238	0.999052	30.2224	0.0100144	56.514					0.998886	29.5223	0.0410345	40.801	0.98075	1.0405	0.81971	0.90773	0.84887	0.86712							0.90307	0.98061	0.7958	0.88631	0.86927	0.91814	673410	237810
Q5M9H1	377	Leucine-rich repeat-containing protein 41	Lrrc41	>sp|Q5M9H1|LRC41_RAT Leucine-rich repeat-containing protein 41 OS=Rattus norvegicus GN=Lrrc41 PE=2 SV=1	0.999052	30.2224	2	S	TAASSSTSSKRAPASSVSQPKPLKRFKRATG	0.0100144	56.514	56.514	_RAPAS(ph)S(ph)VSQPK_	6	3	429.855	0.029238	0.999052	30.2224	0.0100144	56.514					0.998886	29.5223	0.0410345	40.801	0.98075	1.0405	0.81971	0.90773	0.84887	0.86712							0.90307	0.98061	0.7958	0.88631	0.86927	0.91814	673410	237810
F1LSX7	23	Protein Exosc5	Exosc5	>tr|F1LSX7|F1LSX7_RAT Protein Exosc5 OS=Rattus norvegicus GN=Exosc5 PE=4 SV=1	0.993815	22.8073	1	S	DAKVLTDTGTESSPRSPVCSLRHFACEQNLL	1.56005e-05	97.579	97.579	_VLTDTGTESSPRS(ph)PVCSLR_	13	3	714.668	0.09339	0.747345	6.942	0.016085	58.83	0.993815	22.8073	1.56005e-05	97.579					0.92022	0.97915	0.92815	0.85914	1.4807	1.2701	0.94314	1.0101	0.90909	0.8544	1.0282	0.82049							373770	183010
P0C8E4	439	Mitogen-activated protein kinase kinase kinase 7	Map3k7	>sp|P0C8E4|M3K7_RAT Mitogen-activated protein kinase kinase kinase 7 OS=Rattus norvegicus GN=Map3k7 PE=2 SV=1	0.996628	26.103	1	S	VPEIVISGNGQPRRRSIQDLTVTGTEPGQVS	0.00234754	83.245	83.245	_S(ph)IQDLTVTGTEPGQVSSR_	1	2	977.96	0.82822									0.996628	26.103	0.00234754	83.245													0.94155	1.0097	0.67529	0.54204	0.71721	0.58687	0	0
D3ZFT1	71	Protein Rfc1	Rfc1	>tr|D3ZFT1|D3ZFT1_RAT Protein Rfc1 OS=Rattus norvegicus GN=Rfc1 PE=4 SV=2	0.984932	18.1851	2	S	PKQHNKKKRIIYDSDSESEETVQVKNAKKKS	8.01197e-17	145.77	145.77	_IIYDS(ph)DS(ph)ESEETVQVK_	7	2	1001.4	0.049797	0.984932	18.1851	8.01197e-17	145.77	0.83339	5.17726	3.3894e-12	136.36	0.798984	5.96426	4.73745e-08	90.978	0.84619	0.91458	0.94593	1.0328	1.0747	1.1051	0.92284	1.0124	0.88485	0.91965	1.0394	1.0446	1.0015	1.0807	1.0123	0.99354	0.95234	0.84579	1386700	490950
D3ZFT1	67	Protein Rfc1	Rfc1	>tr|D3ZFT1|D3ZFT1_RAT Protein Rfc1 OS=Rattus norvegicus GN=Rfc1 PE=4 SV=2	0.714734	2.83913	2	Y	DASRPKQHNKKKRIIYDSDSESEETVQVKNA	3.3894e-12	136.36	136.36	_IIY(ph)DSDS(ph)ESEETVQVK_	3	3	667.937	0.18702					0.714734	2.83913	3.3894e-12	136.36											0.90426	1.0095	0.87673	0.94109	0.92825	0.98494							0	0
Q4G061	137	Eukaryotic translation initiation factor 3 subunit B	Eif3b	>sp|Q4G061|EIF3B_RAT Eukaryotic translation initiation factor 3 subunit B OS=Rattus norvegicus GN=Eif3b PE=1 SV=1	1	82.1688	2;3	S	EPRALENGEADEPSFSDPEDFVDDVSEEELL	3.43481e-06	82.169	82.169	_ALENGEADEPS(ph)FS(ph)DPEDFVDDVS(ph)EEELLGDVLK_	13	3	1283.84	-1.6107	0.873763	8.40161	5.48226e-06	78.913	1	35.5725	0.000701246	63.724	1	82.1688	3.43481e-06	82.169	0.91373	1.0088	0.72728	0.82667	0.7158	0.77606	0.84515	0.93125	0.65287	0.69192	0.80179	0.85253	0.90651	1.0022	0.7018	0.79574	0.81188	0.87121	9859800	3761000
P35565	582	Calnexin	Canx	>sp|P35565|CALX_RAT Calnexin OS=Rattus norvegicus GN=Canx PE=1 SV=1	1	133.227	1	S	EDSKPKAEEDEILNRSPRNRKPRRE______	8.34821e-38	218.12	133.23	_AEEDEILNRS(ph)PR_	10	3	503.563	-0.23341	1	145.987	8.34821e-38	218.12	1	141.995	1.35397e-21	193.77	1	133.227	1.21871e-22	197.47	0.90415	0.99913	0.94004	0.86424	1.0633	0.93576	0.90086	1.0002	0.99116	0.93307	1.0933	0.97745	0.9243	1.0157	0.95648	0.8204	1.0555	0.8324	33686000	11461000
M0R713	129	Protein Zfp955a (Fragment)	Zfp955a	>tr|M0R713|M0R713_RAT Protein Zfp955a (Fragment) OS=Rattus norvegicus GN=Zfp955a PE=4 SV=1	1	72.5473	1	Y	SSSDALLRGQNEEKPYGCQELREKAIKHEKC	0.0232885	72.547	72.547	_PY(ph)GCQELR_	2	2	551.723	-0.4024	1	72.5473	0.0232885	72.547	1	72.5473	0.0232885	72.547					0.66566	0.73185	13.188	12.154	19.812	17.617	1.2469	1.3894	38.454	36.052	30.841	26.571							2743800	18082
Q6AY21	227	GTPase activating protein (SH3 domain) binding protein 2	G3bp2	>tr|Q6AY21|Q6AY21_RAT GTPase activating protein (SH3 domain) binding protein 2 OS=Rattus norvegicus GN=G3bp2 PE=2 SV=1	0.977121	16.3073	1	T	QAEEKHLEELEEKSATPPPTEPASLPQEPPK	7.26354e-14	137.12	128.67	_SAT(ph)PPPTEPASLPQEPPKPR_	3	3	726.359	0.02044	0.977121	16.3073	1.5336e-13	128.67					0.875024	8.45204	7.26354e-14	137.12	0.915	1.0088	0.71568	0.81207	0.73764	0.79997							0.9114	1.0077	0.69347	0.78248	0.74858	0.80357	3406700	1352200
G3V828	250	Protein Cnpy3	Cnpy3	>tr|G3V828|G3V828_RAT Protein Cnpy3 OS=Rattus norvegicus GN=Cnpy3 PE=4 SV=1	1	80.3608	1	S	SSGGGGSSKQRKELGSLEEDANPDEEGVQKA	8.5958e-68	189.57	80.361	_KELGS(ph)LEEDANPDEEGVQK_	5	3	722.986	-0.11796	1	80.3608	1.46751e-15	136.62	1	189.565	8.5958e-68	189.57	1	152.133	2.03024e-19	152.13	1.1097	1.1968	1.0018	1.1055	0.86505	0.89686	0.95913	1.0451	0.92332	0.96461	0.963	0.99544	0.87788	0.96055	0.86119	0.90967	1.006	0.98786	2615700	817290
F1LRJ2	1345	Protein Srrm2	Srrm2	>tr|F1LRJ2|F1LRJ2_RAT Protein Srrm2 OS=Rattus norvegicus GN=Srrm2 PE=1 SV=2	0.999993	51.3113	2;3;4	S	KEQSTRSSRRSSSELSPEIVEKVGIFSSQSV	4.07155e-10	143.04	117.7	_RSS(ph)S(ph)ELS(ph)PEIVEK_	7	3	567.558	0.12013	0.999993	51.3113	5.79716e-08	117.7	0.999891	37.5954	1.91135e-09	136.62	0.999932	41.5703	4.07155e-10	143.04	1.1779	1.272	3.155	3.4486	2.7635	2.8774	1.1214	1.2266	2.7804	2.9037	2.5015	2.5743	0.76615	0.81845	1.4585	1.5361	1.8977	1.8763	3142100	643460
D3ZFD0	2033	Uncharacterized protein	Myo18a	>tr|D3ZFD0|D3ZFD0_RAT Uncharacterized protein OS=Rattus norvegicus GN=Myo18a PE=1 SV=2	0.994542	22.3862	2	S	DSISRPRFSHNYLSDSDTEAKLTETNA____	3.19844e-14	136.02	136.02	_FSHNYLS(ph)DS(ph)DTEAK_	9	2	887.324	0.05269	0.933515	11.0438	0.00266651	76.151	0.994542	22.3862	3.19844e-14	136.02					0.93155	0.97584	0.75725	0.83251	0.79989	0.81282	0.96944	1.0405	0.66611	0.66826	0.68711	0.64621							602830	217850
G3V8B6	315	26S proteasome non-ATPase regulatory subunit 1	Psmd1	>tr|G3V8B6|G3V8B6_RAT 26S proteasome non-ATPase regulatory subunit 1 OS=Rattus norvegicus GN=Psmd1 PE=4 SV=1;>sp|O88761|PSMD1_RAT 26S proteasome non-ATPase regulatory subunit 1 OS=Rattus norvegicus GN=Psmd1 PE=2 SV=1	1	64.6577	2	S	EEKTAGAVAGKTPDASPEPKDQTLKMIKILS	3.30124e-05	96.131	96.131	_TAGAVAGKT(ph)PDAS(ph)PEPK_	13	3	586.257	-0.20743	1	64.6577	3.30124e-05	96.131	0.999998	58.1008	0.00122343	79.942	1	63.3398	0.000725302	84.874	0.95294	1.0072	0.86341	0.95886	0.91676	0.96936	0.83961	0.89904	0.87646	0.96282	1.1048	1.1493	0.96989	1.0585	0.82429	0.90945	0.78625	0.81054	421500	154650
G3V8B6	311	26S proteasome non-ATPase regulatory subunit 1	Psmd1	>tr|G3V8B6|G3V8B6_RAT 26S proteasome non-ATPase regulatory subunit 1 OS=Rattus norvegicus GN=Psmd1 PE=4 SV=1;>sp|O88761|PSMD1_RAT 26S proteasome non-ATPase regulatory subunit 1 OS=Rattus norvegicus GN=Psmd1 PE=2 SV=1	0.999702	35.2596	2	T	SMETEEKTAGAVAGKTPDASPEPKDQTLKMI	3.30124e-05	96.131	79.942	_TAGAVAGKT(ph)PDAS(ph)PEPK_	9	3	586.257	-0.357	0.993828	22.0689	3.30124e-05	96.131	0.999702	35.2596	0.00122343	79.942	0.999565	33.6087	0.000725302	84.874	0.95294	1.0072	0.86341	0.95886	0.91676	0.96936	0.83961	0.89904	0.87646	0.96282	1.1048	1.1493	0.96989	1.0585	0.82429	0.90945	0.78625	0.81054	421500	154650
G3V9Y1	1956	Myosin, heavy polypeptide 10, non-muscle, isoform CRA_b	Myh10	>tr|G3V9Y1|G3V9Y1_RAT Myosin, heavy polypeptide 10, non-muscle, isoform CRA_b OS=Rattus norvegicus GN=Myh10 PE=4 SV=1;>sp|Q9JLT0|MYH10_RAT Myosin-10 OS=Rattus norvegicus GN=Myh10 PE=2 SV=1	0.997032	25.3638	1;2	S	SGRRQLHIEGASLELSDDDTESKTSDVNETQ	0.010653	74.123	74.123	_QLHIEGAS(ph)LELS(ph)DDDTESK_	12	3	749.642	-0.056077	0.541836	1.07654	0.015505	56.407					0.997032	25.3638	0.010653	74.123	0.94443	1.007	2.298	2.484	1.7705	1.8062							1.1978	1.2872	1.7029	1.7405	1.4218	1.3493	350520	104340
Q4G061	79	Eukaryotic translation initiation factor 3 subunit B	Eif3b	>sp|Q4G061|EIF3B_RAT Eukaryotic translation initiation factor 3 subunit B OS=Rattus norvegicus GN=Eif3b PE=1 SV=1	0.995742	24.4918	2;3	S	PAAQSEEETAASPAASPTPQSAQEPSAPGKA	1.39237e-33	167.27	138.41	_AKPAAQS(ph)EEETAAS(ph)PAAS(ph)PTPQSAQEPSAPGK_	18	3	1111.13	0.88744	0.962328	14.0745	1.4675e-33	166.57	0.977257	17.6157	4.60222e-19	141.15	0.995742	24.4918	1.39237e-33	167.27	0.89922	0.9934	0.42885	0.50937	0.4529	0.44893	0.85717	0.9523	0.37987	0.47256	0.42075	0.45602	0.96343	1.0606	0.40147	0.50531	0.40661	0.49221	19116000	7914100
F1LNG5	147	Phosphatidylinositol 3-kinase regulatory subunit alpha	Pik3r1	>tr|F1LNG5|F1LNG5_RAT Phosphatidylinositol 3-kinase regulatory subunit alpha OS=Rattus norvegicus GN=Pik3r1 PE=4 SV=2;>sp|Q63787|P85A_RAT Phosphatidylinositol 3-kinase regulatory subunit alpha OS=Rattus norvegicus GN=Pik3r1 PE=1 SV=1	0.803946	8.77391	4	S	LIKLLEAIEKKGLECSTLYRTQSSSNPAELR	0.0130349	55.864	55.864	_KGLECS(ph)TLYRT(ph)QS(ph)S(ph)SNPAELR_	6	3	906.354	-0.28759									0.803946	8.77391	0.0130349	55.864													0.91352	1.0062	1.1542	1.3872	1.2648	1.4567	0	0
F1LNG5	154	Phosphatidylinositol 3-kinase regulatory subunit alpha	Pik3r1	>tr|F1LNG5|F1LNG5_RAT Phosphatidylinositol 3-kinase regulatory subunit alpha OS=Rattus norvegicus GN=Pik3r1 PE=4 SV=2;>sp|Q63787|P85A_RAT Phosphatidylinositol 3-kinase regulatory subunit alpha OS=Rattus norvegicus GN=Pik3r1 PE=1 SV=1	0.677055	0	4	S	IEKKGLECSTLYRTQSSSNPAELRQLLDCDA	0.0130349	55.864	55.864	_KGLECS(ph)TLYRT(ph)QS(ph)S(ph)SNPAELR_	13	3	906.354	-0.28759									0.677055	0	0.0130349	55.864													0.91352	1.0062	1.1542	1.3872	1.2648	1.4567	0	0
F1LNG5	155	Phosphatidylinositol 3-kinase regulatory subunit alpha	Pik3r1	>tr|F1LNG5|F1LNG5_RAT Phosphatidylinositol 3-kinase regulatory subunit alpha OS=Rattus norvegicus GN=Pik3r1 PE=4 SV=2;>sp|Q63787|P85A_RAT Phosphatidylinositol 3-kinase regulatory subunit alpha OS=Rattus norvegicus GN=Pik3r1 PE=1 SV=1	0.677055	0	4	S	EKKGLECSTLYRTQSSSNPAELRQLLDCDAA	0.0130349	55.864	55.864	_KGLECS(ph)TLYRT(ph)QS(ph)S(ph)SNPAELR_	14	3	906.354	-0.28759									0.677055	0	0.0130349	55.864													0.91352	1.0062	1.1542	1.3872	1.2648	1.4567	0	0
F1LNG5	156	Phosphatidylinositol 3-kinase regulatory subunit alpha	Pik3r1	>tr|F1LNG5|F1LNG5_RAT Phosphatidylinositol 3-kinase regulatory subunit alpha OS=Rattus norvegicus GN=Pik3r1 PE=4 SV=2;>sp|Q63787|P85A_RAT Phosphatidylinositol 3-kinase regulatory subunit alpha OS=Rattus norvegicus GN=Pik3r1 PE=1 SV=1	0.677055	0	4	S	KKGLECSTLYRTQSSSNPAELRQLLDCDAAS	0.0130349	55.864	55.864	_KGLECS(ph)TLYRT(ph)QS(ph)S(ph)SNPAELR_	15	3	906.354	-0.28759									0.677055	0	0.0130349	55.864													0.91352	1.0062	1.1542	1.3872	1.2648	1.4567	0	0
F1LNG5	152	Phosphatidylinositol 3-kinase regulatory subunit alpha	Pik3r1	>tr|F1LNG5|F1LNG5_RAT Phosphatidylinositol 3-kinase regulatory subunit alpha OS=Rattus norvegicus GN=Pik3r1 PE=4 SV=2;>sp|Q63787|P85A_RAT Phosphatidylinositol 3-kinase regulatory subunit alpha OS=Rattus norvegicus GN=Pik3r1 PE=1 SV=1	0.919961	8.77391	4	T	EAIEKKGLECSTLYRTQSSSNPAELRQLLDC	0.0130349	55.864	55.864	_KGLECS(ph)TLYRT(ph)QS(ph)S(ph)SNPAELR_	11	3	906.354	-0.28759									0.919961	8.77391	0.0130349	55.864													0.91352	1.0062	1.1542	1.3872	1.2648	1.4567	0	0
F1LRJ2	446	Protein Srrm2	Srrm2	>tr|F1LRJ2|F1LRJ2_RAT Protein Srrm2 OS=Rattus norvegicus GN=Srrm2 PE=1 SV=2	0.955091	15.6887	3	S	ASSSPESLKPTPAPGSRREISSSPTSKNRSH	7.94212e-53	179	179	_HAS(ph)S(ph)SPESLKPTPAPGS(ph)R_	17	2	1023.41	-0.5239	0.955091	15.6887	7.94212e-53	179									0.95556	1.0061	1.1037	1.2037	1.155	1.1757													451540	133030
Q9QZM5	182	Abl interactor 1	Abi1	>sp|Q9QZM5|ABI1_RAT Abl interactor 1 OS=Rattus norvegicus GN=Abi1 PE=1 SV=3	0.922519	10.7581	1	S	SRTNPPTQKPPSPPVSGRGTLGRNTPYKTLE	3.52504e-05	99.069	99.069	_TNPPTQKPPSPPVS(ph)GR_	14	3	580.621	0.017772					0.922519	10.7581	3.52504e-05	99.069											0.90538	1.0059	0.62516	0.66389	0.69134	0.74147							0	0
F1LRJ2	2056	Protein Srrm2	Srrm2	>tr|F1LRJ2|F1LRJ2_RAT Protein Srrm2 OS=Rattus norvegicus GN=Srrm2 PE=1 SV=2	1	88.9561	3	S	SDRSRSATPPATRNHSGSRTPPVALSSSRMS	8.07949e-08	113.54	101.89	_NHS(ph)GS(ph)RT(ph)PPVALSSSR_	3	2	946.876	-0.15066	1	99.4328	8.07949e-08	113.54	1	77.6837	6.41891e-05	93.495	1	88.9561	3.01724e-05	101.89	0.89674	0.96769	1.5414	1.4244	1.6214	1.4179	0.99325	1.0654	1.4883	1.3956	1.3544	1.0789	0.92528	0.9939	1.3832	1.1603	1.4639	1.2843	2445000	671860
[truncated: 930 more rows]
[truncated: 14 more columns]

## Sheet: Table S2
Leading protein	Positions within proteins	Protein names	Gene names	Localization prob	Score diff	Number of Phospho (STY)	Amino acid	Sequence window	PEP	Score	Score for localization	Modified sequence	Position in peptide	Charge	m/z	Mass error [ppm]	-Log Welch's T-test p-value	Log2 value of Welch's T-test Difference H2O2_Control	Welch's T-test q-value H2O2_Control	Welch's T-test Test statistic H2O2_Control	Ratio H2O2/Control normalized Exp_1	Ratio H2O2/Control normalized Exp_2	Ratio H2O2/Control normalized Exp_3
[truncated: 282 more rows]

[truncated: 2 more sheets: Table S3, Table S4]
